# Supplementary material for: Epimaps of the SARS-CoV-2 Receptor-Binding Domain Mutational Landscape: Insights into Protein Stability, Epitope Prediction, and Antibody Binding
Source: Biomolecules. 2025 Feb 18;15(2):301. doi: 10.3390/biom15020301 (PMC11853434; doi:10.3390/biom15020301)
Supplement: Supplementary file 1 [file biomolecules-15-00301-s001.zip]

Archive with 16 entries (16 files):
- Multimedia component 1.pdf
- Multimedia component 10.xlsx
- Multimedia component 11.xlsx
- Multimedia component 12.xlsx
- Multimedia component 13.xlsx
- Multimedia component 14.xlsx
- Multimedia component 15.xlsx
- Multimedia component 16.xlsx
- Multimedia component 2.xlsx
- Multimedia component 3.xlsx
- Multimedia component 4.xlsx
- Multimedia component 5.xlsx
- Multimedia component 6.xlsx
- Multimedia component 7.xlsx
- Multimedia component 8.xlsx
- Multimedia component 9.xlsx
