# Supplementary material for: Epimaps of the SARS-CoV-2 Receptor-Binding Domain Mutational Landscape: Insights into Protein Stability, Epitope Prediction, and Antibody Binding
Source: Biomolecules. 2025 Feb 18;15(2):301. doi: 10.3390/biom15020301 (PMC11853434; doi:10.3390/biom15020301)
Supplement: Supplementary file 1 [file biomolecules-15-00301-s001.zip › Multimedia component 10.xlsx]

## Sheet: Info
Multimedia component 10: HADDOCK 2.4 results for the docked RBD-regdanvimab complexes.

## Sheet: WT
Model	RMSD Å		Cluster 1			*Regdanvimab
Cluster1_2	2.013		HADDOCK score	-147.0 ± 5.2
Cluster1_1	2.707		Z-Score	0
Cluster1_3	2.744
Cluster1_4	2.789

## Sheet: Alpha
Model	RMSD Å		Cluster 1
Cluster1_1	2.121		HADDOCK score	-151.8 ± 1.0
Cluster1_4	2.76		Z-Score	0
Cluster1_3	3.101
Cluster1_2	3.646

## Sheet: Beta
Model	RMSD Å		Cluster 2
Cluster2_4	2.314		HADDOCK score	-149.6 ± 4.6
Cluster2_2	2.617		Z-Score	-1.9
Cluster2_1	2.933		Cluster 1
Cluster6_1	3.066		HADDOCK score	-125.6 ± 2.4
Cluster2_3	3.101		Z-Score	-0.8
Cluster6_2	5.111		Cluster 5
Cluster5_4	5.274		HADDOCK score	-96.4 ± 6.8
Cluster5_3	5.556		Z-Score	0.5
Cluster5_1	5.692		Cluster 3
Cluster6_3	6.709		HADDOCK score	-93.4 ± 7.4
Cluster4_3	6.841		Z-Score	0.6
Cluster4_1	6.98		Cluster 4
Cluster4_2	7.274		HADDOCK score	-91.8 ± 4.6
Cluster4_4	7.531		Z-Score	0.7
Cluster6_4	9.353		Cluster 6
Cluster5_2	11.225		HADDOCK score	-90.2 ± 6.3
Cluster3_4	33.269		Z-Score	0.8
Cluster3_3	33.438
Cluster1_3	34.742
Cluster3_1	35.37
Cluster1_4	35.526
Cluster3_2	36.085
Cluster1_1	36.428
Cluster1_2	36.701

## Sheet: Gamma
Model	RMSD Å		Cluster 1
Cluster1_2	2.479		HADDOCK score	-153.3 ± 1.6
Cluster1_1	2.659		Z-Score	0
Cluster1_3	3.676
Cluster1_4	7.164

## Sheet: Delta
Model	RMSD Å		Cluster 1
Cluster8_2	3.141		HADDOCK score	-120.2 ± 3.2
Cluster5_1	3.297		Z-Score	-1.7
Cluster5_2	3.517		Cluster 8
Cluster8_4	4.228		HADDOCK score	-106.9 ± 6.0
Cluster8_3	4.296		Z-Score	-1
Cluster8_1	4.527		Cluster 5
Cluster1_3	4.746		HADDOCK score	-100.6 ± 10.6
Cluster1_4	5.029		Z-Score	-0.7
Cluster5_3	7.747		Cluster 3
Cluster1_1	8.499		HADDOCK score	-96.3 ± 6.8
Cluster5_4	8.713		Z-Score	-0.5
Cluster1_2	8.755		Cluster 2
Cluster10_2	10.852		HADDOCK score	-87.4 ± 6.2
Cluster10_3	11.004		Z-Score	0
Cluster10_1	12.328		Cluster 10
Cluster10_4	14.045		HADDOCK score	-87.2 ± 13.3
Cluster7_2	16.951		Z-Score	0
Cluster7_4	19.579		Cluster 6
Cluster7_3	19.894		HADDOCK score	-83.7 ± 6.3
Cluster7_1	20.644		Z-Score	0.2
Cluster6_3	22.29		Cluster 4
Cluster6_4	22.56		HADDOCK score	-72.2 ± 1.3
Cluster4_4	23.267		Z-Score	0.8
Cluster6_1	23.646		Cluster 7
Cluster4_2	24.999		HADDOCK score	-61.7 ± 2.1
Cluster4_1	25.717		Z-Score	1.3
Cluster4_3	26.511		Cluster 9
Cluster6_2	26.742		HADDOCK score	-52.5 ± 12.4
Cluster2_3	30.212		Z-Score	1.8
Cluster2_1	30.66
Cluster2_4	32.623
Cluster2_2	34.056
Cluster3_2	48.912
Cluster3_1	49.277
Cluster3_4	49.585
Cluster3_3	49.595
Cluster9_1	51.759
Cluster9_2	52.371
Cluster9_3	53.935
Cluster9_4	55.643

## Sheet: BA.1
Model	RMSD Å		Cluster 1
Cluster1_4	2.513		HADDOCK score	-153.2 ± 3.2
Cluster2_3	3.657		Z-Score	-1
Cluster1_3	3.73		Cluster 2
Cluster1_1	4.069		HADDOCK score	-92.2 ± 2.2
Cluster1_2	4.321		Z-Score	1
Cluster2_2	4.548
Cluster2_1	6.439
Cluster2_4	7.221

## Sheet: BA.2
Model	RMSD Å		Cluster 1
Cluster1_1	2.786		HADDOCK score	-144.4 ± 2.1
Cluster1_4	4.071		Z-Score	-1
Cluster1_3	4.107		Cluster 2
Cluster2_3	4.329		HADDOCK score	-91.3 ± 1.8
Cluster1_2	4.863		Z-Score	1
Cluster2_1	5.641
Cluster2_4	7.126
Cluster2_2	7.53

## Sheet: BA.4
Model	RMSD Å		Cluster 1
Cluster1_2	1.662		HADDOCK score	-119.3 ± 2.1
Cluster1_3	2.169		Z-Score	-1
Cluster1_4	3.747		Cluster 2
Cluster1_1	4.376		HADDOCK score	-101.7 ± 7.2
Cluster2_1	29.025		Z-Score	1
Cluster2_4	29.049
Cluster2_2	29.239
Cluster2_3	33.228

## Sheet: XBB.1.5
Model	RMSD Å		Cluster 1
Cluster1_3	2.598		HADDOCK score	-127.7 ± 2.7
Cluster1_2	3.083		Z-Score	-1
Cluster1_1	4.361		Cluster 2
Cluster1_4	4.888		HADDOCK score	-96.3 ± 6.0
Cluster2_4	32.181		Z-Score	1
Cluster2_2	32.313
Cluster2_3	33.079
Cluster2_1	34.804

[truncated: 6 more sheets: XBB.1.16, EG.5, BA.2.86, JN.1, KP.2, KP.3]
