# Supplementary material for: Epimaps of the SARS-CoV-2 Receptor-Binding Domain Mutational Landscape: Insights into Protein Stability, Epitope Prediction, and Antibody Binding
Source: Biomolecules. 2025 Feb 18;15(2):301. doi: 10.3390/biom15020301 (PMC11853434; doi:10.3390/biom15020301)
Supplement: Supplementary file 1 [file biomolecules-15-00301-s001.zip › Multimedia component 11.xlsx]

## Sheet: Info
Multimedia component 11: HADDOCK 2.4 results for the docked RBD-GAR12 complexes.

## Sheet: WT
Model	RMSD Å		Cluster 7			*GAR12
Cluster1_1	2.772		HADDOCK score	-107.0 ± 7.9
Cluster1_2	4.306		Z-Score	-2
Cluster1_4	4.47		Cluster 1
Cluster8_1	6.283		HADDOCK score	-102.1 ± 2.8
Cluster1_3	6.546		Z-Score	-1.7
Cluster4_2	7.872		Cluster 3
Cluster10_2	10.421		HADDOCK score	-77.9 ± 1.9
Cluster8_3	10.583		Z-Score	-0.3
Cluster10_1	11.502		Cluster 6
Cluster4_3	12.456		HADDOCK score	-67.1 ± 7.6
Cluster10_3	12.479		Z-Score	0.3
Cluster4_1	12.756		Cluster 10
Cluster8_2	13.162		HADDOCK score	-67.0 ± 3.0
Cluster5_1	13.266		Z-Score	0.3
Cluster8_4	13.612		Cluster 8
Cluster4_4	13.661		HADDOCK score	-66.4 ± 7.7
Cluster5_4	14.073		Z-Score	0.4
Cluster10_4	16.564		Cluster 2
Cluster5_3	16.756		HADDOCK score	-64.5 ± 5.9
Cluster9_2	16.985		Z-Score	0.5
Cluster5_2	17.765		Cluster 9
Cluster9_3	17.897		HADDOCK score	-63.5 ± 5.2
Cluster9_4	17.988		Z-Score	0.5
Cluster9_1	20.917		Cluster 4
Cluster3_2	29.125		HADDOCK score	-58.9 ± 4.1
Cluster6_3	29.331		Z-Score	0.8
Cluster3_1	30.031		Cluster 5
Cluster6_2	30.076		HADDOCK score	-53.6 ± 7.0
Cluster3_3	30.391		Z-Score	1.1
Cluster6_1	31.989
Cluster6_4	32.32
Cluster3_4	32.528
Cluster2_2	39.537
Cluster2_4	39.834
Cluster2_3	41.918
Cluster7_2	42.487
Cluster7_1	43.071
Cluster7_3	43.223
Cluster2_1	44.377
Cluster7_4	44.386

## Sheet: Alpha
Model	RMSD Å		Cluster 1
Cluster1_3	4.95		HADDOCK score	-104.7 ± 1.2
Cluster1_2	5.099		Z-Score	-1.9
Cluster1_4	5.631		Cluster 7
Cluster7_3	6.003		HADDOCK score	-87.4 ± 8.3
Cluster7_2	6.127		Z-Score	-0.5
Cluster1_1	6.504		Cluster 3
Cluster7_4	6.71		HADDOCK score	-87.1 ± 8.6
Cluster7_1	7.023		Z-Score	-0.5
Cluster4_4	8.85		Cluster 8
Cluster6_4	10.104		HADDOCK score	-82.9 ± 9.8
Cluster6_3	11.314		Z-Score	-0.2
Cluster6_2	11.365		Cluster 4
Cluster8_3	11.668		HADDOCK score	-81.5 ± 5.5
Cluster6_1	13.024		Z-Score	-0.1
Cluster8_2	13.755		Cluster 2
Cluster8_4	15.333		HADDOCK score	-70.8 ± 6.7
Cluster4_2	16.388		Z-Score	0.8
Cluster4_1	17.617		Cluster 6
Cluster4_3	17.674		HADDOCK score	-69.3 ± 9.2
Cluster8_1	21.138		Z-Score	0.9
Cluster3_2	28.831		Cluster 5
Cluster3_1	32.842		HADDOCK score	-62.0 ± 3.3
Cluster3_3	33.912		Z-Score	1.5
Cluster3_4	34.405
Cluster5_2	37.201
Cluster5_4	39.725
Cluster2_3	40.243
Cluster5_1	40.517
Cluster2_2	41.286
Cluster5_3	41.433
Cluster2_1	41.74
Cluster2_4	44.059

## Sheet: Beta
Model	RMSD Å		Cluster 1
Cluster1_2	4.531		HADDOCK score	-87.4 ± 5.2
Cluster1_1	4.856		Z-Score	-1.6
Cluster5_4	8.861		Cluster 7
Cluster1_3	9.527		HADDOCK score	-83.3 ± 8.0
Cluster1_4	9.711		Z-Score	-1.1
Cluster5_2	9.918		Cluster 4
Cluster8_4	11.085		HADDOCK score	-82.2 ± 10.9
Cluster8_1	11.207		Z-Score	-1
Cluster5_1	11.434		Cluster 3
Cluster8_2	11.502		HADDOCK score	-75.1 ± 2.3
Cluster8_3	13.298		Z-Score	-0.2
Cluster7_2	16.757		Cluster 2
Cluster7_4	17.394		HADDOCK score	-72.4 ± 3.5
Cluster7_1	18.886		Z-Score	0.1
Cluster7_3	18.949		Cluster 8
Cluster5_3	19.948		HADDOCK score	-69.7 ± 7.3
Cluster4_1	31.051		Z-Score	0.5
Cluster4_2	31.472		Cluster 9
Cluster4_3	31.851		HADDOCK score	-66.4 ± 6.9
Cluster4_4	32.399		Z-Score	0.9
Cluster6_1	36.436		Cluster 5
Cluster3_4	38.415		HADDOCK score	-65.6 ± 4.1
Cluster3_1	39.097		Z-Score	0.9
Cluster6_3	39.313		Cluster 6
Cluster6_2	39.527		HADDOCK score	-60.9 ± 4.2
Cluster9_4	39.672		Z-Score	1.5
Cluster3_3	40.239
Cluster9_2	40.343
Cluster6_4	40.703
Cluster3_2	41
Cluster9_3	41.8
Cluster9_1	42.029
Cluster2_3	46.7
Cluster2_4	47.689
Cluster2_2	49.157
Cluster2_1	49.707

## Sheet: Gamma
Model	RMSD Å		Cluster 1
Cluster1_2	4.461		HADDOCK score	-103.5 ± 4.7
Cluster1_4	4.699		Z-Score	-1.3
Cluster1_3	4.879		Cluster 4
Cluster1_1	5.846		HADDOCK score	-100.9 ± 5.3
Cluster6_1	8.505		Z-Score	-1.1
Cluster5_4	9.915		Cluster 2
Cluster6_2	9.988		HADDOCK score	-88.5 ± 2.2
Cluster5_2	10.293		Z-Score	-0.4
Cluster6_4	11.257		Cluster 3
Cluster6_3	11.389		HADDOCK score	-69.7 ± 7.1
Cluster5_1	12.119		Z-Score	0.7
Cluster5_3	15.035
Cluster2_1	16.333
Cluster2_2	17.397
Cluster2_3	17.865
Cluster2_4	18.359
Cluster4_1	31.689
Cluster4_2	34.096
Cluster4_4	34.759
Cluster4_3	35.422
Cluster3_1	39.99
Cluster3_2	40.222
Cluster3_3	40.53
Cluster3_4	40.954

## Sheet: Delta
Model	RMSD Å		Cluster 4
Cluster2_4	8.662		HADDOCK score	-99.6 ± 1.7
Cluster2_2	8.854		Z-Score	-1.8
Cluster2_1	9.452		Cluster 3
Cluster2_3	9.789		HADDOCK score	-93.4 ± 0.6
Cluster6_4	14.364		Z-Score	-1.4
Cluster6_3	14.557		Cluster 1
Cluster6_2	14.986		HADDOCK score	-88.0 ± 5.0
Cluster3_3	15.415		Z-Score	-1.1
Cluster6_1	15.697		Cluster 2
Cluster3_1	16.9		HADDOCK score	-71.9 ± 4.8
Cluster11_3	18.375		Z-Score	0
Cluster3_4	19.36		Cluster 11
Cluster3_2	19.847		HADDOCK score	-68.2 ± 9.6
Cluster11_1	20.083		Z-Score	0.2
Cluster11_4	21.561		Cluster 6
Cluster11_2	22.285		HADDOCK score	-65.0 ± 1.7
Cluster4_1	28.9		Z-Score	0.4
Cluster4_3	29.795		Cluster 7
Cluster4_4	30.491		HADDOCK score	-59.8± 15.5
Cluster4_2	31.823		Z-Score	0.7
Cluster8_3	36.218		Cluster 8
Cluster10_4	36.877		HADDOCK score	-58.6 ± 8.0
Cluster10_3	37.83		Z-Score	0.8
Cluster10_1	38.158		Cluster 10
Cluster5_1	38.502		HADDOCK score	-58.1 ± 4.8
Cluster8_2	38.733		Z-Score	0.9
Cluster8_1	38.951		Cluster 5
Cluster10_2	39.033		HADDOCK score	-52.0 ± 9.5
Cluster1_4	39.977		Z-Score	1.2
Cluster1_2	40.109
Cluster5_3	40.342
Cluster5_2	40.461
Cluster8_4	40.88
Cluster7_1	40.958
Cluster5_4	42.095
Cluster1_3	42.203
Cluster1_1	42.289
Cluster7_2	45.064
Cluster7_3	45.722
Cluster7_4	46.468

## Sheet: BA.1
Model	RMSD Å		Cluster 1
Cluster1_2	3.537		HADDOCK score	-115.1 ± 3.4
Cluster1_1	4.291		Z-Score	-1.9
Cluster1_3	4.349		Cluster 4
Cluster1_4	4.531		HADDOCK score	-80.4 ± 7.8
Cluster6_1	11.878		Z-Score	-0.3
Cluster6_4	15.365		Cluster 2
Cluster6_2	16.965		HADDOCK score	-80.1 ± 3.6
Cluster6_3	17.134		Z-Score	-0.3
Cluster4_3	17.337		Cluster 6
Cluster4_1	17.663		HADDOCK score	-60.0 ± 8.4
Cluster4_4	18.042		Z-Score	0.6
Cluster4_2	18.378		Cluster 3
Cluster2_1	29.396		HADDOCK score	-53.1 ± 4.3
Cluster2_2	29.969		Z-Score	0.9
Cluster2_3	30.893		Cluster 5
Cluster2_4	31.432		HADDOCK score	-50.5 ± 6.8
Cluster5_3	32.884		Z-Score	1
Cluster5_2	33.315
Cluster5_1	33.858
Cluster5_4	34.405
Cluster3_2	38.535
Cluster3_3	41.115
Cluster3_1	41.393
Cluster3_4	42.344

## Sheet: BA.2
Model	RMSD Å		Cluster 4
Cluster4_4	2.979		HADDOCK score	-109.5 ± 4.2
Cluster4_2	4.525		Z-Score	-1.7
Cluster4_3	5.649		Cluster 3
Cluster4_1	5.804		HADDOCK score	-97.2 ± 5.1
Cluster1_2	6.184		Z-Score	-1.1
Cluster10_2	6.798		Cluster 1
Cluster10_4	7.058		HADDOCK score	-96.6 ± 4.6
Cluster2_3	7.678		Z-Score	-1.1
Cluster1_3	8.119		Cluster 5
Cluster1_1	8.161		HADDOCK score	-82.3 ± 7.3
Cluster1_4	8.312		Z-Score	-0.4
Cluster9_4	8.75		Cluster 2
Cluster6_4	10.226		HADDOCK score	-73.0 ± 4.1
Cluster2_4	11.128		Z-Score	0
Cluster2_2	11.703		Cluster 10
Cluster2_1	12.193		HADDOCK score	-60.4 ± 10.3
Cluster6_1	12.748		Z-Score	0.6
Cluster6_2	13.19		Cluster 7
Cluster10_1	13.404		HADDOCK score	-59.7 ± 10.9
Cluster9_2	13.489		Z-Score	0.7
Cluster9_1	13.804		Cluster 6
Cluster10_3	14.21		HADDOCK score	-57.7 ± 5.2
Cluster6_3	14.878		Z-Score	0.8
Cluster9_3	15.798		Cluster 9
Cluster5_3	16.143		HADDOCK score	-52.9 ± 10.3
Cluster5_1	17.896		Z-Score	1
Cluster5_4	19.411		Cluster 8
Cluster5_2	20.789		HADDOCK score	-45.2 ± 10.4
Cluster7_2	29.351		Z-Score	1.4
Cluster7_3	29.474
Cluster7_4	29.916
Cluster7_1	32.174
Cluster3_2	33.788
Cluster3_1	34.234
Cluster3_3	34.427
Cluster3_4	35.077
Cluster8_1	39.03
Cluster8_3	39.917
Cluster8_2	40.645
Cluster8_4	41.671

## Sheet: BA.4
Model	RMSD Å		Cluster 5
Cluster1_1	4.888		HADDOCK score	-120.4 ± 4.5
Cluster5_2	5.231		Z-Score	-1.9
Cluster1_3	5.755		Cluster 1
Cluster1_4	5.819		HADDOCK score	-110.8 ± 1.1
Cluster1_2	5.896		Z-Score	-1.4
Cluster5_3	6.114		Cluster 4
Cluster5_4	7.114		HADDOCK score	-95.2 ± 1.7
Cluster5_1	7.148		Z-Score	-0.7
Cluster8_3	10.508		Cluster 6
Cluster8_4	10.581		HADDOCK score	-82.0 ± 3.9
Cluster3_3	10.796		Z-Score	0
Cluster8_1	10.867		Cluster 9
Cluster8_2	11.143		HADDOCK score	-80.0 ± 2.6
Cluster3_1	13.249		Z-Score	0.1
Cluster6_3	15.286		Cluster 3
Cluster6_4	15.288		HADDOCK score	-77.0 ± 2.4
Cluster6_1	16.043		Z-Score	0.3
Cluster6_2	16.711		Cluster 2
Cluster3_2	16.874		HADDOCK score	-71.2 ± 1.8
Cluster4_3	17.152		Z-Score	0.6
Cluster4_2	17.308		Cluster 8
Cluster4_1	17.953		HADDOCK score	-69.9 ± 2.7
Cluster3_4	19.332		Z-Score	0.6
Cluster4_4	19.471		Cluster 11
Cluster11_4	32.763		HADDOCK score	-62.2 ± 11.0
Cluster11_3	32.852		Z-Score	1
Cluster11_2	33.829		Cluster 7
Cluster11_1	34.126		HADDOCK score	-53.8 ± 3.8
Cluster2_1	38.101		Z-Score	1.4
Cluster7_3	38.323
Cluster7_1	39.085
Cluster2_3	39.558
Cluster7_2	39.603
Cluster9_4	40.566
Cluster2_2	40.904
Cluster2_4	41.004
Cluster7_4	41.719
Cluster9_1	41.82
Cluster9_3	42.315
Cluster9_2	43.206

## Sheet: XBB.1.5
Model	RMSD Å		Cluster 1
Cluster9_2	4.675		HADDOCK score	-116.0 ± 1.3
Cluster9_4	4.701		Z-Score	-2
Cluster1_4	5.792		Cluster 9
Cluster1_2	6.222		HADDOCK score	-87.1 ± 10.5
Cluster9_1	6.493		Z-Score	-0.8
Cluster1_3	6.658		Cluster 4
Cluster1_1	6.718		HADDOCK score	-80.7 ± 1.4
Cluster9_3	7.638		Z-Score	-0.6
Cluster7_1	11.499		Cluster 7
Cluster7_2	11.943		HADDOCK score	-70.2 ± 16.7
Cluster7_4	12.652		Z-Score	-0.1
Cluster7_3	13.355		Cluster 5
Cluster5_4	13.707		HADDOCK score	-67.5 ± 3.6
Cluster5_3	13.801		Z-Score	0
Cluster5_2	14.032		Cluster 3
Cluster5_1	15.464		HADDOCK score	-60.5 ± 7.1
Cluster4_3	17.358		Z-Score	0.2
Cluster4_2	17.517		Cluster 2
Cluster4_4	17.998		HADDOCK score	-49.3 ± 1.0
Cluster4_1	18.098		Z-Score	0.7
Cluster8_2	33.214		Cluster 6
Cluster8_1	37.723		HADDOCK score	-35.4 ± 0.8
Cluster2_4	39.24		Z-Score	1.3
Cluster3_4	39.713		Cluster 8
Cluster8_4	39.804		HADDOCK score	-32.6 ± 6.5
Cluster2_1	40.624		Z-Score	1.4
Cluster3_3	41.463
Cluster3_1	41.521
Cluster6_2	41.685
Cluster2_2	41.749
Cluster2_3	41.868
Cluster6_1	42.118
Cluster3_2	42.929
Cluster8_3	43.685
Cluster6_3	44.103
Cluster6_4	44.282

[truncated: 6 more sheets: XBB.1.16, EG.5, BA.2.86, JN.1, KP.2, KP.3]
