# Supplementary material for: Epimaps of the SARS-CoV-2 Receptor-Binding Domain Mutational Landscape: Insights into Protein Stability, Epitope Prediction, and Antibody Binding
Source: Biomolecules. 2025 Feb 18;15(2):301. doi: 10.3390/biom15020301 (PMC11853434; doi:10.3390/biom15020301)
Supplement: Supplementary file 1 [file biomolecules-15-00301-s001.zip › Multimedia component 12.xlsx]

## Sheet: Info
Multimedia component 12: PDBePISA analysis of hydrogen bonds and salt bridges for docked RBD-antibody complexes.

## Sheet: Casirivimab
	Hydrogen bonds			Salt bridges			Chain E: RBD
WT	E:GLY 496	B:SER 30		E:ARG 403	B:ASP 31		Chain B: Heavy chain
	E:LYS 417	B:THR 102					Chain D: Light chain
	E:TYR 489	B:ARG 100
	E:GLN 498	B:ALA 75
	E:ASN 487	D:TYR 91
Alpha	E:TYR 453	B:SER 30		E:LYS 417	B:ASP 31
	E:TYR 505	B:SER 30		E:LYS 417	B:ASP 31
	E:LYS 417	B:ASP 31
	E:GLN 493	B:TYR 53
	E:TYR 473	B:MET 104
	E:SER 477	D:TYR 32
	E:THR 478	D:TYR 32
Beta	E:TYR 505	B:GLY 26
	E:GLN 493	B:SER 30
	E:GLN 493	B:ASP 31
	E:TYR 453	B:ASP 31
	E:LYS 484	B:THR 57
	E:GLN 498	B:ASN 74
	E:TYR 449	B:ASN 74
	E:ASN 417	B:THR 102
	E:ASN 487	B:ARG 100
	E:ASN 487	D:ASP 92
	E:SER 477	D:TYR 32
Gamma	E:GLN 493	B:SER 30
	E:LYS 484	B:TYR 53
	E:GLN 498	B:ASN 74
	E:GLN 498	B:ALA 75
	E:ASN 487	B:ARG 100
	E:TYR 489	B:ARG 100
	E:ASN 487	D:ASP 92
Delta	E:LYS 417	B:THR 102		E:LYS 478	D:ASP 92
	E:LYS 417	B:THR 102
	E:TYR 453	B:ASP 31
	E:GLN 493	B:SER 30
	E:GLU 484	B:TYR 59
	E:GLU 484	B:THR 57
	E:ASN 487	B:ARG 100
	E:SER 477	D:ASP 92
	E:LYS 478	D:ASP 92
BA.1	E:ARG 493	B:SER 30		E:LYS 478	D:ASP 92
	E:TYR 453	B:ASP 31
	E:ARG 493	B:TYR 53
	E:ARG 493	B:TYR 53
	E:TYR 501	B:ASN 74
	E:TYR 421	B:THR 102
	E:ASN 487	B:ARG 100
	E:ASN 487	B:ARG 100
	E:PHE 490	B:TYR 53
	E:ASN 477	D:ASP 92
	E:ASN 477	D:TYR 32
	E:LYS 478	D:ASP 92
	E:LYS 478	D:ASP 92
BA.2	E:ARG 493	B:SER 30		E:LYS 478	D:ASP 92
	E:TYR 453	B:ASP 31		E:LYS 478	D:ASP 92
	E:ARG 498	B:ALA 75
	E:ASN 487	B:ARG 100
	E:LYS 478	D:ASP 92
	E:ASN 487	D:TYR 91
BA.4	E:ARG 403	B:ASP 31		E:ARG 403	B:ASP 31
	E:ASN 487	B:ARG 100
	E:ASN 477	D:ASP 92
	E:ASN 477	D:THR 30
	E:ASN 487	D:ASP 92
	E:ASN 487	D:TYR 91
XBB.1.5	E:TYR 453	B:ASP 31		E:ARG 403	B:ASP 31
	E:ARG 403	B:ASP 31		E:ARG 403	B:ASP 31
	E:ARG 403	B:ASP 31		E:ARG 403	B:ASP 31
	E:ASN 487	B:ARG 100		E:ARG 403	B:ASP 31
	E:TYR 489	B:ARG 100
	E:ASN 487	D:ASP 92
	E:ASN 477	D:TYR 32
XBB.1.16	E:ARG 403	B:ASP 31		E:ARG 403	B:ASP 31
	E:ARG 403	B:ASP 31		E:ARG 403	B:ASP 31
	E:TYR 453	B:ASP 31		E:ARG 403	B:ASP 31
	E:SER 494	B:TYR 53		E:ARG 403	B:ASP 31
	E:TYR 489	B:TYR 59		E:ARG 478	D:ASP 92
	E:TYR 501	B:ALA 75		E:ARG 478	D:ASP 92
	E:ALA 475	B:ARG 100		E:ARG 478	D:ASP 92
	E:ASN 487	B:ARG 100		E:ARG 478	D:ASP 92
	E:ASN 477	D:ASP 92
	E:ARG 478	D:ASP 92
	E:ARG 478	D:ASP 92
	E:ASN 487	D:ASP 92
EG.5	E:ARG 403	B:ASP 31		E:ARG 403	B:ASP 31
	E:ARG 403	B:ASP 31		E:ARG 403	B:ASP 31
	E:TYR 453	B:ASP 31		E:ARG 403	B:ASP 31
	E:SER 494	B:TYR 53		E:ARG 403	B:ASP 31
	E:GLY 485	B:TYR 59
	E:ALA 475	B:ARG 100
	E:ASN 477	D:ASP 92
	E:ASN 477	D:ASP 92
BA.2.86	E:TYR 453	B:ASP 31		E:LYS 403	B:ASP 31
	E:LYS 403	B:ASP 31		E:LYS 403	B:ASP 31
	E:ASN 417	B:ASP 31		E:LYS 478	D:ASP 92
	E:LYS 403	B:ASP 31		E:LYS 478	D:ASP 92
	E:LYS 484	B:THR 57
	E:TYR 473	B:MET 104
	E:ASN 487	B:ARG 100
	E:LEU 455	B:THR 102
	E:LYS 478	D:ASP 92
	E:ASN 487	D:ASP 92
JN.1	E:GLN 493	B:SER 30
	E:GLN 493	B:ASP 31
	E:TYR 453	B:ASP 31
	E:TYR 501	B:ASN 74
	E:ASN 417	B:THR 102
	E:TYR 489	B:ARG 100
	E:TYR 489	B:ARG 100
	E:ASN 487	D:ASP 92
	E:ALA 475	D:TYR 32
KP.2	E:GLN 493	B:SER 30		E:LYS 478	D:ASP 92
	E:TYR 453	B:ASP 31
	E:GLN 493	B:ASP 31
	E:TYR 449	B:ASN 74
	E:ARG 498	B:ALA 75
	E:TYR 489	B:MET 104
	E:ASN 477	D:ASP 92
	E:LYS 478	D:ASP 92
KP.3	E:TYR 453	B:ASP 31		E:LYS 478	D:ASP 92
	E:TYR 473	B:MET 104		E:LYS 478	D:ASP 92
	E:PRO 486	B:ARG 100
	E:PRO 486	B:ARG 100
	E:LYS 478	D:ASP 92
	E:ASN 487	D:TYR 91

## Sheet: Tixagevimab
	Hydrogen bonds			Salt bridges			Chain G: RBD
WT	G:SER 477	A:ASP 108					Chain A: Heavy chain
	G:SER 477	A:ASP 108					Chain B: Light chain
	G:ASN 487	A:ASN 107
	G:ASN 487	A:ASP 108
	G:ALA 475	A:CYS 106
	G:PRO 479	B:TYR 33
	G:GLU 484	B:SER 95
Alpha	G:SER 477	A:ASP 108
	G:SER 477	A:ASP 108
	G:THR 478	A:ASP 108
	G:TYR 489	A:SER 31
	G:GLN 493	A:ASN 57
	G:ALA 475	A:CYS 106
	G:PHE 486	B:SER 94
Beta	G:SER 477	A:ASP 108
	G:THR 478	A:ASP 108
	G:ASN 487	A:ASN 107
	G:GLN 493	A:ASN 57
	G:GLN 493	A:ASN 57
	G:ALA 475	A:CYS 106
	G:LYS 484	B:SER 95
	G:PHE 486	B:SER 94
Gamma	G:SER 477	A:ASP 108
	G:SER 477	A:ASP 108
	G:THR 478	A:ASP 108
	G:LYS 484	A:ASN 57
	G:ASN 487	A:ASP 108
	G:ALA 475	A:CYS 106
	G:GLN 493	A:ASN 57
	G:LYS 484	B:SER 95
Delta	G:TYR 473	A:ILE 104		G:LYS 478	A:ASP 108
	G:SER 477	A:ASP 108		G:LYS 478	A:ASP 108
	G:SER 477	A:CYS 106
	G:LYS 478	A:ASP 108
	G:LYS 478	A:ASP 108
	G:ALA 475	A:CYS 106
	G:PHE 486	B:TYR 33
BA.1	G:ASN 477	A:ASP 108
	G:ASN 477	A:ASP 108
	G:LYS 478	A:ASP 108
	G:LYS 478	A:ASP 108
	G:ASN 487	A:ASN 107
	G:ASN 487	A:ASP 108
	G:TYR 489	A:SER 31
	G:ARG 493	A:SER 55
	G:ALA 475	A:CYS 106
	G:LYS 478	B:SER 32
	G:PHE 486	B:SER 94
BA.2	G:LYS 458	A:ILE 104
	G:ASN 477	A:CYS 106
	G:ASN 477	A:ASP 108
	G:LYS 478	A:ASP 108
	G:ALA 475	A:CYS 106
	G:LYS 478	B:SER 32
	G:PHE 486	B:TYR 33
BA.4	G:ASN 477	A:ASP 108
	G:LYS 478	A:ASP 108
	G:ALA 475	A:CYS 106
	G:ASN 487	A:ALA 33
	G:LYS 478	B:TYR 50
	G:ALA 484	B:SER 95
XBB.1.5	G:ASN 477	A:ASP 108
	G:LYS 478	A:ASP 108
	G:ASN 487	A:ASN 107
	G:TYR 489	A:SER 31
	G:LYS 478	B:SER 32
	G:ALA 484	B:SER 95
	G:PRO 479	B:TYR 33
XBB.1.16	G:ARG 478	A:ASP 108		G:ARG 478	A:ASP 108
	G:ARG 478	A:CYS 106		G:ARG 478	A:ASP 108
	G:ASN 487	A:SER 31		G:ARG 478	A:ASP 108
	G:TYR 489	A:MET 30
	G:GLN 493	A:SER 55
	G:SER 490	A:ASN 57
EG.5	G:ASN 477	A:ASP 108
	G:ASN 477	A:ASP 108
	G:LYS 478	A:ASP 108
	G:ASN 487	A:ASN 107
	G:ALA 475	A:CYS 106
	G:ALA 484	B:TYR 33
BA.2.86	G:TYR 473	A:ILE 104
	G:ASN 477	A:ASP 108
	G:ASN 487	A:SER 31
	G:TYR 489	A:MET 30
	G:ASN 477	B:SER 32
	G:LYS 478	B:SER 94
	G:ASN 477	B:TYR 33
JN.1	G:ASN 477	A:ASP 108		G:LYS 478	A:ASP 108
	G:LYS 478	A:ASP 108
	G:LYS 478	A:ASP 108
	G:ASN 487	A:ASN 107
	G:ASN 487	A:ASP 108
	G:GLN 493	A:ASN 57
	G:ALA 475	A:CYS 106
	G:LYS 484	B:SER 95
KP.2	G:ASN 477	A:ASP 108		G:LYS 478	A:ASP 108
	G:ASN 477	A:ASP 108
	G:LYS 478	A:ASP 108
	G:TYR 489	A:SER 31
	G:ALA 475	A:CYS 106
	G:LYS 481	B:SER 30
	G:PRO 479	B:TYR 33
KP.3	G:TYR 473	A:ILE 104		G:GLU 493	A:ARG 72
	G:ASN 477	A:ASP 108		G:GLU 493	A:ARG 72
	G:ASN 477	A:ASP 108		G:GLU 493	A:ARG 72
	G:LYS 478	A:ASP 108
	G:ASN 487	A:ASN 107
	G:ALA 475	A:CYS 106
	G:TYR 488	A:ALA 33
	G:GLU 493	A:GLY 56
	G:GLU 493	A:ARG 72
	G:LYS 478	B:SER 32

## Sheet: Regdanvimab
	Hydrogen bonds			Salt bridges			Chain B: RBD
WT	B:LYS 417	H:SER 32		B:ARG 403	H:ASP 56		Chain H: Heavy chain
	B:ARG 403	H:ASP 56		B:GLU 484	H:ARG 109		Chain L: Light chain
	B:TYR 453	H:ASP 56
	B:TYR 449	H:ASN 58
	B:TYR 489	H:PRO 101
	B:SER 494	H:ARG 105
	B:TYR 449	H:TYR 60
	B:ASN 450	H:ARG 107
	B:GLU 484	H:ARG 109
	B:GLN 493	H:ARG 105
	B:GLU 484	L:TYR 33
Alpha	B:LYS 417	H:SER 32		B:ARG 403	H:ASP 56
	B:TYR 453	H:ASP 56		B:ARG 403	H:ASP 56
	B:TYR 501	H:ASP 57		B:GLU 484	H:ARG 109
	B:TYR 489	H:PRO 101		B:GLU 484	H:ARG 109
	B:SER 494	H:ARG 105
	B:TYR 351	H:TYR 106
	B:TYR 505	H:LYS 73
	B:GLN 493	H:ARG 105
	B:TYR 351	H:ARG 107
	B:GLU 484	H:ARG 109
	B:GLU 484	H:ARG 109
	B:GLY 485	H:TYR 111
	B:GLU 484	L:TYR 33
Beta	B:ARG 403	H:ASP 56		B:ARG 403	H:ASP 56
	B:TYR 489	H:PRO 101
	B:LYS 484	H:TYR 110
	B:GLN 493	H:ARG 105
	B:TYR 501	H:LYS 59
	B:PHE 486	L:ASP 51
	B:LYS 484	L:TYR 33
Gamma	B:ARG 403	H:ASP 56		B:ARG 403	H:ASP 56
	B:TYR 453	H:ASP 56
	B:TYR 501	H:ASP 57
	B:TYR 449	H:ASN 58
	B:TYR 489	H:PRO 101
	B:LYS 484	H:LEU 104
	B:LYS 484	H:ARG 109
	B:LYS 484	H:TYR 110
	B:TYR 449	H:TYR 60
	B:ASN 450	H:ARG 107
	B:GLN 493	H:ARG 105
	B:PHE 486	L:ASP 51
	B:LYS 484	L:TYR 33
Delta	B:TYR 505	H:TRP 55
	B:TYR 453	H:ASP 56
	B:GLY 496	H:ASP 56
	B:TYR 489	H:PRO 101
	B:TYR 449	H:TYR 60
	B:TYR 505	H:LYS 73
	B:GLU 484	L:LYS 54
BA.1	B:ARG 493	H:ASP 54		B:ARG 493	H:ASP 54
	B:ARG 403	H:ASP 56		B:ARG 493	H:ASP 54
	B:TYR 453	H:ASP 56		B:ARG 493	H:ASP 54
	B:TYR 501	H:ASP 57		B:ARG 493	H:ASP 54
	B:TYR 489	H:PRO 101		B:ARG 403	H:ASP 56
	B:SER 494	H:ARG 105		B:ARG 403	H:ASP 56
	B:ASN 450	H:ARG 107		B:ARG 403	H:ASP 56
	B:SER 494	H:ARG 107		B:ARG 403	H:ASP 56
BA.2	B:ARG 493	H:ASP 54		B:ARG 493	H:ASP 54
	B:ARG 493	H:ASP 54		B:ARG 493	H:ASP 54
	B:ARG 403	H:ASP 56		B:ARG 493	H:ASP 54
	B:ARG 498	H:LYS 59		B:ARG 493	H:ASP 54
	B:TYR 489	H:PRO 101		B:ARG 403	H:ASP 56
	B:SER 494	H:ARG 105		B:HIS 505	H:ASP 56
	B:SER 494	H:ARG 105		B:ARG 403	H:ASP 56
	B:ASN 450	H:ARG 107		B:ARG 493	H:ASP 56
	B:ASN 450	H:ARG 107
	B:ALA 484	L:LYS 54
BA.4	B:ARG 403	H:ASP 56		B:ARG 403	H:ASP 56
	B:TYR 453	H:ASP 56		B:ARG 403	H:ASP 56
	B:TYR 501	H:ASP 57		B:ARG 403	H:ASP 56
	B:SER 494	H:ARG 105		B:ARG 403	H:ASP 56
	B:TYR 449	H:ARG 107		B:HIS 505	H:ASP 57
	B:TYR 449	H:TYR 60
	B:GLY 485	H:TYR 111
	B:GLN 493	H:ARG 105
	B:VAL 486	L:ASP 51
	B:ALA 484	L:TYR 33
XBB.1.5	B:ARG 403	H:ASP 56		B:ARG 403	H:ASP 56
	B:ARG 403	H:ASP 56		B:ARG 403	H:ASP 56
	B:TYR 453	H:ASP 56		B:ARG 403	H:ASP 56
	B:TYR 501	H:ASP 57		B:ARG 403	H:ASP 56
	B:ARG 498	H:LYS 59
	B:ARG 498	H:LYS 59
	B:TYR 489	H:PRO 101
	B:SER 494	H:ARG 105
	B:GLN 493	H:ARG 105
	B:ASN 450	H:ARG 107
	B:SER 490	H:ARG 109
XBB.1.16	B:ARG 403	H:ASP 56		B:ARG 403	H:ASP 56
	B:TYR 453	H:ASP 56		B:ARG 403	H:ASP 56
	B:ARG 403	H:ASP 56		B:ARG 403	H:ASP 56
	B:TYR 489	H:PRO 101		B:ARG 403	H:ASP 56
	B:SER 494	H:ARG 105		B:HIS 505	H:ASP 57
	B:ASN 450	H:ARG 107
	B:ASN 450	H:ARG 107
	B:SER 490	H:ARG 109
	B:GLN 493	H:ARG 105
EG.5	B:ARG 403	H:ASP 56		B:ARG 403	H:ASP 56
	B:ARG 403	H:ASP 56		B:ARG 403	H:ASP 56
	B:TYR 453	H:ASP 56		B:ARG 403	H:ASP 56
	B:TYR 501	H:ASP 57		B:ARG 403	H:ASP 56
	B:GLY 496	H:ASN 58
	B:ARG 498	H:LYS 66
	B:TYR 489	H:PRO 101
	B:SER 494	H:ARG 105
	B:SER 349	H:ARG 107
	B:TYR 351	H:TYR 106
	B:SER 490	H:ARG 109
BA.2.86	B:LYS 403	H:ASP 56		B:LYS 403	H:ASP 56
	B:TYR 501	H:ASN 58		B:LYS 403	H:ASP 56
	B:TYR 489	H:PRO 101		B:ASP 450	H:ARG 107
	B:SER 494	H:ARG 105
	B:TYR 449	H:ARG 107
	B:GLY 485	H:TYR 111
	B:TYR 501	H:LYS 59
	B:LYS 484	L:TYR 33
JN.1	B:TYR 453	H:ASP 56		B:LYS 403	H:ASP 56
	B:LYS 403	H:ASP 56		B:LYS 403	H:ASP 56
	B:TYR 501	H:ASP 57		B:ASP 450	H:ARG 107
	B:SER 494	H:ARG 105		B:ASP 450	H:ARG 107
	B:ASP 450	H:ARG 107		B:ASP 450	H:ARG 107
	B:ASP 450	H:ARG 107
	B:GLN 493	H:ARG 105
	B:SER 494	H:ASN 58
	B:LYS 484	L:TYR 33
	B:LYS 484	L:LYS 54
KP.2	B:TYR 453	H:ASP 56		B:LYS 403	H:ASP 56
	B:TYR 501	H:ASP 57		B:ASP 450	H:ARG 107
	B:TYR 489	H:PRO 101		B:ASP 450	H:ARG 107
	B:LYS 484	H:TYR 110
	B:SER 446	H:LYS 66
	B:TYR 449	H:ARG 107
	B:TYR 449	H:TYR 60
	B:ASP 450	H:ARG 107
	B:GLY 485	L:ASP 51
	B:LYS 484	L:LYS 54
KP.3	B:GLY 496	H:ASP 56		B:LYS 403	H:ASP 56
	B:TYR 489	H:PRO 101		B:ASP 450	H:ARG 107
	B:LYS 484	H:TYR 110
	B:SER 446	H:LYS 66
	B:GLY 485	H:TYR 111
	B:GLU 493	H:ARG 105
	B:LYS 484	L:TYR 33

## Sheet: Etesevimab
	Hydrogen bonds			Salt bridges			Chain B: RBD
WT	B:ASN 487	H:GLY 26					Chain H: Heavy chain
	B:TYR 489	H:ASN 32					Chain L: Light chain
	B:TYR 453	H:PRO 100
	B:ALA 475	H:THR 28
	B:ALA 475	H:THR 28
	B:TYR 489	H:ARG 97
	B:VAL 503	L:TYR 92
	B:GLY 504	L:TYR 92
	B:ARG 408	L:THR 94
	B:ARG 403	L:THR 94
	B:GLY 496	L:TYR 32
Alpha	B:LYS 417	H:TYR 52		B:LYS 417	H:ASP 104
	B:LYS 417	H:ASP 104		B:LYS 417	H:ASP 104
	B:LYS 417	H:ASP 104
	B:SER 477	H:THR 28
	B:SER 477	H:GLY 26
	B:SER 477	H:GLY 26
	B:TYR 421	H:SER 53
	B:ASN 460	H:GLY 55
	B:ALA 475	H:THR 28
	B:ALA 475	H:ASN 32
	B:ASP 405	L:TYR 92
	B:ASP 405	L:THR 94
Beta	B:SER 477	H:GLY 26
	B:SER 477	H:GLY 26
	B:TYR 473	H:SER 31
	B:ALA 475	H:THR 28
	B:ALA 475	H:THR 28
	B:LEU 455	H:TYR 33
	B:TYR 421	H:GLY 54
	B:ASN 487	H:ARG 97
	B:ASN 487	H:ARG 97
	B:TYR 505	L:TYR 92
	B:VAL 503	L:TYR 92
	B:ARG 408	L:THR 94
	B:ARG 408	L:THR 94
Gamma	B:SER 477	H:GLY 26
	B:TYR 473	H:SER 30
	B:ASP 420	H:SER 56
	B:TYR 421	H:GLY 54
	B:TYR 421	H:SER 53
	B:LEU 455	H:TYR 33
	B:ALA 475	H:THR 28
	B:ALA 475	H:ASN 32
	B:ALA 475	H:THR 28
	B:ASN 487	H:ARG 97
	B:ARG 408	L:THR 94
	B:ARG 403	L:THR 94
	B:ARG 403	L:THR 94
Delta	B:SER 477	H:GLY 26		B:LYS 417	H:ASP 104
	B:LYS 417	H:TYR 52		B:LYS 417	H:ASP 104
	B:LYS 417	H:GLY 103
	B:LYS 417	H:ASP 104
	B:ALA 475	H:THR 28
	B:ALA 475	H:ASN 32
	B:TYR 421	H:GLY 54
	B:TYR 421	H:GLY 55
	B:ASP 405	L:THR 94
BA.1	B:ASN 487	H:GLY 26
	B:TYR 421	H:TYR 33
	B:ARG 493	H:PRO 100
	B:ALA 475	H:THR 28
	B:LEU 455	H:TYR 33
	B:TYR 421	H:SER 53
	B:TYR 421	H:GLY 54
	B:ASP 420	H:GLY 55
	B:TYR 501	L:SER 30
	B:ARG 493	L:TYR 32
	B:ARG 498	L:SER 67
	B:GLY 502	L:TYR 92
	B:ARG 408	L:THR 94
	B:ARG 403	L:THR 94
	B:ASP 405	L:THR 94
BA.2	B:TYR 473	H:SER 31
	B:LYS 458	H:SER 31
	B:TYR 421	H:SER 53
	B:ASN 460	H:SER 56
	B:ALA 475	H:THR 28
	B:ASN 487	H:ASN 32
	B:LEU 455	H:TYR 33
	B:ASN 460	H:GLY 55
	B:ARG 403	L:THR 94
	B:ASN 405	L:THR 94
BA.4	B:ASN 477	H:GLY 26
	B:TYR 473	H:SER 31
	B:ASN 487	H:TYR 108
	B:ASN 477	H:THR 28
	B:ALA 475	H:ASN 32
	B:TYR 421	H:SER 53
	B:TYR 421	H:SER 53
	B:ASN 487	H:ARG 97
	B:ASN 487	H:ARG 97
	B:ASN 405	L:THR 94
XBB.1.5	B:ASN 477	H:GLY 26
	B:TYR 421	H:TYR 33
	B:LYS 460	H:GLY 54
	B:ASN 417	H:ASP 104
	B:ALA 475	H:ASN 32
	B:TYR 421	H:GLY 54
	B:TYR 501	L:SER 67
	B:HIS 505	L:TYR 92
	B:ASN 405	L:THR 94
	B:ASN 405	L:THR 94
XBB.1.16	B:LYS 460	H:SER 56
	B:ASN 417	H:ASP 104
	B:ALA 475	H:THR 28
	B:ALA 475	H:ASN 32
	B:ASN 417	H:TYR 52
	B:TYR 421	H:SER 53
	B:TYR 421	H:GLY 54
	B:ARG 403	L:TYR 32
	B:ASN 405	L:TYR 92
	B:ASN 405	L:TYR 92
EG.5	B:ASN 417	H:ASP 104
	B:LYS 460	H:GLY 54
	B:LYS 460	H:GLY 55
	B:TYR 473	H:SER 30
	B:ASN 477	H:GLY 26
	B:TYR 421	H:GLY 54
	B:LEU 455	H:TYR 33
	B:ALA 475	H:ASN 32
	B:ALA 475	H:THR 28
	B:ASN 487	H:ARG 97
	B:GLN 493	H:TYR 102
	B:ASN 405	L:TYR 92
BA.2.86	B:TYR 473	H:SER 30
	B:LYS 460	H:GLY 54
	B:ALA 475	H:THR 28
	B:ALA 475	H:THR 28
	B:ALA 475	H:ASN 32
	B:LEU 455	H:TYR 33
	B:TYR 421	H:GLY 54
	B:GLN 492	H:TYR 102
	B:LYS 403	L:TYR 32
	B:ASN 405	L:TYR 92
JN.1	B:ASN 417	H:ASP 104
	B:ALA 475	H:THR 28
	B:ALA 475	H:THR 28
	B:SER 455	H:TYR 33
	B:TYR 421	H:GLY 54
	B:TYR 488	H:ARG 97
	B:GLY 502	L:SER 28
	B:LYS 403	L:TYR 32
	B:ASN 405	L:TYR 92
KP.2	B:ASN 477	H:GLY 26
	B:TYR 473	H:SER 31
	B:TYR 421	H:SER 53
	B:LYS 460	H:GLY 55
	B:LYS 460	H:SER 56
	B:ASN 417	H:ASP 104
	B:SER 455	H:TYR 33
	B:ASN 417	H:TYR 52
	B:TYR 421	H:GLY 54
	B:ALA 475	H:ARG 97
	B:LYS 403	L:TYR 32
	B:TYR 501	L:SER 67
	B:ASN 405	L:TYR 92
	B:ASN 405	L:THR 94
KP.3	B:ASN 477	H:GLY 26
	B:TYR 473	H:SER 30
	B:TYR 421	H:SER 53
	B:LYS 460	H:GLY 54
	B:LYS 460	H:GLY 54
	B:LYS 460	H:GLY 55
	B:ASN 477	H:THR 28
	B:ASN 477	H:THR 28
	B:ALA 475	H:ASN 32
	B:SER 455	H:TYR 33
	B:TYR 421	H:GLY 54
	B:ASN 487	H:ARG 97
	B:GLU 493	H:TYR 102
	B:ARG 498	L:SER 67
	B:ASN 405	L:TYR 92

## Sheet: Bamlanivimab
	Hydrogen bonds			Salt bridges			Chain C: RBD
WT	C:SER 494	A:GLU 102		C:GLU 484	A:ARG 50		Chain A: Heavy chain
	C:GLY 482	A:ASN 59		C:GLU 484	A:ARG 50		Chain B: Light chain
	C:GLU 484	A:ARG 50		C:GLU 484	A:ARG 50
	C:CYS 488	A:TYR 110		C:GLU 484	A:ARG 50
	C:GLN 493	A:ALA 103		C:GLU 484	B:ARG 96
	C:PHE 486	B:TYR 92
	C:GLU 484	B:ARG 96
Alpha	C:GLU 484	A:ARG 50		C:GLU 484	A:ARG 50
	C:GLN 493	A:ARG 104		C:GLU 484	A:ARG 50
	C:GLN 493	A:ALA 103		C:GLU 484	A:ARG 50
	C:TYR 495	A:ARG 104		C:GLU 484	A:ARG 50
	C:SER 494	A:GLU 102		C:GLU 484	B:ARG 96
	C:GLU 484	B:ARG 96
	C:PHE 486	B:TYR 92
Beta	C:GLN 493	A:GLU 102
	C:SER 494	A:GLU 102
	C:GLY 482	A:ASN 59
	C:GLN 493	A:ALA 103
	C:PHE 486	B:TYR 92
	C:LYS 484	B:ARG 96
Gamma	C:LYS 484	A:TYR 101
	C:TYR 449	A:ARG 104
	C:GLY 482	A:ARG 50
	C:PHE 486	B:TYR 92
	C:LYS 484	B:ARG 96
Delta	C:GLN 493	A:GLU 102
	C:GLU 484	A:ARG 50
	C:GLY 485	A:TYR 110
BA.1	C:SER 494	A:GLU 102
	C:TYR 449	A:ARG 104
	C:PHE 486	B:TYR 92
	C:ALA 484	B:ARG 96
BA.2	C:ARG 493	A:GLU 102		C:ARG 493	A:GLU 102
	C:LYS 478	B:GLN 27		C:ARG 493	A:GLU 102
	C:LYS 478	B:TYR 92		C:ARG 493	A:GLU 102
	C:PHE 486	B:TYR 92		C:ARG 493	A:GLU 102
	C:ALA 484	B:ARG 96
BA.4	C:SER 494	A:GLU 102
	C:GLY 482	A:ASN 59
	C:GLN 493	A:ALA 103
	C:GLN 493	A:ARG 104
	C:CYS 488	A:TYR 110
	C:VAL 486	B:TYR 92
	C:ALA 484	B:ARG 96
XBB.1.5	C:SER 494	A:GLU 102
	C:GLN 493	A:GLU 102
	C:GLY 482	A:ASN 59
	C:SER 494	A:TYR 101
	C:ALA 484	B:ARG 96
XBB.1.16	C:SER 490	A:TYR 101
	C:SER 494	A:GLU 102
	C:GLY 482	A:ASN 59
	C:GLN 493	A:ARG 104
	C:SER 494	A:ARG 104
	C:CYS 488	A:TYR 110
	C:ALA 484	B:ARG 96
	C:GLY 485	B:TYR 32
EG.5	C:SER 490	A:TYR 101
	C:SER 494	A:GLU 102
	C:CYS 488	A:TYR 110
	C:GLN 493	A:ALA 103
	C:GLN 493	A:ARG 104
	C:LYS 478	B:TYR 92
	C:ALA 484	B:ARG 96
BA.2.86	C:SER 494	A:GLU 102
	C:GLN 493	A:ALA 103
JN.1	C:GLN 493	A:GLU 102
	C:SER 494	A:GLU 102
	C:GLY 485	A:TYR 110
	C:GLN 493	A:ARG 104
	C:GLN 493	A:ALA 103
	C:SER 494	A:ARG 104
KP.2	C:SER 494	A:GLU 102
	C:GLN 493	A:ARG 104
	C:LYS 481	B:SER 93
	C:LYS 481	B:THR 94
KP.3	C:LYS 484	A:TYR 100		C:GLU 493	A:ARG 104
	C:GLY 482	A:ARG 50		C:GLU 493	A:ARG 104
	C:CYS 488	A:TYR 110
	C:GLU 493	A:ALA 103
	C:GLU 493	A:ARG 104
	C:SER 494	A:ARG 104
	C:LYS 478	B:GLN 27
	C:LYS 484	B:ARG 96
	C:PRO 486	B:TYR 32

## Sheet: Bebtelovimab
	Hydrogen bonds			Salt bridges			Chain C: RBD
WT	C:LYS 444	A:ASP 56		C:LYS 444	A:ASP 56		Chain A: Heavy chain
	C:LYS 444	A:ASP 58		C:LYS 444	A:ASP 56		Chain B: Light chain
	C:ASN 440	A:SER 103		C:ARG 346	A:ASP 56
	C:GLY 447	A:ARG 60		C:LYS 444	A:ASP 58
	C:GLN 498	B:THR 96
	C:ASN 439	B:TYR 35
	C:THR 500	B:ASP 32
Alpha	C:LYS 444	A:ASP 56		C:LYS 444	A:ASP 56
	C:GLY 446	A:ARG 60		C:LYS 444	A:ASP 56
	C:GLY 447	A:ARG 60
	C:GLN 498	B:THR 95
	C:TYR 501	B:ASP 29
	C:TYR 449	B:SER 98
	C:THR 500	B:ASN 34
Beta	C:VAL 445	A:TYR 54		C:LYS 444	A:ASP 56
	C:LYS 444	A:ASP 56		C:ARG 346	A:ASP 56
	C:ARG 346	A:ASP 56		C:ARG 346	A:ASP 56
	C:LYS 444	A:ASP 56		C:LYS 444	A:ASP 56
	C:LYS 444	A:ASP 58		C:LYS 444	A:ASP 58
	C:ASN 440	A:SER 103
	C:VAL 445	A:ARG 60
	C:VAL 445	A:ARG 60
	C:VAL 503	B:ASP 32
	C:ASN 439	B:TYR 35
	C:THR 500	B:ASP 32
Gamma	C:ARG 346	A:SER 32		C:LYS 444	A:ASP 56
	C:LYS 444	A:ASP 56		C:LYS 444	A:ASP 56
	C:LYS 444	A:ASP 58		C:LYS 444	A:ASP 58
	C:GLY 447	A:ARG 60
	C:ASN 440	B:GLU 53
	C:THR 500	B:ASP 32
Delta	C:ARG 346	A:ASP 56		C:ARG 346	A:ASP 56
	C:ARG 346	A:ASP 56		C:ARG 346	A:ASP 56
	C:LYS 444	A:ASP 56		C:LYS 444	A:ASP 56
	C:LYS 444	A:ASP 58		C:LYS 444	A:ASP 56
	C:VAL 445	A:TYR 54		C:LYS 444	A:ASP 58
	C:VAL 445	A:ARG 60
	C:VAL 503	B:ASP 32
	C:ASN 439	B:TYR 35
	C:THR 500	B:ASP 32
BA.1	C:VAL 445	A:TYR 54		C:LYS 444	A:ASP 56
	C:LYS 444	A:ASP 56		C:LYS 444	A:ASP 56
	C:LYS 444	A:ASP 56		C:ARG 346	A:ASP 56
	C:ARG 346	A:ASP 56		C:ARG 346	A:ASP 56
	C:LYS 444	A:ASP 58		C:LYS 444	A:ASP 58
	C:LEU 441	A:GLY 33		C:LYS 440	B:GLU 53
	C:VAL 445	A:ARG 60		C:LYS 440	B:GLU 53
	C:GLY 447	A:ARG 60
	C:LYS 440	B:GLU 53
	C:LYS 440	B:TYR 35
	C:ARG 498	B:ASP 29
	C:ARG 498	B:THR 95
	C:ASN 439	B:TYR 35
	C:THR 500	B:ASP 32
BA.2	C:LYS 440	A:SER 32		C:LYS 444	A:ASP 56
	C:LYS 440	A:GLY 33		C:ARG 346	A:ASP 56
	C:VAL 445	A:TYR 54		C:ARG 346	A:ASP 56
	C:LYS 444	A:ASP 56		C:LYS 444	A:ASP 56
	C:ARG 346	A:ASP 56		C:LYS 444	A:ASP 58
	C:LYS 444	A:ASP 56
	C:LYS 444	A:ASP 58
	C:LYS 440	A:SER 101
	C:VAL 445	A:ARG 60
	C:VAL 445	A:ARG 60
	C:ARG 498	B:THR 96
	C:ARG 498	B:THR 96
	C:ASN 439	B:TYR 35
	C:THR 500	B:ASP 32
BA.4	C:VAL 445	A:TYR 54		C:LYS 444	A:ASP 56
	C:LYS 444	A:ASP 56		C:LYS 444	A:ASP 56
	C:LYS 444	A:ASP 56		C:LYS 444	A:ASP 58
	C:LYS 444	A:ASP 58		C:LYS 440	B:ASP 56
	C:LYS 440	A:SER 103		C:LYS 440	B:GLU 53
	C:VAL 445	A:ARG 60		C:LYS 440	B:GLU 53
	C:LYS 440	B:GLU 53
	C:LYS 440	B:GLU 53
	C:ARG 498	B:ASP 29
	C:ASN 439	B:TYR 35
	C:THR 500	B:ASP 32
XBB.1.5	C:LYS 444	A:ASP 58		C:LYS 444	A:ASP 58
	C:LEU 441	A:GLY 33		C:LYS 440	B:GLU 53
	C:LYS 440	B:TYR 35		C:LYS 440	B:GLU 53
	C:ASN 439	B:TYR 35
XBB.1.16	C:LYS 444	A:ASP 58		C:LYS 444	A:ASP 58
	C:LYS 440	B:TYR 35		C:LYS 444	A:ASP 58
	C:LYS 440	B:GLU 53		C:LYS 440	B:GLU 53
	C:ARG 498	B:THR 96		C:LYS 440	B:GLU 53
	C:ARG 498	B:THR 96
	C:ARG 498	B:SER 97
	C:VAL 503	B:ASP 32
	C:THR 500	B:ASP 32
	C:GLN 506	B:TYR 35
EG.5	C:ARG 498	A:ASP 58		C:ARG 498	A:ASP 58
	C:ARG 498	A:ASP 58		C:ARG 498	A:ASP 58
	C:GLY 502	B:THR 96		C:LYS 440	B:GLU 53
	C:GLN 506	B:VAL 30		C:LYS 440	B:GLU 53
	C:ASN 439	B:TYR 35
	C:GLN 506	B:ASP 32
BA.2.86	C:HIS 445	A:TYR 54		C:LYS 444	A:ASP 56
	C:ARG 346	A:ASP 56		C:LYS 444	A:ASP 56
	C:ARG 346	A:ASP 56		C:ARG 346	A:ASP 56
	C:LYS 444	A:ASP 58		C:ARG 346	A:ASP 56
	C:LEU 441	A:GLY 33		C:LYS 444	A:ASP 58
	C:HIS 445	A:ARG 60		C:LYS 440	B:GLU 53
	C:GLY 447	A:ARG 60		C:LYS 440	B:GLU 53
	C:LYS 440	B:GLU 53
	C:LYS 440	B:GLU 53
	C:THR 500	B:ASP 32
JN.1	C:HIS 445	A:TYR 54		C:LYS 444	A:ASP 56
	C:LYS 444	A:ASP 56		C:LYS 444	A:ASP 56
	C:LYS 444	A:ASP 58		C:LYS 444	A:ASP 58
	C:HIS 445	A:ARG 60		C:LYS 440	B:GLU 53
	C:HIS 445	A:ARG 60		C:LYS 440	B:GLU 53
	C:LYS 440	B:GLU 53
	C:LYS 440	B:GLU 53
	C:THR 500	B:ASP 32
KP.2	C:HIS 445	A:TYR 54		C:LYS 444	A:ASP 56
	C:LYS 444	A:ASP 56		C:LYS 444	A:ASP 56
	C:LYS 444	A:ASP 58		C:LYS 444	A:ASP 58
	C:THR 345	A:SER 32		C:LYS 440	B:ASP 56
	C:SER 446	A:ARG 60		C:LYS 440	B:GLU 53
	C:LYS 440	B:ASP 56		C:LYS 440	B:GLU 53
	C:LYS 440	B:GLU 53
	C:LYS 440	B:GLU 53
	C:ARG 498	B:THR 95
	C:THR 500	B:VAL 30
	C:ASN 439	B:TYR 35
KP.3	C:HIS 445	A:TYR 54		C:ARG 346	A:ASP 56
	C:ARG 346	A:ASP 56		C:ARG 346	A:ASP 56
	C:THR 345	A:SER 32		C:LYS 440	B:GLU 53
	C:HIS 445	A:ARG 60		C:LYS 440	B:GLU 53
	C:GLY 447	A:ARG 60
	C:LYS 440	B:TYR 35
	C:LYS 440	B:GLU 53
	C:ARG 498	B:THR 96

## Sheet: Cilgavimab
	Hydrogen bonds			Salt bridges			Chain B: RBD
WT	B:ARG 346	C:ASP 56		B:ARG 346	C:ASP 56		Chain C: Heavy chain
	B:LYS 444	C:TYR 104		B:ARG 346	C:ASP 56		Chain D: Light chain
	B:LYS 444	C:ASP 107		B:ARG 346	C:ASP 56
	B:LYS 444	C:VAL 109		B:ARG 346	C:ASP 56
	B:LYS 444	C:ASP 107		B:LYS 444	C:ASP 107
	B:VAL 445	C:TYR 104
	B:SER 494	D:SER 33
	B:TYR 449	D:LYS 36
Alpha	B:ARG 346	C:TYR 106		B:ARG 346	C:ASP 56
	B:ARG 346	C:ASP 56		B:ARG 346	C:ASP 56
	B:ARG 346	C:TYR 106
	B:LYS 444	C:TYR 104
	B:LYS 444	C:GLY 116
	B:SER 494	D:SER 33
	B:GLN 493	D:ASN 35
Beta	B:ARG 346	C:ASP 56		B:ARG 346	C:ASP 56
	B:ARG 346	C:ASP 56		B:ARG 346	C:ASP 56
	B:LYS 444	C:TYR 104		B:LYS 444	C:ASP 107
	B:VAL 445	C:TYR 104
	B:ARG 346	C:TYR 106
	B:LYS 444	C:ASP 107
	B:LYS 444	C:ASP 107
	B:SER 494	D:SER 33
	B:TYR 449	D:LYS 36
	B:GLN 493	D:ASN 34
	B:GLN 493	D:ASN 35
Gamma	B:ARG 346	C:TYR 106		B:ARG 346	C:ASP 56
	B:ARG 346	C:ASP 56		B:ARG 346	C:ASP 56
	B:ARG 346	C:TYR 106		B:LYS 444	C:ASP 107
	B:LYS 444	C:ASP 107
	B:LYS 444	C:VAL 109
	B:LYS 444	C:TYR 104
	B:VAL 445	C:TYR 104
	B:ASN 450	C:TYR 105
	B:LYS 484	D:SER 32
	B:LYS 484	D:ASN 35
	B:SER 494	D:SER 33
	B:VAL 445	D:TYR 55
	B:TYR 449	D:LYS 36
Delta	B:ARG 346	C:ASP 56		B:ARG 346	C:ASP 56
	B:ARG 346	C:ASP 56		B:ARG 346	C:ASP 56
	B:LYS 444	C:ASP 107		B:ARG 346	C:ASP 56
	B:LYS 444	C:TYR 104		B:ARG 346	C:ASP 56
	B:LYS 444	C:ASP 107		B:LYS 444	C:ASP 107
	B:LYS 444	C:VAL 109
	B:VAL 445	C:TYR 104
	B:ARG 452	D:SER 33
	B:ARG 452	D:SER 33
	B:GLY 446	D:LYS 36
BA.1	B:ARG 346	C:ASP 56		B:ARG 346	C:ASP 56
	B:ARG 346	C:ASP 56		B:ARG 346	C:ASP 56
	B:ARG 346	C:TYR 106		B:ARG 346	C:ASP 56
	B:LYS 444	C:ASP 107		B:ARG 346	C:ASP 56
	B:LYS 444	C:ASP 107		B:LYS 444	C:ASP 107
	B:LYS 444	C:VAL 109
	B:VAL 445	C:TYR 104
	B:SER 494	D:SER 33
	B:ARG 493	D:ASN 34
	B:ARG 493	D:ASN 34
	B:TYR 449	D:LYS 36
BA.2	B:ARG 346	C:ASP 56		B:ARG 346	C:ASP 56
	B:ARG 346	C:ASP 56		B:ARG 346	C:ASP 56
	B:LYS 444	C:ASP 107		B:ARG 346	C:ASP 56
	B:LYS 444	C:VAL 109		B:ARG 346	C:ASP 56
	B:LYS 444	C:TYR 104		B:LYS 444	C:ASP 107
	B:LYS 444	C:ASP 107
	B:VAL 445	C:TYR 104
	B:SER 494	D:SER 33
	B:ARG 493	D:ASN 34
	B:TYR 449	D:LYS 36
BA.4	B:ARG 346	C:TYR 106		B:ARG 346	C:ASP 56
	B:LYS 444	C:ASP 107		B:ARG 346	C:ASP 56
	B:LYS 444	C:VAL 109		B:ARG 346	C:ASP 56
	B:LYS 444	C:TYR 104		B:LYS 444	C:ASP 107
	B:LYS 444	C:ASP 107
	B:LYS 444	C:ASP 107
	B:VAL 445	C:TYR 104
	B:SER 494	D:SER 33
	B:SER 494	D:SER 33
	B:TYR 449	D:LYS 36
	B:GLN 493	D:ASN 34
	B:GLN 493	D:ASN 35
XBB.1.5	B:LYS 444	C:TYR 104		B:LYS 444	C:ASP 107
	B:LYS 444	C:ASP 107
	B:LYS 444	C:ASP 107
	B:SER 494	D:SER 33
	B:GLN 493	D:ASN 34
	B:GLN 493	D:ASN 35
XBB.1.16	B:LYS 444	C:TYR 104		B:LYS 444	C:ASP 107
	B:LYS 444	C:TYR 104
	B:LYS 444	C:ASP 107
	B:LYS 444	C:ASP 107
	B:LYS 444	C:ASP 107
	B:SER 494	D:SER 33
	B:TYR 449	D:LYS 36
	B:GLN 493	D:ASN 35
EG.5	B:LYS 440	C:PRO 111		B:LYS 444	C:ASP 107
	B:LYS 444	C:TYR 104
	B:LYS 444	C:ASP 107
	B:LYS 444	C:ASP 107
	B:LYS 444	C:ASP 107
	B:ASN 450	C:ASP 56
	B:GLN 493	D:SER 33
	B:SER 494	D:SER 33
	B:TYR 449	D:LYS 36
BA.2.86	B:ARG 346	C:ASP 56		B:ARG 346	C:ASP 56
	B:ARG 346	C:TYR 106		B:ARG 346	C:ASP 56
	B:LYS 444	C:ASP 107		B:LYS 444	C:ASP 107
	B:LYS 444	C:VAL 109		B:HIS 445	D:GLU 61
	B:LYS 444	C:ASP 107
	B:LYS 444	C:TYR 104
	B:HIS 445	C:TYR 104
	B:TYR 449	D:ASN 34
	B:TYR 449	D:LYS 36
JN.1	B:ARG 346	C:ASP 56		B:ARG 346	C:ASP 56
	B:LYS 444	C:TYR 104		B:ARG 346	C:ASP 56
	B:HIS 445	C:TYR 104		B:ARG 346	C:ASP 56
	B:LYS 444	C:ASP 107		B:LYS 444	C:ASP 107
	B:LYS 444	C:ASP 107
	B:HIS 445	C:GLY 116
	B:SER 494	D:SER 33
	B:TYR 449	D:LYS 36
KP.2	B:HIS 445	C:TYR 104
	B:LYS 444	C:ASP 107
	B:GLN 493	D:SER 32
	B:GLN 493	D:SER 33
	B:SER 494	D:SER 33
	B:TYR 449	D:LYS 36
KP.3	C:TYR 106	B:ARG 346		C:ASP 56	B:ARG 346
	C:ASP 107	B:LYS 444		C:ASP 107	B:LYS 444
	C:TYR 104	B:LYS 444
	C:ASP 107	B:LYS 444
	C:VAL 109	B:LYS 444
	C:TYR 104	B:HIS 445
	B:SER 446	D:LYS 36
	B:SER 446	D:LYS 36
	B:ASP 450	D:ASN 34

## Sheet: Sotrovimab
	Hydrogen bonds			Salt bridges			Chain R: RBD
WT	R:ASN 334	A:SER 31		R:LYS 356	A:GLU 108		Chain A: Heavy chain
	R:LYS 356	A:GLU 108		R:LYS 356	A:GLU 108		Chain B: Light chain
	R:THR 345	A:SER 109
Alpha	R:THR 345	A:SER 109
	R:ASN 343	A:ILE 111
	R:ASN 343	A:TYR 100
	R:GLU 340	A:ALA 104
	R:GLU 340	A:TRP 105
	R:GLU 340	A:PHE 106
	R:ASN 343	A:ILE 111
	R:LYS 444	B:VAL 29
Beta	R:LYS 356	A:GLU 108		R:LYS 356	A:GLU 108
	R:GLU 340	A:LEU 110		R:LYS 356	A:GLU 108
	R:THR 345	B:SER 30
	R:ASN 343	B:THR 32
	R:ASN 343	B:SER 30
Gamma	R:ARG 357	A:TYR 54		R:ARG 466	A:GLU 108
	R:ARG 466	A:GLU 108		R:ARG 466	A:GLU 108
	R:ARG 355	A:GLU 108		R:ARG 466	A:GLU 108
	R:ARG 466	A:GLU 108		R:ARG 466	A:GLU 108
	R:SER 359	A:TYR 54
Delta	R:LYS 356	A:GLU 108		R:LYS 356	A:GLU 108
	R:ASN 334	A:ALA 104
	R:ASN 334	A:TRP 105
	R:ASN 343	B:SER 30
BA.1	R:ASN 360	A:TYR 54		R:LYS 356	A:GLU 108
				R:LYS 356	A:GLU 108
BA.2	R:ASN 354	A:GLU 108
	R:ASN 334	A:PHE 29
	R:ARG 346	B:SER 30
BA.4	R:ASN 343	A:TYR 100
	R:THR 345	A:SER 109
	R:GLU 340	A:ALA 104
	R:GLU 340	A:TRP 105
	R:GLU 340	A:PHE 106
	R:ASN 343	A:ILE 111
XBB.1.5	R:ASN 354	A:GLU 108		R:LYS 356	A:GLU 108
				R:LYS 356	A:GLU 108
XBB.1.16	R:LYS 356	A:GLU 108		R:LYS 356	A:GLU 108
	R:ASN 334	A:ALA 104
EG.5	R:ARG 357	A:GLU 108
	R:LYS 356	A:SER 109
	R:LEU 335	A:TYR 100
BA.2.86	R:ASN 343	A:TYR 100
	R:THR 345	A:GLU 108
	R:LEU 335	A:TYR 54
	R:ASN 343	A:ILE 111
	R:LYS 440	B:GLY 51
	R:LYS 440	B:SER 53
	R:LYS 440	B:SER 31
	R:LYS 440	B:SER 30
	R:LYS 440	B:THR 32
	R:LYS 440	B:THR 32
JN.1	R:THR 345	A:SER 109
	R:SER 359	A:TYR 54
	R:GLU 340	A:ALA 104
	R:GLU 340	A:TRP 105
	R:GLU 340	A:PHE 106
	R:GLU 340	A:GLY 107
	R:GLU 340	A:GLU 108
KP.2	R:ASN 354	A:GLU 108
	R:ASN 334	A:PHE 29
	R:ASN 334	A:THR 30
	R:SER 359	A:TYR 54
	R:GLU 340	A:ALA 104
	R:GLU 340	A:PHE 106
KP.3	R:THR 345	A:GLU 108
	R:ASN 343	A:TYR 100
	R:LYS 440	B:ALA 52
	R:LYS 440	B:SER 53
	R:LYS 440	B:GLY 51
	R:LYS 444	B:SER 31
	R:LYS 444	B:SER 30

## Sheet: Imdevimab
	Hydrogen bonds			Salt bridges			Chain E: RBD
WT	E:ARG 346	C:ASP 101		E:ARG 346	C:ASP 101		Chain C: Heavy chain
	E:ARG 346	C:ASP 101		E:ARG 346	C:ASP 101		Chain A: Light chain
	E:ARG 346	C:SER 100
	E:ARG 346	C:GLY 103
	E:ARG 346	C:GLY 103
	E:SER 443	C:ASP 104
	E:LYS 444	C:TYR 35
	E:TYR 449	C:TYR 53
	E:TYR 449	C:ASN 57
	E:ASN 440	A:ASN 33
	E:PRO 499	A:TYR 32
Alpha	E:ARG 346	C:ASP 54		E:ARG 346	C:ASP 54
	E:ASN 440	C:ASP 101
	E:VAL 445	C:TYR 59
	E:GLY 446	C:TYR 59
	E:ASN 448	C:TYR 53
	E:ASN 343	C:ASN 31
	E:ALA 344	C:ASN 31
	E:ASP 442	C:TYR 53
Beta	E:LYS 444	C:ASP 104		E:LYS 444	C:ASP 104
	E:GLN 493	C:SER 30		E:LYS 444	C:ASP 104
	E:TYR 501	C:ASP 54
	E:LEU 492	C:ASN 31
	E:SER 494	C:TYR 53
	E:SER 494	C:ASN 31
	E:THR 500	C:ASN 57
	E:TYR 501	C:ASN 57
Gamma	E:ARG 346	C:ASP 101		E:ARG 346	C:ASP 101
	E:ARG 346	C:ASP 101		E:ARG 346	C:ASP 101
	E:LYS 444	C:TYR 35		E:ARG 346	C:ASP 101
	E:GLY 446	C:ASN 57		E:ARG 346	C:ASP 101
				E:LYS 444	C:ASP 104
Delta	E:ARG 346	C:ASP 101		E:ARG 346	C:ASP 101
	E:LYS 444	C:TYR 35		E:ARG 346	C:ASP 101
	E:LYS 444	C:ASP 104
	E:GLY 446	C:ASN 57
	E:ASN 440	A:ASP 52
BA.1	E:ARG 346	C:ASP 101		E:ARG 346	C:ASP 101
	E:ARG 346	C:SER 100		E:ARG 346	C:ASP 101
	E:ARG 346	C:GLY 103		E:ARG 346	C:ASP 101
	E:LYS 444	C:ASN 31
	E:TYR 449	C:TYR 53
	E:TYR 449	C:ASP 54
	E:SER 446	C:ASN 57
BA.2	E:ASN 439	C:ASP 104		E:LYS 440	C:ASP 101
	E:LYS 440	C:ASP 101		E:LYS 440	C:ASP 101
	E:LYS 444	C:ASN 57		E:LYS 444	C:ASP 54
	E:LYS 444	C:ASP 54		E:LYS 444	C:ASP 54
	E:ARG 498	C:TYR 59
BA.4	E:LYS 444	C:GLY 103		E:LYS 444	C:ASP 104
	E:LYS 444	C:ASP 104
	E:ASN 450	C:ASP 101
	E:TYR 489	C:SER 75
	E:SER 494	C:ASN 31
	E:ARG 498	C:TYR 59
	E:TYR 449	C:ALA 33
	E:LEU 492	C:ASN 31
	E:TYR 501	C:ASN 57
XBB.1.5	E:LYS 440	C:TYR 102		E:LYS 440	A:ASP 52
	E:LYS 444	C:ASN 31
	E:LYS 440	A:ASP 52
XBB.1.16	E:ASN 439	C:ASP 104
	E:LYS 440	C:ASN 31
	E:ASN 343	C:ASN 31
	E:THR 345	C:TYR 53
	E:SER 446	C:TYR 59
	E:ARG 498	A:SER 95
EG.5	E:ASN 439	C:ASP 104
	E:ASN 439	C:ASP 104
	E:LYS 440	C:SER 100
	E:LYS 440	C:GLY 103
	E:ARG 498	C:TYR 59
BA.2.86	E:ASN 439	C:ASP 104		E:LYS 440	C:ASP 101
	E:LYS 440	C:SER 100		E:LYS 444	C:ASP 54
	E:LYS 440	C:ASP 101		E:LYS 444	C:ASP 54
	E:LYS 440	C:GLY 103
	E:LYS 444	C:ASP 54
	E:LYS 444	C:ASN 57
	E:GLN 506	C:ASP 104
	E:LEU 441	C:TYR 53
JN.1	E:ARG 346	C:ASP 101		E:ARG 346	C:ASP 101
	E:ARG 346	C:ASP 101		E:ARG 346	C:ASP 101
	E:LYS 444	C:GLY 103		E:ARG 346	C:ASP 101
	E:LYS 444	C:ASP 104		E:ARG 346	C:ASP 101
	E:TYR 449	C:ASN 57
	E:ARG 498	C:TYR 59
	E:LYS 440	A:GLY 31
KP.2	E:LYS 440	C:ASP 101		E:LYS 440	C:ASP 101
	E:LYS 440	C:ASP 101		E:LYS 440	C:ASP 101
	E:LYS 444	C:ASP 54		E:LYS 444	C:ASP 54
	E:LYS 444	C:ASN 57		E:LYS 444	C:ASP 54
	E:ASN 448	C:TYR 53
	E:ASP 442	C:TYR 53
KP.3	E:ARG 346	C:ASN 31		E:LYS 440	C:ASP 104
	E:ARG 346	C:ASN 31		E:LYS 440	C:ASP 104
	E:ARG 346	C:TYR 32		E:LYS 444	C:ASP 101
	E:LYS 440	C:ASP 104		E:LYS 440	A:ASP 52
	E:LYS 444	C:ASP 101		E:LYS 440	A:ASP 52
	E:LYS 444	C:GLY 103
	E:HIS 445	C:ASP 104
	E:TYR 449	C:TYR 53
	E:LYS 440	A:ASP 52

[truncated: 1 more sheets: GAR12]
