# Supplementary material for: Epimaps of the SARS-CoV-2 Receptor-Binding Domain Mutational Landscape: Insights into Protein Stability, Epitope Prediction, and Antibody Binding
Source: Biomolecules. 2025 Feb 18;15(2):301. doi: 10.3390/biom15020301 (PMC11853434; doi:10.3390/biom15020301)
Supplement: Supplementary file 1 [file biomolecules-15-00301-s001.zip › Multimedia component 13.xlsx]

## Sheet: Info
Multimedia component 13: PDBePISA analysis of interface residues for docked RBD-antibody complexes.
The listed residues were part of the interface of the WT crystal structure complexes
The coloured residues are the interface residues from the docked complexes

## Sheet: Casirivimab
Epitope (heavy)
Crystal	403	406	417	421	449	453	455	456	473	475	484	485	486	487	488	489	490	492	493	494	495	496	498	501
WT	403	406	417	421	449	453	455	456	473	475	484	485	486	487	488	489	490	492	493	494	495	496	498	501
Alpha	403	406	417	421	449	453	455	456	473	475	484	485	486	487	488	489	490	492	493	494	495	496	498	501
Beta	403	406	417	421	449	453	455	456	473	475	484	485	486	487	488	489	490	492	493	494	495	496	498	501
Gamma	403	406	417	421	449	453	455	456	473	475	484	485	486	487	488	489	490	492	493	494	495	496	498	501
Delta	403	406	417	421	449	453	455	456	473	475	484	485	486	487	488	489	490	492	493	494	495	496	498	501
BA.1	403	406	417	421	449	453	455	456	473	475	484	485	486	487	488	489	490	492	493	494	495	496	498	501
BA.2	403	406	417	421	449	453	455	456	473	475	484	485	486	487	488	489	490	492	493	494	495	496	498	501
BA.4	403	406	417	421	449	453	455	456	473	475	484	485	486	487	488	489	490	492	493	494	495	496	498	501
XBB.1.5	403	406	417	421	449	453	455	456	473	475	484	485	486	487	488	489	490	492	493	494	495	496	498	501
XBB.1.16	403	406	417	421	449	453	455	456	473	475	484	485	486	487	488	489	490	492	493	494	495	496	498	501
EG.5	403	406	417	421	449	453	455	456	473	475	484	485	486	487	488	489	490	492	493	494	495	496	498	501
BA.2.86	403	406	417	421	449	453	455	456	473	475	484	485	486	487	488	489	490	492	493	494	495	496	498	501
JN.1	403	406	417	421	449	453	455	456	473	475	484	485	486	487	488	489	490	492	493	494	495	496	498	501
KP.2	403	406	417	421	449	453	455	456	473	475	484	485	486	487	488	489	490	492	493	494	495	496	498	501
KP.3	403	406	417	421	449	453	455	456	473	475	484	485	486	487	488	489	490	492	493	494	495	496	498	501
Epitope (light)
Crystal	475	476	477	478	486	487
WT	475	476	477	478	486	487
Alpha	475	476	477	478	486	487
Beta	475	476	477	478	486	487
Gamma	475	476	477	478	486	487
Delta	475	476	477	478	486	487
BA.1	475	476	477	478	486	487
BA.2	475	476	477	478	486	487
BA.4	475	476	477	478	486	487
XBB.1.5	475	476	477	478	486	487
XBB.1.16	475	476	477	478	486	487
EG.5	475	476	477	478	486	487
BA.2.86	475	476	477	478	486	487
JN.1	475	476	477	478	486	487
KP.2	475	476	477	478	486	487
KP.3	475	476	477	478	486	487
Paratope (heavy)
Crystal	28	30	31	32	33	47	50	52	53	54	56	57	59	74	75	99	100	101	102	103	104
WT	28	30	31	32	33	47	50	52	53	54	56	57	59	74	75	99	100	101	102	103	104
Alpha	28	30	31	32	33	47	50	52	53	54	56	57	59	74	75	99	100	101	102	103	104
Beta	28	30	31	32	33	47	50	52	53	54	56	57	59	74	75	99	100	101	102	103	104
Gamma	28	30	31	32	33	47	50	52	53	54	56	57	59	74	75	99	100	101	102	103	104
Delta	28	30	31	32	33	47	50	52	53	54	56	57	59	74	75	99	100	101	102	103	104
BA.1	28	30	31	32	33	47	50	52	53	54	56	57	59	74	75	99	100	101	102	103	104
BA.2	28	30	31	32	33	47	50	52	53	54	56	57	59	74	75	99	100	101	102	103	104
BA.4	28	30	31	32	33	47	50	52	53	54	56	57	59	74	75	99	100	101	102	103	104
XBB.1.5	28	30	31	32	33	47	50	52	53	54	56	57	59	74	75	99	100	101	102	103	104
XBB.1.16	28	30	31	32	33	47	50	52	53	54	56	57	59	74	75	99	100	101	102	103	104
EG.5	28	30	31	32	33	47	50	52	53	54	56	57	59	74	75	99	100	101	102	103	104
BA.2.86	28	30	31	32	33	47	50	52	53	54	56	57	59	74	75	99	100	101	102	103	104
JN.1	28	30	31	32	33	47	50	52	53	54	56	57	59	74	75	99	100	101	102	103	104
KP.2	28	30	31	32	33	47	50	52	53	54	56	57	59	74	75	99	100	101	102	103	104
KP.3	28	30	31	32	33	47	50	52	53	54	56	57	59	74	75	99	100	101	102	103	104
Paratope (light)
Crystal	30	32	91	92	93	94	96
WT	30	32	91	92	93	94	96
Alpha	30	32	91	92	93	94	96
Beta	30	32	91	92	93	94	96
Gamma	30	32	91	92	93	94	96
Delta	30	32	91	92	93	94	96
BA.1	30	32	91	92	93	94	96
BA.2	30	32	91	92	93	94	96
BA.4	30	32	91	92	93	94	96
XBB.1.5	30	32	91	92	93	94	96
XBB.1.16	30	32	91	92	93	94	96
EG.5	30	32	91	92	93	94	96
BA.2.86	30	32	91	92	93	94	96
JN.1	30	32	91	92	93	94	96
KP.2	30	32	91	92	93	94	96
KP.3	30	32	91	92	93	94	96

## Sheet: Tixagevimab
Epitope (heavy)
Crystal	417	421	455	456	458	473	475	476	477	478	484	485	486	487	489	493
WT	417	421	455	456	458	473	475	476	477	478	484	485	486	487	489	493
Alpha	417	421	455	456	458	473	475	476	477	478	484	485	486	487	489	493
Beta	417	421	455	456	458	473	475	476	477	478	484	485	486	487	489	493
Gamma	417	421	455	456	458	473	475	476	477	478	484	485	486	487	489	493
Delta	417	421	455	456	458	473	475	476	477	478	484	485	486	487	489	493
BA.1	417	421	455	456	458	473	475	476	477	478	484	485	486	487	489	493
BA.2	417	421	455	456	458	473	475	476	477	478	484	485	486	487	489	493
BA.4	417	421	455	456	458	473	475	476	477	478	484	485	486	487	489	493
XBB.1.5	417	421	455	456	458	473	475	476	477	478	484	485	486	487	489	493
XBB.1.16	417	421	455	456	458	473	475	476	477	478	484	485	486	487	489	493
EG.5	417	421	455	456	458	473	475	476	477	478	484	485	486	487	489	493
BA.2.86	417	421	455	456	458	473	475	476	477	478	484	485	486	487	489	493
JN.1	417	421	455	456	458	473	475	476	477	478	484	485	486	487	489	493
KP.2	417	421	455	456	458	473	475	476	477	478	484	485	486	487	489	493
KP.3	417	421	455	456	458	473	475	476	477	478	484	485	486	487	489	493
Epitope (light)
Crystal	478	479	480	483	484	485	486	488
WT	478	479	480	483	484	485	486	488
Alpha	478	479	480	483	484	485	486	488
Beta	478	479	480	483	484	485	486	488
Gamma	478	479	480	483	484	485	486	488
Delta	478	479	480	483	484	485	486	488
BA.1	478	479	480	483	484	485	486	488
BA.2	478	479	480	483	484	485	486	488
BA.4	478	479	480	483	484	485	486	488
XBB.1.5	478	479	480	483	484	485	486	488
XBB.1.16	478	479	480	483	484	485	486	488
EG.5	478	479	480	483	484	485	486	488
BA.2.86	478	479	480	483	484	485	486	488
JN.1	478	479	480	483	484	485	486	488
KP.2	478	479	480	483	484	485	486	488
KP.3	478	479	480	483	484	485	486	488
Paratope (heavy)
Crystal	30	31	32	33	50	52	54	55	57	72	99	104	105	106	107	108	109	110
WT	30	31	32	33	50	52	54	55	57	72	99	104	105	106	107	108	109	110
Alpha	30	31	32	33	50	52	54	55	57	72	99	104	105	106	107	108	109	110
Beta	30	31	32	33	50	52	54	55	57	72	99	104	105	106	107	108	109	110
Gamma	30	31	32	33	50	52	54	55	57	72	99	104	105	106	107	108	109	110
Delta	30	31	32	33	50	52	54	55	57	72	99	104	105	106	107	108	109	110
BA.1	30	31	32	33	50	52	54	55	57	72	99	104	105	106	107	108	109	110
BA.2	30	31	32	33	50	52	54	55	57	72	99	104	105	106	107	108	109	110
BA.4	30	31	32	33	50	52	54	55	57	72	99	104	105	106	107	108	109	110
XBB.1.5	30	31	32	33	50	52	54	55	57	72	99	104	105	106	107	108	109	110
XBB.1.16	30	31	32	33	50	52	54	55	57	72	99	104	105	106	107	108	109	110
EG.5	30	31	32	33	50	52	54	55	57	72	99	104	105	106	107	108	109	110
BA.2.86	30	31	32	33	50	52	54	55	57	72	99	104	105	106	107	108	109	110
JN.1	30	31	32	33	50	52	54	55	57	72	99	104	105	106	107	108	109	110
KP.2	30	31	32	33	50	52	54	55	57	72	99	104	105	106	107	108	109	110
KP.3	30	31	32	33	50	52	54	55	57	72	99	104	105	106	107	108	109	110
Paratope (light)
Crystal	32	33	50	92	94	95	98
WT	32	33	50	92	94	95	98
Alpha	32	33	50	92	94	95	98
Beta	32	33	50	92	94	95	98
Gamma	32	33	50	92	94	95	98
Delta	32	33	50	92	94	95	98
BA.1	32	33	50	92	94	95	98
BA.2	32	33	50	92	94	95	98
BA.4	32	33	50	92	94	95	98
XBB.1.5	32	33	50	92	94	95	98
XBB.1.16	32	33	50	92	94	95	98
EG.5	32	33	50	92	94	95	98
BA.2.86	32	33	50	92	94	95	98
JN.1	32	33	50	92	94	95	98
KP.2	32	33	50	92	94	95	98
KP.3	32	33	50	92	94	95	98

## Sheet: Regdanvimab
Epitope (heavy)
Crystal	349	351	403	417	446	449	450	452	453	455	456	484	485	486	489	490	492	493	494	495	496	498	501	505
WT	349	351	403	417	446	449	450	452	453	455	456	484	485	486	489	490	492	493	494	495	496	498	501	505
Alpha	349	351	403	417	446	449	450	452	453	455	456	484	485	486	489	490	492	493	494	495	496	498	501	505
Beta	349	351	403	417	446	449	450	452	453	455	456	484	485	486	489	490	492	493	494	495	496	498	501	505
Gamma	349	351	403	417	446	449	450	452	453	455	456	484	485	486	489	490	492	493	494	495	496	498	501	505
Delta	349	351	403	417	446	449	450	452	453	455	456	484	485	486	489	490	492	493	494	495	496	498	501	505
BA.1	349	351	403	417	446	449	450	452	453	455	456	484	485	486	489	490	492	493	494	495	496	498	501	505
BA.2	349	351	403	417	446	449	450	452	453	455	456	484	485	486	489	490	492	493	494	495	496	498	501	505
BA.4	349	351	403	417	446	449	450	452	453	455	456	484	485	486	489	490	492	493	494	495	496	498	501	505
XBB.1.5	349	351	403	417	446	449	450	452	453	455	456	484	485	486	489	490	492	493	494	495	496	498	501	505
XBB.1.16	349	351	403	417	446	449	450	452	453	455	456	484	485	486	489	490	492	493	494	495	496	498	501	505
EG.5	349	351	403	417	446	449	450	452	453	455	456	484	485	486	489	490	492	493	494	495	496	498	501	505
BA.2.86	349	351	403	417	446	449	450	452	453	455	456	484	485	486	489	490	492	493	494	495	496	498	501	505
JN.1	349	351	403	417	446	449	450	452	453	455	456	484	485	486	489	490	492	493	494	495	496	498	501	505
KP.2	349	351	403	417	446	449	450	452	453	455	456	484	485	486	489	490	492	493	494	495	496	498	501	505
KP.3	349	351	403	417	446	449	450	452	453	455	456	484	485	486	489	490	492	493	494	495	496	498	501	505
Epitope (light)
Crystal	478	483	484	485	486
WT	478	483	484	485	486
Alpha	478	483	484	485	486
Beta	478	483	484	485	486
Gamma	478	483	484	485	486
Delta	478	483	484	485	486
BA.1	478	483	484	485	486
BA.2	478	483	484	485	486
BA.4	478	483	484	485	486
XBB.1.5	478	483	484	485	486
XBB.1.16	478	483	484	485	486
EG.5	478	483	484	485	486
BA.2.86	478	483	484	485	486
JN.1	478	483	484	485	486
KP.2	478	483	484	485	486
KP.3	478	483	484	485	486
Paratope (heavy)
Crystal	30	32	33	54	55	56	57	58	59	60	66	73	101	102	104	105	106	107	109	110	111	113
WT	30	32	33	54	55	56	57	58	59	60	66	73	101	102	104	105	106	107	109	110	111	113
Alpha	30	32	33	54	55	56	57	58	59	60	66	73	101	102	104	105	106	107	109	110	111	113
Beta	30	32	33	54	55	56	57	58	59	60	66	73	101	102	104	105	106	107	109	110	111	113
Gamma	30	32	33	54	55	56	57	58	59	60	66	73	101	102	104	105	106	107	109	110	111	113
Delta	30	32	33	54	55	56	57	58	59	60	66	73	101	102	104	105	106	107	109	110	111	113
BA.1	30	32	33	54	55	56	57	58	59	60	66	73	101	102	104	105	106	107	109	110	111	113
BA.2	30	32	33	54	55	56	57	58	59	60	66	73	101	102	104	105	106	107	109	110	111	113
BA.4	30	32	33	54	55	56	57	58	59	60	66	73	101	102	104	105	106	107	109	110	111	113
XBB.1.5	30	32	33	54	55	56	57	58	59	60	66	73	101	102	104	105	106	107	109	110	111	113
XBB.1.16	30	32	33	54	55	56	57	58	59	60	66	73	101	102	104	105	106	107	109	110	111	113
EG.5	30	32	33	54	55	56	57	58	59	60	66	73	101	102	104	105	106	107	109	110	111	113
BA.2.86	30	32	33	54	55	56	57	58	59	60	66	73	101	102	104	105	106	107	109	110	111	113
JN.1	30	32	33	54	55	56	57	58	59	60	66	73	101	102	104	105	106	107	109	110	111	113
KP.2	30	32	33	54	55	56	57	58	59	60	66	73	101	102	104	105	106	107	109	110	111	113
KP.3	30	32	33	54	55	56	57	58	59	60	66	73	101	102	104	105	106	107	109	110	111	113
Paratope (light)
Crystal	33	50	51	54
WT	33	50	51	54
Alpha	33	50	51	54
Beta	33	50	51	54
Gamma	33	50	51	54
Delta	33	50	51	54
BA.1	33	50	51	54
BA.2	33	50	51	54
BA.4	33	50	51	54
XBB.1.5	33	50	51	54
XBB.1.16	33	50	51	54
EG.5	33	50	51	54
BA.2.86	33	50	51	54
JN.1	33	50	51	54
KP.2	33	50	51	54
KP.3	33	50	51	54

## Sheet: Etesevimab
Epitope (heavy)
Crystal	408	415	416	417	420	421	453	455	456	457	458	459	460	473	474	475	476	477	486	487	489	490	493
WT	408	415	416	417	420	421	453	455	456	457	458	459	460	473	474	475	476	477	486	487	489	490	493
Alpha	408	415	416	417	420	421	453	455	456	457	458	459	460	473	474	475	476	477	486	487	489	490	493
Beta	408	415	416	417	420	421	453	455	456	457	458	459	460	473	474	475	476	477	486	487	489	490	493
Gamma	408	415	416	417	420	421	453	455	456	457	458	459	460	473	474	475	476	477	486	487	489	490	493
Delta	408	415	416	417	420	421	453	455	456	457	458	459	460	473	474	475	476	477	486	487	489	490	493
BA.1	408	415	416	417	420	421	453	455	456	457	458	459	460	473	474	475	476	477	486	487	489	490	493
BA.2	408	415	416	417	420	421	453	455	456	457	458	459	460	473	474	475	476	477	486	487	489	490	493
BA.4	408	415	416	417	420	421	453	455	456	457	458	459	460	473	474	475	476	477	486	487	489	490	493
XBB.1.5	408	415	416	417	420	421	453	455	456	457	458	459	460	473	474	475	476	477	486	487	489	490	493
XBB.1.16	408	415	416	417	420	421	453	455	456	457	458	459	460	473	474	475	476	477	486	487	489	490	493
EG.5	408	415	416	417	420	421	453	455	456	457	458	459	460	473	474	475	476	477	486	487	489	490	493
BA.2.86	408	415	416	417	420	421	453	455	456	457	458	459	460	473	474	475	476	477	486	487	489	490	493
JN.1	408	415	416	417	420	421	453	455	456	457	458	459	460	473	474	475	476	477	486	487	489	490	493
KP.2	408	415	416	417	420	421	453	455	456	457	458	459	460	473	474	475	476	477	486	487	489	490	493
KP.3	408	415	416	417	420	421	453	455	456	457	458	459	460	473	474	475	476	477	486	487	489	490	493
Epitope (light)
Crystal	403	405	406	408	409	417	449	453	494	495	498	500	501	502	504	505
WT	403	405	406	408	409	417	449	453	494	495	498	500	501	502	504	505
Alpha	403	405	406	408	409	417	449	453	494	495	498	500	501	502	504	505
Beta	403	405	406	408	409	417	449	453	494	495	498	500	501	502	504	505
Gamma	403	405	406	408	409	417	449	453	494	495	498	500	501	502	504	505
Delta	403	405	406	408	409	417	449	453	494	495	498	500	501	502	504	505
BA.1	403	405	406	408	409	417	449	453	494	495	498	500	501	502	504	505
BA.2	403	405	406	408	409	417	449	453	494	495	498	500	501	502	504	505
BA.4	403	405	406	408	409	417	449	453	494	495	498	500	501	502	504	505
XBB.1.5	403	405	406	408	409	417	449	453	494	495	498	500	501	502	504	505
XBB.1.16	403	405	406	408	409	417	449	453	494	495	498	500	501	502	504	505
EG.5	403	405	406	408	409	417	449	453	494	495	498	500	501	502	504	505
BA.2.86	403	405	406	408	409	417	449	453	494	495	498	500	501	502	504	505
JN.1	403	405	406	408	409	417	449	453	494	495	498	500	501	502	504	505
KP.2	403	405	406	408	409	417	449	453	494	495	498	500	501	502	504	505
KP.3	403	405	406	408	409	417	449	453	494	495	498	500	501	502	504	505
Paratope (heavy)
Crystal	1	2	26	27	28	30	31	32	33	52	53	54	55	56	57	58	97	98	99	100	101	102	103	104	107	108
WT	1	2	26	27	28	30	31	32	33	52	53	54	55	56	57	58	97	98	99	100	101	102	103	104	107	108
Alpha	1	2	26	27	28	30	31	32	33	52	53	54	55	56	57	58	97	98	99	100	101	102	103	104	107	108
Beta	1	2	26	27	28	30	31	32	33	52	53	54	55	56	57	58	97	98	99	100	101	102	103	104	107	108
Gamma	1	2	26	27	28	30	31	32	33	52	53	54	55	56	57	58	97	98	99	100	101	102	103	104	107	108
Delta	1	2	26	27	28	30	31	32	33	52	53	54	55	56	57	58	97	98	99	100	101	102	103	104	107	108
BA.1	1	2	26	27	28	30	31	32	33	52	53	54	55	56	57	58	97	98	99	100	101	102	103	104	107	108
BA.2	1	2	26	27	28	30	31	32	33	52	53	54	55	56	57	58	97	98	99	100	101	102	103	104	107	108
BA.4	1	2	26	27	28	30	31	32	33	52	53	54	55	56	57	58	97	98	99	100	101	102	103	104	107	108
XBB.1.5	1	2	26	27	28	30	31	32	33	52	53	54	55	56	57	58	97	98	99	100	101	102	103	104	107	108
XBB.1.16	1	2	26	27	28	30	31	32	33	52	53	54	55	56	57	58	97	98	99	100	101	102	103	104	107	108
EG.5	1	2	26	27	28	30	31	32	33	52	53	54	55	56	57	58	97	98	99	100	101	102	103	104	107	108
BA.2.86	1	2	26	27	28	30	31	32	33	52	53	54	55	56	57	58	97	98	99	100	101	102	103	104	107	108
JN.1	1	2	26	27	28	30	31	32	33	52	53	54	55	56	57	58	97	98	99	100	101	102	103	104	107	108
KP.2	1	2	26	27	28	30	31	32	33	52	53	54	55	56	57	58	97	98	99	100	101	102	103	104	107	108
KP.3	1	2	26	27	28	30	31	32	33	52	53	54	55	56	57	58	97	98	99	100	101	102	103	104	107	108
Paratope (light)
Crystal	28	30	31	32	67	92	93	94	95	96
WT	28	30	31	32	67	92	93	94	95	96
Alpha	28	30	31	32	67	92	93	94	95	96
Beta	28	30	31	32	67	92	93	94	95	96
Gamma	28	30	31	32	67	92	93	94	95	96
Delta	28	30	31	32	67	92	93	94	95	96
BA.1	28	30	31	32	67	92	93	94	95	96
BA.2	28	30	31	32	67	92	93	94	95	96
BA.4	28	30	31	32	67	92	93	94	95	96
XBB.1.5	28	30	31	32	67	92	93	94	95	96
XBB.1.16	28	30	31	32	67	92	93	94	95	96
EG.5	28	30	31	32	67	92	93	94	95	96
BA.2.86	28	30	31	32	67	92	93	94	95	96
JN.1	28	30	31	32	67	92	93	94	95	96
KP.2	28	30	31	32	67	92	93	94	95	96
KP.3	28	30	31	32	67	92	93	94	95	96

## Sheet: Bamlanivimab
Epitope (heavy)
Crystal	351	449	452	455	456	470	472	481	482	483	484	485	489	490	492	493	494
WT	351	449	452	455	456	470	472	481	482	483	484	485	489	490	492	493	494
Alpha	351	449	452	455	456	470	472	481	482	483	484	485	489	490	492	493	494
Beta	351	449	452	455	456	470	472	481	482	483	484	485	489	490	492	493	494
Gamma	351	449	452	455	456	470	472	481	482	483	484	485	489	490	492	493	494
Delta	351	449	452	455	456	470	472	481	482	483	484	485	489	490	492	493	494
BA.1	351	449	452	455	456	470	472	481	482	483	484	485	489	490	492	493	494
BA.2	351	449	452	455	456	470	472	481	482	483	484	485	489	490	492	493	494
BA.4	351	449	452	455	456	470	472	481	482	483	484	485	489	490	492	493	494
XBB.1.5	351	449	452	455	456	470	472	481	482	483	484	485	489	490	492	493	494
XBB.1.16	351	449	452	455	456	470	472	481	482	483	484	485	489	490	492	493	494
EG.5	351	449	452	455	456	470	472	481	482	483	484	485	489	490	492	493	494
BA.2.86	351	449	452	455	456	470	472	481	482	483	484	485	489	490	492	493	494
JN.1	351	449	452	455	456	470	472	481	482	483	484	485	489	490	492	493	494
KP.2	351	449	452	455	456	470	472	481	482	483	484	485	489	490	492	493	494
KP.3	351	449	452	455	456	470	472	481	482	483	484	485	489	490	492	493	494
Epitope (light)
Crystal	481	483	484	485	486	489
WT	481	483	484	485	486	489
Alpha	481	483	484	485	486	489
Beta	481	483	484	485	486	489
Gamma	481	483	484	485	486	489
Delta	481	483	484	485	486	489
BA.1	481	483	484	485	486	489
BA.2	481	483	484	485	486	489
BA.4	481	483	484	485	486	489
XBB.1.5	481	483	484	485	486	489
XBB.1.16	481	483	484	485	486	489
EG.5	481	483	484	485	486	489
BA.2.86	481	483	484	485	486	489
JN.1	481	483	484	485	486	489
KP.2	481	483	484	485	486	489
KP.3	481	483	484	485	486	489
Paratope (heavy)
Crystal	30	31	33	47	50	52	54	55	57	59	60	100	101	102	103	104	110
WT	30	31	33	47	50	52	54	55	57	59	60	100	101	102	103	104	110
Alpha	30	31	33	47	50	52	54	55	57	59	60	100	101	102	103	104	110
Beta	30	31	33	47	50	52	54	55	57	59	60	100	101	102	103	104	110
Gamma	30	31	33	47	50	52	54	55	57	59	60	100	101	102	103	104	110
Delta	30	31	33	47	50	52	54	55	57	59	60	100	101	102	103	104	110
BA.1	30	31	33	47	50	52	54	55	57	59	60	100	101	102	103	104	110
BA.2	30	31	33	47	50	52	54	55	57	59	60	100	101	102	103	104	110
BA.4	30	31	33	47	50	52	54	55	57	59	60	100	101	102	103	104	110
XBB.1.5	30	31	33	47	50	52	54	55	57	59	60	100	101	102	103	104	110
XBB.1.16	30	31	33	47	50	52	54	55	57	59	60	100	101	102	103	104	110
EG.5	30	31	33	47	50	52	54	55	57	59	60	100	101	102	103	104	110
BA.2.86	30	31	33	47	50	52	54	55	57	59	60	100	101	102	103	104	110
JN.1	30	31	33	47	50	52	54	55	57	59	60	100	101	102	103	104	110
KP.2	30	31	33	47	50	52	54	55	57	59	60	100	101	102	103	104	110
KP.3	30	31	33	47	50	52	54	55	57	59	60	100	101	102	103	104	110
Paratope (light)
Crystal	30	32	91	92	93	94	96
WT	30	32	91	92	93	94	96
Alpha	30	32	91	92	93	94	96
Beta	30	32	91	92	93	94	96
Gamma	30	32	91	92	93	94	96
Delta	30	32	91	92	93	94	96
BA.1	30	32	91	92	93	94	96
BA.2	30	32	91	92	93	94	96
BA.4	30	32	91	92	93	94	96
XBB.1.5	30	32	91	92	93	94	96
XBB.1.16	30	32	91	92	93	94	96
EG.5	30	32	91	92	93	94	96
BA.2.86	30	32	91	92	93	94	96
JN.1	30	32	91	92	93	94	96
KP.2	30	32	91	92	93	94	96
KP.3	30	32	91	92	93	94	96

## Sheet: Bebtelovimab
Epitope (heavy)
Crystal	345	346	439	440	441	442	443	444	445	446	447	448	449	450	499	509
WT	345	346	439	440	441	442	443	444	445	446	447	448	449	450	499	509
Alpha	345	346	439	440	441	442	443	444	445	446	447	448	449	450	499	509
Beta	345	346	439	440	441	442	443	444	445	446	447	448	449	450	499	509
Gamma	345	346	439	440	441	442	443	444	445	446	447	448	449	450	499	509
Delta	345	346	439	440	441	442	443	444	445	446	447	448	449	450	499	509
BA.1	345	346	439	440	441	442	443	444	445	446	447	448	449	450	499	509
BA.2	345	346	439	440	441	442	443	444	445	446	447	448	449	450	499	509
BA.4	345	346	439	440	441	442	443	444	445	446	447	448	449	450	499	509
XBB.1.5	345	346	439	440	441	442	443	444	445	446	447	448	449	450	499	509
XBB.1.16	345	346	439	440	441	442	443	444	445	446	447	448	449	450	499	509
EG.5	345	346	439	440	441	442	443	444	445	446	447	448	449	450	499	509
BA.2.86	345	346	439	440	441	442	443	444	445	446	447	448	449	450	499	509
JN.1	345	346	439	440	441	442	443	444	445	446	447	448	449	450	499	509
KP.2	345	346	439	440	441	442	443	444	445	446	447	448	449	450	499	509
KP.3	345	346	439	440	441	442	443	444	445	446	447	448	449	450	499	509
Epitope (light)
Crystal	439	440	445	446	498	499	500	501	502	503	506
WT	439	440	445	446	498	499	500	501	502	503	506
Alpha	439	440	445	446	498	499	500	501	502	503	506
Beta	439	440	445	446	498	499	500	501	502	503	506
Gamma	439	440	445	446	498	499	500	501	502	503	506
Delta	439	440	445	446	498	499	500	501	502	503	506
BA.1	439	440	445	446	498	499	500	501	502	503	506
BA.2	439	440	445	446	498	499	500	501	502	503	506
BA.4	439	440	445	446	498	499	500	501	502	503	506
XBB.1.5	439	440	445	446	498	499	500	501	502	503	506
XBB.1.16	439	440	445	446	498	499	500	501	502	503	506
EG.5	439	440	445	446	498	499	500	501	502	503	506
BA.2.86	439	440	445	446	498	499	500	501	502	503	506
JN.1	439	440	445	446	498	499	500	501	502	503	506
KP.2	439	440	445	446	498	499	500	501	502	503	506
KP.3	439	440	445	446	498	499	500	501	502	503	506
Paratope (heavy)
Crystal	30	31	32	33	49	52	54	55	56	58	60	100	101	102	103	105
WT	30	31	32	33	49	52	54	55	56	58	60	100	101	102	103	105
Alpha	30	31	32	33	49	52	54	55	56	58	60	100	101	102	103	105
Beta	30	31	32	33	49	52	54	55	56	58	60	100	101	102	103	105
Gamma	30	31	32	33	49	52	54	55	56	58	60	100	101	102	103	105
Delta	30	31	32	33	49	52	54	55	56	58	60	100	101	102	103	105
BA.1	30	31	32	33	49	52	54	55	56	58	60	100	101	102	103	105
BA.2	30	31	32	33	49	52	54	55	56	58	60	100	101	102	103	105
BA.4	30	31	32	33	49	52	54	55	56	58	60	100	101	102	103	105
XBB.1.5	30	31	32	33	49	52	54	55	56	58	60	100	101	102	103	105
XBB.1.16	30	31	32	33	49	52	54	55	56	58	60	100	101	102	103	105
EG.5	30	31	32	33	49	52	54	55	56	58	60	100	101	102	103	105
BA.2.86	30	31	32	33	49	52	54	55	56	58	60	100	101	102	103	105
JN.1	30	31	32	33	49	52	54	55	56	58	60	100	101	102	103	105
KP.2	30	31	32	33	49	52	54	55	56	58	60	100	101	102	103	105
KP.3	30	31	32	33	49	52	54	55	56	58	60	100	101	102	103	105
Paratope (light)
Crystal	29	30	31	32	33	34	35	53	94	95	96	97	98	99
WT	29	30	31	32	33	34	35	53	94	95	96	97	98	99
Alpha	29	30	31	32	33	34	35	53	94	95	96	97	98	99
Beta	29	30	31	32	33	34	35	53	94	95	96	97	98	99
Gamma	29	30	31	32	33	34	35	53	94	95	96	97	98	99
Delta	29	30	31	32	33	34	35	53	94	95	96	97	98	99
BA.1	29	30	31	32	33	34	35	53	94	95	96	97	98	99
BA.2	29	30	31	32	33	34	35	53	94	95	96	97	98	99
BA.4	29	30	31	32	33	34	35	53	94	95	96	97	98	99
XBB.1.5	29	30	31	32	33	34	35	53	94	95	96	97	98	99
XBB.1.16	29	30	31	32	33	34	35	53	94	95	96	97	98	99
EG.5	29	30	31	32	33	34	35	53	94	95	96	97	98	99
BA.2.86	29	30	31	32	33	34	35	53	94	95	96	97	98	99
JN.1	29	30	31	32	33	34	35	53	94	95	96	97	98	99
KP.2	29	30	31	32	33	34	35	53	94	95	96	97	98	99
KP.3	29	30	31	32	33	34	35	53	94	95	96	97	98	99

## Sheet: Cilgavimab
Epitope (heavy)
Crystal	345	346	439	440	441	443	444	445	450	499
WT	345	346	439	440	441	443	444	445	450	499
Alpha	345	346	439	440	441	443	444	445	450	499
Beta	345	346	439	440	441	443	444	445	450	499
Gamma	345	346	439	440	441	443	444	445	450	499
Delta	345	346	439	440	441	443	444	445	450	499
BA.1	345	346	439	440	441	443	444	445	450	499
BA.2	345	346	439	440	441	443	444	445	450	499
BA.4	345	346	439	440	441	443	444	445	450	499
XBB.1.5	345	346	439	440	441	443	444	445	450	499
XBB.1.16	345	346	439	440	441	443	444	445	450	499
EG.5	345	346	439	440	441	443	444	445	450	499
BA.2.86	345	346	439	440	441	443	444	445	450	499
JN.1	345	346	439	440	441	443	444	445	450	499
KP.2	345	346	439	440	441	443	444	445	450	499
KP.3	345	346	439	440	441	443	444	445	450	499
Epitope (light)
Crystal	445	446	447	449	450	452	484	490	492	493	494
WT	445	446	447	449	450	452	484	490	492	493	494
Alpha	445	446	447	449	450	452	484	490	492	493	494
Beta	445	446	447	449	450	452	484	490	492	493	494
Gamma	445	446	447	449	450	452	484	490	492	493	494
Delta	445	446	447	449	450	452	484	490	492	493	494
BA.1	445	446	447	449	450	452	484	490	492	493	494
BA.2	445	446	447	449	450	452	484	490	492	493	494
BA.4	445	446	447	449	450	452	484	490	492	493	494
XBB.1.5	445	446	447	449	450	452	484	490	492	493	494
XBB.1.16	445	446	447	449	450	452	484	490	492	493	494
EG.5	445	446	447	449	450	452	484	490	492	493	494
BA.2.86	445	446	447	449	450	452	484	490	492	493	494
JN.1	445	446	447	449	450	452	484	490	492	493	494
KP.2	445	446	447	449	450	452	484	490	492	493	494
KP.3	445	446	447	449	450	452	484	490	492	493	494
Paratope (heavy)
Crystal	31	33	55	56	104	105	106	107	108	109	110	111	112	113	116	118
WT	31	33	55	56	104	105	106	107	108	109	110	111	112	113	116	118
Alpha	31	33	55	56	104	105	106	107	108	109	110	111	112	113	116	118
Beta	31	33	55	56	104	105	106	107	108	109	110	111	112	113	116	118
Gamma	31	33	55	56	104	105	106	107	108	109	110	111	112	113	116	118
Delta	31	33	55	56	104	105	106	107	108	109	110	111	112	113	116	118
BA.1	31	33	55	56	104	105	106	107	108	109	110	111	112	113	116	118
BA.2	31	33	55	56	104	105	106	107	108	109	110	111	112	113	116	118
BA.4	31	33	55	56	104	105	106	107	108	109	110	111	112	113	116	118
XBB.1.5	31	33	55	56	104	105	106	107	108	109	110	111	112	113	116	118
XBB.1.16	31	33	55	56	104	105	106	107	108	109	110	111	112	113	116	118
EG.5	31	33	55	56	104	105	106	107	108	109	110	111	112	113	116	118
BA.2.86	31	33	55	56	104	105	106	107	108	109	110	111	112	113	116	118
JN.1	31	33	55	56	104	105	106	107	108	109	110	111	112	113	116	118
KP.2	31	33	55	56	104	105	106	107	108	109	110	111	112	113	116	118
KP.3	31	33	55	56	104	105	106	107	108	109	110	111	112	113	116	118
Paratope (light)
Crystal	32	33	34	35	36	38	55	56	59	61	62
WT	32	33	34	35	36	38	55	56	59	61	62
Alpha	32	33	34	35	36	38	55	56	59	61	62
Beta	32	33	34	35	36	38	55	56	59	61	62
Gamma	32	33	34	35	36	38	55	56	59	61	62
Delta	32	33	34	35	36	38	55	56	59	61	62
BA.1	32	33	34	35	36	38	55	56	59	61	62
BA.2	32	33	34	35	36	38	55	56	59	61	62
BA.4	32	33	34	35	36	38	55	56	59	61	62
XBB.1.5	32	33	34	35	36	38	55	56	59	61	62
XBB.1.16	32	33	34	35	36	38	55	56	59	61	62
EG.5	32	33	34	35	36	38	55	56	59	61	62
BA.2.86	32	33	34	35	36	38	55	56	59	61	62
JN.1	32	33	34	35	36	38	55	56	59	61	62
KP.2	32	33	34	35	36	38	55	56	59	61	62
KP.3	32	33	34	35	36	38	55	56	59	61	62

## Sheet: GAR12
Epitope (heavy)
Crystal	346	347	348	349	351	444	446	447	448	449	450	452	470	472	481	482	483	484	490	492	494
WT	346	347	348	349	351	444	446	447	448	449	450	452	470	472	481	482	483	484	490	492	494
Alpha	346	347	348	349	351	444	446	447	448	449	450	452	470	472	481	482	483	484	490	492	494
Beta	346	347	348	349	351	444	446	447	448	449	450	452	470	472	481	482	483	484	490	492	494
Gamma	346	347	348	349	351	444	446	447	448	449	450	452	470	472	481	482	483	484	490	492	494
Delta	346	347	348	349	351	444	446	447	448	449	450	452	470	472	481	482	483	484	490	492	494
BA.1	346	347	348	349	351	444	446	447	448	449	450	452	470	472	481	482	483	484	490	492	494
BA.2	346	347	348	349	351	444	446	447	448	449	450	452	470	472	481	482	483	484	490	492	494
BA.4	346	347	348	349	351	444	446	447	448	449	450	452	470	472	481	482	483	484	490	492	494
XBB.1.5	346	347	348	349	351	444	446	447	448	449	450	452	470	472	481	482	483	484	490	492	494
XBB.1.16	346	347	348	349	351	444	446	447	448	449	450	452	470	472	481	482	483	484	490	492	494
EG.5	346	347	348	349	351	444	446	447	448	449	450	452	470	472	481	482	483	484	490	492	494
BA.2.86	346	347	348	349	351	444	446	447	448	449	450	452	470	472	481	482	483	484	490	492	494
JN.1	346	347	348	349	351	444	446	447	448	449	450	452	470	472	481	482	483	484	490	492	494
KP.2	346	347	348	349	351	444	446	447	448	449	450	452	470	472	481	482	483	484	490	492	494
KP.3	346	347	348	349	351	444	446	447	448	449	450	452	470	472	481	482	483	484	490	492	494
Epitope (light)
Crystal	345	346	440	441	442	443	444	445	446	448	451	509
WT	345	346	440	441	442	443	444	445	446	448	451	509
Alpha	345	346	440	441	442	443	444	445	446	448	451	509
Beta	345	346	440	441	442	443	444	445	446	448	451	509
Gamma	345	346	440	441	442	443	444	445	446	448	451	509
Delta	345	346	440	441	442	443	444	445	446	448	451	509
BA.1	345	346	440	441	442	443	444	445	446	448	451	509
BA.2	345	346	440	441	442	443	444	445	446	448	451	509
BA.4	345	346	440	441	442	443	444	445	446	448	451	509
XBB.1.5	345	346	440	441	442	443	444	445	446	448	451	509
XBB.1.16	345	346	440	441	442	443	444	445	446	448	451	509
EG.5	345	346	440	441	442	443	444	445	446	448	451	509
BA.2.86	345	346	440	441	442	443	444	445	446	448	451	509
JN.1	345	346	440	441	442	443	444	445	446	448	451	509
KP.2	345	346	440	441	442	443	444	445	446	448	451	509
KP.3	345	346	440	441	442	443	444	445	446	448	451	509
Paratope (heavy)
Crystal	30	31	53	54	55	56	57	59	72	74	75	101	102	103	104	105	106	108	109
WT	30	31	53	54	55	56	57	59	72	74	75	101	102	103	104	105	106	108	109
Alpha	30	31	53	54	55	56	57	59	72	74	75	101	102	103	104	105	106	108	109
Beta	30	31	53	54	55	56	57	59	72	74	75	101	102	103	104	105	106	108	109
Gamma	30	31	53	54	55	56	57	59	72	74	75	101	102	103	104	105	106	108	109
Delta	30	31	53	54	55	56	57	59	72	74	75	101	102	103	104	105	106	108	109
BA.1	30	31	53	54	55	56	57	59	72	74	75	101	102	103	104	105	106	108	109
BA.2	30	31	53	54	55	56	57	59	72	74	75	101	102	103	104	105	106	108	109
BA.4	30	31	53	54	55	56	57	59	72	74	75	101	102	103	104	105	106	108	109
XBB.1.5	30	31	53	54	55	56	57	59	72	74	75	101	102	103	104	105	106	108	109
XBB.1.16	30	31	53	54	55	56	57	59	72	74	75	101	102	103	104	105	106	108	109
EG.5	30	31	53	54	55	56	57	59	72	74	75	101	102	103	104	105	106	108	109
BA.2.86	30	31	53	54	55	56	57	59	72	74	75	101	102	103	104	105	106	108	109
JN.1	30	31	53	54	55	56	57	59	72	74	75	101	102	103	104	105	106	108	109
KP.2	30	31	53	54	55	56	57	59	72	74	75	101	102	103	104	105	106	108	109
KP.3	30	31	53	54	55	56	57	59	72	74	75	101	102	103	104	105	106	108	109
Paratope (light)
Crystal	1	27	28	30	31	32	49	50	52	53	67	91	92	93	94
WT	1	27	28	30	31	32	49	50	52	53	67	91	92	93	94
Alpha	1	27	28	30	31	32	49	50	52	53	67	91	92	93	94
Beta	1	27	28	30	31	32	49	50	52	53	67	91	92	93	94
Gamma	1	27	28	30	31	32	49	50	52	53	67	91	92	93	94
Delta	1	27	28	30	31	32	49	50	52	53	67	91	92	93	94
BA.1	1	27	28	30	31	32	49	50	52	53	67	91	92	93	94
BA.2	1	27	28	30	31	32	49	50	52	53	67	91	92	93	94
BA.4	1	27	28	30	31	32	49	50	52	53	67	91	92	93	94
XBB.1.5	1	27	28	30	31	32	49	50	52	53	67	91	92	93	94
XBB.1.16	1	27	28	30	31	32	49	50	52	53	67	91	92	93	94
EG.5	1	27	28	30	31	32	49	50	52	53	67	91	92	93	94
BA.2.86	1	27	28	30	31	32	49	50	52	53	67	91	92	93	94
JN.1	1	27	28	30	31	32	49	50	52	53	67	91	92	93	94
KP.2	1	27	28	30	31	32	49	50	52	53	67	91	92	93	94
KP.3	1	27	28	30	31	32	49	50	52	53	67	91	92	93	94

## Sheet: Sotrovimab
Epitope (heavy)
Crystal	333	334	335	337	339	340	341	342	343	344	345	346	354	356	357	358	359	360	361	441	509
WT	333	334	335	337	339	340	341	342	343	344	345	346	354	356	357	358	359	360	361	441	509
Alpha	333	334	335	337	339	340	341	342	343	344	345	346	354	356	357	358	359	360	361	441	509
Beta	333	334	335	337	339	340	341	342	343	344	345	346	354	356	357	358	359	360	361	441	509
Gamma	333	334	335	337	339	340	341	342	343	344	345	346	354	356	357	358	359	360	361	441	509
Delta	333	334	335	337	339	340	341	342	343	344	345	346	354	356	357	358	359	360	361	441	509
BA.1	333	334	335	337	339	340	341	342	343	344	345	346	354	356	357	358	359	360	361	441	509
BA.2	333	334	335	337	339	340	341	342	343	344	345	346	354	356	357	358	359	360	361	441	509
BA.4	333	334	335	337	339	340	341	342	343	344	345	346	354	356	357	358	359	360	361	441	509
XBB.1.5	333	334	335	337	339	340	341	342	343	344	345	346	354	356	357	358	359	360	361	441	509
XBB.1.16	333	334	335	337	339	340	341	342	343	344	345	346	354	356	357	358	359	360	361	441	509
EG.5	333	334	335	337	339	340	341	342	343	344	345	346	354	356	357	358	359	360	361	441	509
BA.2.86	333	334	335	337	339	340	341	342	343	344	345	346	354	356	357	358	359	360	361	441	509
JN.1	333	334	335	337	339	340	341	342	343	344	345	346	354	356	357	358	359	360	361	441	509
KP.2	333	334	335	337	339	340	341	342	343	344	345	346	354	356	357	358	359	360	361	441	509
KP.3	333	334	335	337	339	340	341	342	343	344	345	346	354	356	357	358	359	360	361	441	509
Epitope (light)
Crystal	345	440	441	444	445	509
WT	345	440	441	444	445	509
Alpha	345	440	441	444	445	509
Beta	345	440	441	444	445	509
Gamma	345	440	441	444	445	509
Delta	345	440	441	444	445	509
BA.1	345	440	441	444	445	509
BA.2	345	440	441	444	445	509
BA.4	345	440	441	444	445	509
XBB.1.5	345	440	441	444	445	509
XBB.1.16	345	440	441	444	445	509
EG.5	345	440	441	444	445	509
BA.2.86	345	440	441	444	445	509
JN.1	345	440	441	444	445	509
KP.2	345	440	441	444	445	509
KP.3	345	440	441	444	445	509
Paratope (heavy)
Crystal	28	29	30	31	54	100	103	104	105	106	108	109	110	111
WT	28	29	30	31	54	100	103	104	105	106	108	109	110	111
Alpha	28	29	30	31	54	100	103	104	105	106	108	109	110	111
Beta	28	29	30	31	54	100	103	104	105	106	108	109	110	111
Gamma	28	29	30	31	54	100	103	104	105	106	108	109	110	111
Delta	28	29	30	31	54	100	103	104	105	106	108	109	110	111
BA.1	28	29	30	31	54	100	103	104	105	106	108	109	110	111
BA.2	28	29	30	31	54	100	103	104	105	106	108	109	110	111
BA.4	28	29	30	31	54	100	103	104	105	106	108	109	110	111
XBB.1.5	28	29	30	31	54	100	103	104	105	106	108	109	110	111
XBB.1.16	28	29	30	31	54	100	103	104	105	106	108	109	110	111
EG.5	28	29	30	31	54	100	103	104	105	106	108	109	110	111
BA.2.86	28	29	30	31	54	100	103	104	105	106	108	109	110	111
JN.1	28	29	30	31	54	100	103	104	105	106	108	109	110	111
KP.2	28	29	30	31	54	100	103	104	105	106	108	109	110	111
KP.3	28	29	30	31	54	100	103	104	105	106	108	109	110	111
Paratope (light)
Crystal	28	30	31	32	33	51	68	92
WT	28	30	31	32	33	51	68	92
Alpha	28	30	31	32	33	51	68	92
Beta	28	30	31	32	33	51	68	92
Gamma	28	30	31	32	33	51	68	92
Delta	28	30	31	32	33	51	68	92
BA.1	28	30	31	32	33	51	68	92
BA.2	28	30	31	32	33	51	68	92
BA.4	28	30	31	32	33	51	68	92
XBB.1.5	28	30	31	32	33	51	68	92
XBB.1.16	28	30	31	32	33	51	68	92
EG.5	28	30	31	32	33	51	68	92
BA.2.86	28	30	31	32	33	51	68	92
JN.1	28	30	31	32	33	51	68	92
KP.2	28	30	31	32	33	51	68	92
KP.3	28	30	31	32	33	51	68	92

[truncated: 1 more sheets: Imdevimab]
