# Supplementary material for: Epimaps of the SARS-CoV-2 Receptor-Binding Domain Mutational Landscape: Insights into Protein Stability, Epitope Prediction, and Antibody Binding
Source: Biomolecules. 2025 Feb 18;15(2):301. doi: 10.3390/biom15020301 (PMC11853434; doi:10.3390/biom15020301)
Supplement: Supplementary file 1 [file biomolecules-15-00301-s001.zip › Multimedia component 14.xlsx]

## Sheet: Info
Multimedia component 14: Energy contributions of the RBD residues for the docked RBD-antibody complexes from the PyDockEneRes analysis.

## Sheet: Casirivimab
residue	WT	Alpha	Beta	Gamma	Delta	BA.1	BA.2	BA.4/5	XBB.1.5	XBB.1.16	EG.5	BA.2.86	JN.1	KP.2	KP.3
333	0.03855	0.03686	0.03296	0.03581	0.03356	0.02946	0.04039	0.02989	0.03732	0.03593	0.02634	0.03477	0.03201	0.03537	0.03593
334	-0.00038	-0.001	-0.00042	-0.00063	0.00192	-0.00097	0.00191	-0.00073	0.00023	-0.00087	-0.00086	-0.00073	-0.00031	-0.00017	-0.00067
335	0.00083	0.00064	0.00039	0.00033	0	0.001	0.00026	0.00031	0.00086	0.00098	0.00072	0.00061	0.00043	4e-05	0.00079
336	-0.00094	-0.00092	-0.00097	-0.00112	-0.00057	-0.00104	-0.00063	-0.00082	-0.00094	-0.00123	-0.00118	-0.0013	-0.00111	-0.0008	-0.00095
337	0.00012	5e-05	0.00033	0.00017	-0.00057	0.0003	-2e-05	0.0009	-0.00029	0.00061	0.001	3e-05	0.00035	-0.00013	-0.00017
338	-0.00093	-0.00098	-0.00071	-0.00104	-0.00123	0	-0.00184	-0.00024	-0.00094	-0.00062	-0.00021	-0.00096	-0.00088	-0.00141	-0.00126
339	-0.00192	-0.00194	-0.00163	-0.00187	-0.00189	-0.04592	-0.08031	-0.05298	-0.00233	-0.00105	-0.00283	-0.0003	-0.00307	-0.00327	-0.00211
340	-0.0482	-0.04546	-0.04432	-0.04545	-0.05145	-0.02463	-0.06574	-0.03829	-0.04107	-0.03487	-0.0271	-0.03955	-0.03931	-0.05508	-0.04609
341	-0.00111	-0.00207	-0.00183	-0.00142	-0.00273	0.00059	-0.00295	-0.00138	-0.00149	-0.00066	-0.00099	-0.00086	-0.00066	-0.0012	-0.00163
342	-0.00211	-0.00285	-0.00229	-0.00216	-0.00258	-0.0001	-0.00365	-0.0022	-0.00203	-0.00135	-0.00152	-0.00173	-0.00143	-0.00222	-0.00223
343	-0.00369	0.00186	-0.00432	-0.00453	-0.00252	-0.00317	-0.00524	-0.00359	-0.00427	-0.0037	5e-05	-0.00416	-0.00429	-0.00441	-0.00376
344	-0.00341	-0.00384	-0.00289	-0.00287	-0.0026	-0.00254	-0.00323	-0.00308	-0.00321	-0.0038	-0.00287	-0.00359	-0.00276	-0.0024	-0.0034
345	-0.00229	-0.00349	-0.00071	-0.0004	-0.00626	-0.00216	-0.00223	-0.00202	-0.00219	-0.00272	-0.0014	-0.00292	-0.00078	7e-05	-0.00591
346	0.1233	0.09024	0.11695	0.10008	0.15747	0.06452	0.1856	0.0863	0.00196	-4e-05	0.00356	0.10512	0.09972	0.00699	0.12139
347	-0.00596	-0.00408	-0.00696	-0.00715	-0.00906	-0.00446	-0.00761	-0.00489	-0.00552	-0.00539	-0.00783	-0.0065	-0.00555	-0.00921	-0.00308
348	0.0001	-0.00362	0.00089	0.00225	0.00326	-0.00063	-3e-05	-0.00164	9e-05	0.0001	0.00116	0.00104	-0.0002	0.00269	-0.00296
349	-0.01917	0.00052	-0.02923	-0.01924	-0.00035	-0.02112	0.00087	-0.00645	-0.01972	-0.02229	-0.01848	-0.01155	-0.02573	-0.01741	-0.00591
350	-0.02201	-0.00141	-0.02722	-0.02372	-0.00988	-0.02368	-0.00583	-0.00844	-0.03051	-0.02992	-0.03277	-0.0223	-0.0263	-0.02536	-0.01167
351	-0.01413	-0.00427	-0.01907	-0.01392	-0.01158	-0.0151	-0.00999	-0.00745	-0.01431	-0.01632	-0.01689	-0.01439	-0.01809	-0.02145	-0.00852
352	-0.00553	-0.00327	-0.00743	-0.00651	-0.0052	-0.00661	-0.00448	-0.0043	-0.00649	-0.00749	-0.00844	-0.00584	-0.0066	-0.00734	-0.00385
353	-0.0089	-0.00616	-0.01194	-0.00939	-0.00821	-0.01328	-0.00563	-0.00758	-0.0107	-0.01525	-0.01711	-0.01254	-0.0103	-0.01027	-0.00692
354	-0.00034	-7e-05	0.00187	0.0016	0.00726	-0.00103	0.00388	-0.00036	0.00371	-0.00258	0.00324	0.00048	-0.00084	0.00761	0.00323
355	0.01612	0.01532	-0.00583	0.00208	0.00558	-0.01659	0.02615	-0.00455	0.00506	-0.01162	-0.02298	0.00043	-0.00394	0.00196	0.01983
356	0.04065	0.04035	0.03601	0.03725	0.0428	0.01674	0.05902	0.0332	0.03182	0.02608	0.01892	0.00112	0.00189	0.00231	0.00159
357	0.02327	0.01988	0.01323	0.01374	0.0147	0.00293	0.02728	0.01045	0.01518	0.00658	0.00076	0.01293	0.01321	0.0174	0.01956
358	0.00073	0.00066	0.00103	0.00065	0.00083	0.00064	0.00096	0.00076	0.00057	0.00063	0.00087	0.00067	0.00097	0.0011	0.00058
359	-0.00094	-0.00102	-0.00119	-0.001	-0.00108	-0.00066	-0.00132	-0.00088	-0.00101	-0.0008	-0.00061	-0.00091	-0.00098	-0.00112	-0.00099
360	6e-05	4e-05	-0.00042	-0.0004	-0.00033	-0.00031	-6e-05	-0.00031	-0.00079	-0.00024	-0.00043	-0.00011	-0.0003	-0.00031	-5e-05
361	0.00029	0.00027	0.00071	0.0007	0.00025	-5e-05	0.00037	0.00042	-0.00011	0.00043	0.00063	0.00036	0.00057	0.00072	0.00023
362	-0.00036	-0.00025	-0.00048	-0.00049	-0.00065	0.00013	-0.00073	-0.00018	-8e-05	-2e-05	-2e-05	-0.0001	-0.00037	-0.0007	-0.00023
363	0.00045	0.00048	0.0007	0.00068	0.00092	0.00054	0.00105	0.00064	0.00067	0.00028	0.00051	0.00037	0.0006	0.00089	0.00058
364	-0.05796	-0.056	-0.04774	-0.05054	-0.04175	-0.04721	-0.05508	-0.04733	-0.05677	-0.05787	-0.0466	-0.05478	-0.04603	-0.04477	-0.05494
365	-0.00208	-0.00201	-0.00189	-0.00162	-0.00129	-0.00165	-0.00223	-0.00169	-0.00216	-0.00228	-0.00158	-0.00198	-0.00159	-0.00157	-0.00214
366	-0.00241	-0.0023	-0.0025	-0.00237	-0.00104	-0.002	-0.00248	-0.00291	-0.00374	-0.00269	-0.0022	-0.00238	-0.00204	-0.00141	-0.0022
367	-0.00245	-0.00226	-0.00244	-0.00249	-0.00169	-0.00238	-0.00206	-0.002	-0.00265	-0.00258	-0.00228	-0.00246	-0.0021	-0.00186	-0.00233
368	-0.00314	-0.0029	-0.00322	-0.0033	-0.00188	-0.0028	-0.0029	-0.00258	-0.00286	-0.00303	-0.00278	-0.00309	-0.00267	-0.0025	-0.0028
369	-0.00417	-0.00389	-0.00362	-0.00349	-0.00226	-0.0037	-0.00368	-0.0032	-0.00297	-0.00461	-0.00302	-0.00412	-0.00343	-0.00292	-0.00389
370	-0.00357	-0.00349	-0.00329	-0.00373	-0.00202	-0.00344	-0.00299	-0.00254	-0.00416	-0.00474	-0.00453	-0.00413	-0.00256	-0.00167	-0.00397
371	-0.00243	-0.00096	-0.00338	-0.00347	0.00052	-0.00075	-0.0015	-0.00036	-0.00175	-0.00187	-0.00219	-0.00179	-0.00062	-0.00076	-0.00167
372	-0.00357	-0.00325	-0.00415	-0.00413	-0.00241	-0.00281	-0.00268	-0.002	-0.00343	-0.00311	-0.00327	-0.00302	-0.0024	-0.00163	-0.00268
373	-0.00268	-0.0042	-0.00226	-0.00217	-0.00142	-0.00172	-0.00309	-0.00132	-0.00214	-0.00302	-0.0016	-0.00249	-9e-05	-0.00091	-0.00246
374	-0.00139	-0.00095	-0.0027	-0.00053	-0.00151	-0.0023	0.00015	-0.00101	-0.00213	-0.00307	-0.00256	-0.00241	-0.00105	-0.001	-0.00156
375	0.00065	0.00185	-0.00549	0.00536	-0.00127	-0.00239	0.00126	-0.00099	-0.00323	-0.00602	-0.00483	-0.00436	-0.0012	-0.00096	-0.00273
376	-0.00131	-0.0003	0.00404	-0.00272	-0.00146	-0.00028	0.00166	0.00224	0.00365	0.0045	0.0037	0.00336	0.00182	0.00062	0.00186
377	-0.00278	-0.00266	-0.00333	-0.00255	-0.00154	-0.0034	-0.00188	-0.00233	-0.00322	-0.00376	-0.00324	-0.00303	-0.00185	-0.00116	-0.00163
378	0.13909	0.14172	0.09423	0.11001	0.05879	0.1391	0.1039	0.10884	0.15795	0.17989	0.10269	0.14075	0.1077	0.07217	0.1403
379	-0.00266	-0.00265	-0.00199	-0.00274	-0.00162	-0.00279	-0.00233	-0.00277	-0.00358	-0.00554	-0.00465	-0.00274	-0.00314	-0.00189	-0.00299
380	0.00461	0.00474	0.00183	0.00144	0.00036	0.00672	0.00168	0.00336	0.00573	0.00983	0.00664	0.00596	0.00319	0.00029	0.00388
381	0.00053	0.00029	0.00022	0.00028	8e-05	0.00014	-9e-05	-5e-05	0.00059	0.00133	0.00022	-0.0001	0.00036	-0.00011	0.00065
382	-0.00109	-0.00083	-0.00021	-0.00022	-8e-05	-0.00119	-0.00111	-0.00123	-0.00159	-0.00092	-0.00065	-0.00209	-0.00086	-0.00039	-0.00263
383	0.00187	0.0021	0.00257	0.00331	0.00087	0.00242	0.00117	0.00323	0.00226	0.00471	0.00427	0.00409	0.00305	0.0008	0.00321
384	0.00235	0.00236	0.00194	0.00194	0.00112	0.00255	0.00173	0.00213	0.00281	0.00345	0.0025	0.00265	0.00203	0.00092	0.00241
385	0.00107	0.00156	0.00084	0.00128	0.00063	0.00177	0.00085	0.0013	0.00187	0.00194	0.00087	0.00178	0.00112	0.00071	0.00156
386	0.0588	0.05613	0.04447	0.04695	0.03089	0.05093	0.0482	0.04434	0.06408	0.06262	0.06044	0.0668	0.04327	0.03536	0.06153
387	0.00135	0.00132	0.00081	0.00131	0.00075	0.00144	0.00095	0.00143	0.00157	0.0019	0.00106	0.00183	0.00123	0.00059	0.0016
388	0.0009	0.00292	-7e-05	0.00021	0.00054	0.00138	0.00016	0.00095	0.00139	0.00195	2e-05	0.00236	0.00099	0.00144	0.00065
389	-0.04776	-0.04949	-0.03622	-0.0389	-0.0301	-0.04298	-0.04165	-0.04005	-0.04746	-0.05164	-0.03872	-0.04618	-0.03634	-0.03253	-0.04551
390	-0.00025	-0.00019	-0.00074	-0.00076	-0.00075	-0.00047	-0.00043	-0.00042	-0.00049	-0.00031	-0.00033	-2e-05	-0.00049	-0.00079	-0.00026
391	-0.00024	-0.00041	-3e-05	-0.00012	0.00022	-0.00062	0.00015	-3e-05	-0.0004	-0.00074	-0.00055	-0.00019	-0.00017	0.00022	-0.00039
392	-3e-05	2e-05	-0.00064	-0.00055	-0.00061	-0.00026	-0.00036	-0.00031	-0.00015	-0.00019	-0.00058	-0.0001	-0.00045	-0.0007	5e-05
393	-0.00018	-0.00041	-0.00106	-0.00104	-0.00119	-2e-05	-0.00097	-0.00093	-0.00042	-0.00153	-0.00081	-0.00036	-0.00076	-0.00148	-0.00091
394	-0.00091	-0.00143	-0.0014	-0.00123	-0.00104	-0.00226	-0.00088	9e-05	-0.00093	0.00132	-0.00147	-0.00107	-0.00146	-0.00122	-0.00055
395	0.00076	0.00081	0.00017	0.00019	-0.00032	0.00093	0.00043	0.00077	0.00099	0.00128	0.00078	0.00086	0.00022	-1e-05	0.00099
396	-0.00099	-0.00112	-0.00058	-0.00046	-0.00013	-0.00127	-0.00071	-0.00109	-0.00113	-0.00236	-0.00082	-0.00168	-0.00107	-0.00056	-0.0013
397	0.00071	0.00068	0.00032	8e-05	-0.00073	0.00061	0.00015	0.00037	0.00079	0.00173	0.00076	0.00094	0.00066	-0.00053	0.00111
398	-0.02168	-0.02664	0.00252	-0.01048	-0.01132	0.01131	-0.03919	-0.00833	-0.01218	0.00336	0.01517	-0.00599	-0.00074	-0.00777	-0.0269
399	0.00485	0.00519	0.00556	0.00421	0.0027	0.00595	0.00364	0.00408	0.00487	0.00619	0.0062	0.00557	0.00371	0.00414	0.00352
400	-0.01121	-0.00344	-0.01316	-0.01084	-0.00418	-0.01215	-0.00255	-0.00528	-0.01252	-0.01637	-0.01352	-0.01237	-0.01215	-0.00954	-0.00644
401	0.01797	0.00576	0.02447	0.01795	0.00903	0.01754	0.00696	0.00933	0.01897	0.02398	0.01925	0.01639	0.02417	0.01929	0.01111
402	-0.05138	-0.01884	-0.04484	-0.04512	-0.03521	-0.057	-0.01839	-0.03084	-0.0638	-0.08512	-0.08485	-0.08723	-0.04022	-0.04034	-0.02591
403	1.50765	-0.79143	-0.36026	1.54399	-0.7242	0.32066	0.70785	1.89113	3.79666	1.9861	0.00625	2.66888	-0.1439	1.99011	-0.10308
404	-0.00569	-0.0058	0.01101	0.00424	0.00563	-0.00997	0.00723	-0.0051	-0.01263	-0.0143	-0.0085	-0.021	0.00957	0.00663	-0.00268
405	-0.46347	-0.24406	-0.12489	-0.43593	0.07077	-0.46089	0.02332	0.01794	-0.15619	-0.30894	-0.34934	-0.0965	0.03265	-0.00505	-0.08864
406	0.19844	0.02528	0.44943	0.21765	0.47628	0.36709	0.0621	0.1819	0.18661	-0.06428	0.22476	-1.46583	0.22403	0.43858	0.15751
407	0.00746	0.00383	0.00984	0.00835	0.00465	0.00322	0.00942	0.00684	0.0088	0.01463	0.00641	0.0032	0.01129	0.0064	0.00821
408	0.33714	0.36588	0.21074	0.26581	0.06612	0.31755	0.01318	0.00821	0.01395	0.02131	0.02076	0.01264	0.01179	0.00735	0.00871
409	0.00347	0.0298	0.04503	0.02831	0.02398	-0.32871	0.03372	0.00188	0.01689	-0.67329	-0.60435	-0.68627	0.04527	0.02203	0.03638
410	-0.0054	-0.00594	-0.00615	-0.00697	-0.00382	-0.00983	-0.00253	-0.00451	-0.00707	-0.01136	-0.0113	-0.00973	-0.0053	-0.00396	-0.00664
411	0.00353	0.00467	0.00656	0.00597	0.00572	0.00777	0.00193	0.00526	0.00567	0.00604	0.00802	0.00607	0.00518	0.00491	0.00197
412	-0.00863	-0.01022	-0.00502	-0.00665	0.0088	0.01296	-0.00725	-0.00873	-0.01263	-0.01847	-0.0132	-0.0138	-0.00754	-0.00335	-0.0106
413	-0.00823	-0.01021	-0.00643	-0.00738	0.00026	-0.01737	-0.00374	-0.01162	-0.01177	-0.01931	-0.01247	-0.00867	-0.00742	0.00182	-0.00919
414	-0.0054	0.00611	0.00208	0.00958	0.00322	0.01506	0.00728	0.00249	-0.00878	-0.00309	-0.00694	0.0055	0.011	0.01452	0.00247
415	-0.03481	-0.01896	-0.03856	-0.02156	-0.03102	-0.07777	-0.03513	-0.0449	-0.02421	-0.11383	-0.10501	-0.06865	-0.04423	-0.02611	-0.03729
416	-0.0234	-0.03877	-0.02334	-0.05942	-0.03289	-0.069	-0.00086	-0.02807	-0.0384	-0.18271	0.06431	0.07649	-0.01712	-0.01187	-0.02382
417	-0.67488	6.28234	2.19176	-0.5788	4.0849	-1.22739	-0.00699	-0.23037	2.50563	-0.98861	0.91629	0.92621	2.60508	2.02377	-0.85555
418	-0.00503	-0.01436	0.00333	-0.00393	-0.00487	-0.02837	0.00645	-0.00887	-0.03067	-0.07596	-0.01033	-0.04803	0.01009	-0.00101	0.00306
419	-0.00806	-0.02045	-0.0116	-0.01262	-0.01339	-0.01479	-0.00313	-0.01131	-0.01245	-0.01968	-0.03039	-0.01997	-0.008	-0.00992	-0.00405
420	0.08637	0.15875	0.1949	0.24127	0.19712	0.2081	0.10464	0.17034	0.12731	0.13302	0.28981	0.36913	0.19745	0.15085	0.07831
421	-0.08138	-0.09675	-0.09026	-0.11318	-0.07715	-0.03524	-0.03591	-0.97016	-0.09729	-2.82672	-0.25212	-1.14704	-0.40188	-0.03937	-0.26708
422	-0.04804	0.01569	-0.04547	-0.05232	-0.05826	-0.07043	-0.03353	-0.05204	-0.06106	-0.36566	-0.13765	-0.0833	-0.03832	-0.0339	-0.05342
423	-0.00176	-0.00171	0.00063	-0.00124	0.00362	-0.00312	-0.00314	-0.00277	4e-05	-0.00403	0.00106	-0.00062	0.00039	0.00231	-0.00045
424	-0.00157	-0.08142	-0.10017	-0.06452	-0.08647	-0.0882	-0.02768	-0.05819	-0.04912	-0.10706	-0.1299	-0.00991	-0.04347	-0.07906	-0.0168
425	0.00307	0.00395	0.00629	0.00573	0.00418	0.00708	0.00488	0.00459	0.00191	0.00357	0.00474	0.00182	0.00566	0.00492	0.00241
426	-0.00338	-0.00433	-0.00287	-0.00283	-0.0027	-0.0055	-0.00407	-0.00412	-0.00555	-0.00696	-0.00563	-0.0061	-0.00346	-0.00258	-0.00472
427	-0.03086	-0.03148	0.03182	0.0307	0.02974	-0.0016	-0.01141	-0.00365	-0.02804	-0.03081	0.02027	-0.02849	0.00607	0.02438	-0.0462
428	-0.02895	-0.02614	0.01096	0.00702	0.01254	-0.00282	-0.01294	-0.02136	-0.02259	-0.02193	0.01127	-0.02158	-0.00755	0.00608	-0.02997
429	-0.00341	-0.0036	-0.00258	-0.00254	-0.00115	-0.00545	-0.00175	-0.00253	-0.0041	-0.00601	-0.00471	-0.00437	-0.00239	-0.00177	-0.00324
430	0.0018	0.00145	0.00099	0.00081	0.00041	0.00112	0.00051	0.00068	0.00172	-0.00227	0.00096	-0.00059	0.00033	0.00034	0.00102
431	-0.00205	-0.00219	-0.00077	-0.00139	-3e-05	-0.0034	-0.00068	-0.002	-0.00289	-0.00495	-0.00386	-0.00288	-0.00198	-0.00051	-0.00215
432	0.0032	0.00317	0.00264	0.00285	0.0014	0.00474	0.00244	0.00282	0.0037	0.00299	0.00251	0.0044	0.00159	0.00208	0.00308
433	-0.0039	-0.00328	-0.00378	-0.00373	-0.00235	-0.00518	-0.00138	-0.00322	-0.00472	-0.00656	-0.00588	-0.0049	-0.00339	-0.00261	-0.00291
434	0.0034	0.00217	0.00412	0.0038	0.00198	0.00433	0.00134	0.00263	0.0041	0.00532	0.00473	0.00408	0.00367	0.00274	0.00244
435	-0.00399	-0.00171	-0.00319	-0.00376	-0.001	-0.00478	4e-05	-0.00203	-0.00466	-0.00543	-0.00495	-0.00444	-0.00265	-0.00139	-0.00188
436	0.00823	0.00208	0.00932	0.00897	0.00622	0.00732	0.00278	0.00463	0.00778	0.0075	0.008	0.00744	0.00716	0.00722	0.00391
437	0.00046	0.00667	0.01158	0.01117	0.00046	0.00536	0.00757	0.00258	0.00416	0.00399	0.00189	0.00044	0.00638	0.00015	0.0041
438	-0.00468	-0.00245	-0.0013	-0.00148	-0.00635	-0.00489	-0.00397	-0.004	-0.00371	-0.00404	-0.00445	-0.00546	-0.00442	-0.00508	-0.00431
439	-0.01315	-0.00804	0.01186	0.01167	-0.0064	0.00018	-0.00193	-0.00807	-0.01706	-0.0063	-0.00516	-0.01026	-0.00043	-0.00272	-0.00621
440	0.00145	0.00045	0.00049	0.00063	0.00038	0.13759	0.16514	0.12944	0.16916	0.14349	0.13622	0.15283	0.14331	0.16495	0.18808
441	-0.00602	-0.00142	-0.00609	-0.00592	-0.00757	-0.0039	-0.00592	-0.00517	-0.00419	-0.00271	-0.00535	-0.00711	-0.00608	-0.01079	-0.00584
442	-0.11329	-0.14418	-0.08059	-0.08278	-0.12883	-0.05541	-0.16687	-0.11101	-0.10122	-0.09647	-0.08728	-0.12104	-0.08212	-0.12268	-0.12791
443	0.0131	0.01552	0.0069	-0.0072	0.00715	0.00954	-0.00165	0.01467	0.01216	0.02012	0.01269	0.01784	0.00681	-0.002	0.01191
444	0.30397	0.19036	0.27559	0.27701	0.31347	0.14636	0.36907	0.20399	0.21863	0.21068	0.19896	0.19478	0.25677	0.43779	0.15872
445	0.02037	-0.02949	-0.03608	-0.03278	-0.01596	0.01255	0.00576	0.01448	-0.0377	-0.03337	0.00586	0.02369	0.02272	-0.1272	0.04128
446	-0.07591	-0.01762	-0.78429	-0.94607	-0.95456	-0.02182	-0.8164	-0.01883	-0.04712	-0.02254	-0.01774	-0.03617	-0.06121	-1.01498	-0.04369
447	0.0052	0.01051	-0.10619	-0.11044	-0.07623	-0.00234	-0.1772	-0.00248	0.00237	0.01114	0.00589	0.00906	-0.02331	-0.18944	-0.00063
448	0.00677	-0.00458	-0.0053	-0.00877	-0.01501	0.00736	-0.02782	-0.00162	-0.00505	-0.01619	-0.00227	-0.00348	-0.00102	-0.02655	0.00549
449	-3.43257	-0.02414	-1.25272	-0.46763	-0.96033	-0.03147	-1.16335	-0.04066	-0.09499	-0.0307	-0.35218	0.44879	0.052	-2.75499	-0.04633
450	-0.01011	0.00897	-0.01642	0.00233	0.01182	-0.00538	0.00629	0.00054	0.00234	0.01385	-0.00115	-0.13274	-0.11925	-0.19484	-0.10548
451	0.01498	-0.0227	0.04351	0.03491	-0.03693	0.00654	-0.04054	-0.0159	0.00079	-0.03291	-0.02797	-0.05121	0.02458	0.02601	-0.01296
452	-0.03584	-0.00122	-0.08032	-0.04716	1.45753	-0.03292	-0.01564	0.10875	-0.02421	-0.02043	-0.02577	-0.04311	-1.32016	-5.66536	-0.03225
453	0.95755	0.89437	0.6283	1.98771	1.60496	1.35845	0.19991	-0.11326	-0.11914	-0.01163	2.62169	0.19121	0.16099	2.71442	1.99386
454	-0.22917	-0.23248	-0.29506	-0.22275	-0.12093	-0.3448	-0.23245	-0.25477	-0.23522	-0.4348	-0.25794	-0.27409	-0.30581	-0.2182	-0.2228
455	-0.50437	-1.67689	-2.39517	0.09043	-1.47305	-1.25223	-0.60138	-2.68349	-2.23194	-4.86335	-2.4917	-2.76492	-1.22584	-0.66524	-0.72814
456	-7.01586	-7.54228	-7.432	-8.74438	-3.43033	-12.7957	-4.58031	-8.48556	-9.82292	-7.10925	-0.45503	-7.95822	-8.16076	-0.65079	-1.50034
457	-0.15137	-0.19532	-0.21773	-0.18251	-0.14599	-0.33333	-0.14691	-0.21018	-0.22974	-0.22743	-0.11559	-0.25921	-0.19858	-0.17391	-0.25403
458	-0.27807	-0.45892	-0.42296	-0.34007	-0.31191	-0.54601	-0.51409	-0.42108	-0.35788	-0.65322	-0.56264	-0.46587	-0.31525	-0.44071	-0.4351
459	0.01806	0.01214	0.00958	0.00493	0.01098	0.02072	0.01349	0.01079	0.01428	0.01771	0.02801	-0.01207	0.01885	0.00607	0.01539
460	0.02346	0.03318	0.00814	0.01485	-4e-05	0.02304	0.03463	0.03274	-0.27681	-0.34488	-0.42476	-0.17977	-0.14539	-0.14562	-0.12148
461	-0.00576	-0.0041	-0.00168	-0.00092	0.00079	-0.00768	-0.00276	-0.00304	-0.00528	-0.01094	-0.01218	-0.00862	-0.00451	-0.00216	-0.00668
462	-0.03962	-0.0434	-0.05943	-0.07004	-0.08592	-0.16187	-0.06601	-0.08269	-0.13181	-0.14829	-0.15201	-0.09342	-0.07766	-0.08255	-0.06727
463	0.00192	0.00265	0.00064	0.00039	0.00058	0.00233	0.00232	0.00201	0.00453	0.00349	0.00839	0.00525	0.00216	0.00056	0.0036
464	-0.00227	-0.00074	-0.00441	-0.00361	-0.00265	-0.00425	-0.00141	-0.00266	-0.00234	-0.00468	-0.00382	-0.00302	-0.00259	-0.00322	-0.00099
465	0.08255	0.11865	0.14051	0.09894	0.09686	0.18614	0.08831	0.1287	0.11975	0.20044	0.19718	0.16031	0.12475	0.10611	0.10847
466	-0.01816	-0.01567	-0.04009	-0.02314	0.00198	-0.07058	0.01802	-0.02969	-0.0361	-0.07647	-0.08094	-0.04303	-0.04491	-0.01112	-0.01941
467	0.14513	0.17552	0.18643	0.14692	0.08728	0.26559	0.10902	0.18215	0.18971	0.27688	0.26077	0.20156	0.18758	0.13885	0.1661
468	-0.00518	-0.00659	-0.00996	-0.00842	-0.01193	-0.00826	-0.01231	-0.00791	-0.00553	-0.00706	-0.00837	-0.00779	-0.00542	-0.01268	-0.00561
469	0.00594	-0.01362	0.00624	-0.0018	-0.00613	0.00546	-0.01319	-0.00552	0.00031	-0.00014	6e-05	-0.00609	0.00535	-0.00147	-0.00637
470	-0.00117	-0.01283	-0.00934	-0.00717	-0.0108	-0.00522	-0.03052	-0.00241	0.00161	-0.00207	-0.00207	-0.00215	-0.00397	-0.015	-0.0076
471	0.25716	0.34212	0.29643	0.26114	0.21401	0.3921	0.23947	0.32728	0.32536	0.41612	0.37771	0.34705	0.29909	0.24601	0.29027
472	0.00522	0.03126	0.01417	0.01554	0.02976	0.02882	-0.02631	0.04168	0.01798	0.03936	0.04783	0.04109	0.01109	0.01772	0.02312
473	-0.65012	-0.52002	-0.62858	-0.89353	-0.13725	-0.2627	0.08161	-0.70314	-0.86774	-1.18178	-0.20682	-0.94793	-1.07003	-0.66235	-1.3256
474	-0.10509	-0.15765	-0.19689	-0.15321	-0.22642	-0.4834	-0.16614	-0.2803	-0.04247	-0.22488	-0.7422	-0.13885	-0.12577	-0.24122	-0.10117
475	-0.84991	-1.4111	-1.45985	0.917	-1.0532	-1.4238	-0.89016	-2.14639	-0.41255	-0.36113	-0.24239	-2.47423	1.36781	-1.83388	-0.74329
476	0.0757	-2.01427	0.00999	-0.50563	-0.34181	-0.94123	-0.12223	-0.65198	-0.41951	-2.19731	-1.5869	-0.54789	-0.45627	-0.5661	-0.08539
477	2.63451	3.29155	2.75248	-0.40837	1.13002	3.40996	1.19056	2.91698	1.43081	0.5781	2.89674	-0.25282	-0.56679	2.55628	4.30464
478	-0.36004	1.41649	-0.39822	-0.05593	-2.62308	1.69074	0.53869	-2.06424	-1.85902	-1.67231	-1.21918	0.28706	-1.86286	-0.5902	1.61918
479	0.02352	0.12611	0.03665	0.03021	0.05614	0.08857	0.12564	0.067	0.03486	0.03262	0.0505	0.09701	0.07726	0.05033	0.08455
480	-0.00709	0.00063	-0.02416	-0.01873	-0.03268	-0.0081	-0.01655	-0.01414	-0.01129	-0.02411	-0.00911	-0.01503	0.02272	-0.02132	-0.03352
481	0.02194	0.0555	-0.02137	0.00816	-0.00537	0.02664	0.0537	0.02901	0.03284	-0.1188	0.03769	-0.47223	-0.48493	-0.39518	-0.54995
482	-0.0254	-0.035	-0.04637	-0.05204	-0.02508	-0.033	-0.08353	-0.04085	-0.02281	-0.02963	-0.03927	0.04213	-0.04301	-0.12171	-0.04912
483	0.02768	0.04615	0.06615	-0.06455	-0.03759	0.05125	-0.10696	0.04042	0.02537	0.03346	0.04058
484	-0.38661	-0.8968	9.17365	9.97802	-4.76023	0.02079	-0.09035	0.00821	0.01085	0.03993	0.03327	7.71662	-0.30476	1.96466	0.27818
485	-0.45439	0.33798	-1.26195	0.47888	-1.78414	-0.35853	-2.43229	0.29508	-0.13129	-0.50325	0.80691	-0.85048	-0.52053	-0.69296	-0.30068
486	-9.54839	-17.9882	-19.502	-20.1746	-20.499	-15.2203	-20.6902	-3.49602	-1.43085	-1.0071	-1.2722	-1.00437	-1.49865	-3.16334	-0.62587
487	-1.08005	-1.30719	2.11357	1.53421	2.19885	0.5069	0.60761	2.65174	-0.21298	0.07599	0.31767	2.31894	-0.03474	-1.70331	-2.86444
488	-0.03654	-0.10524	-0.32236	-0.31466	-0.42373	-0.10513	-0.57868	-0.06151	-0.0152	-0.04311	-0.14948	-0.14976	-0.13674	-1.3361	-0.06017
489	-4.16294	-5.57753	-4.8495	-5.35866	-5.29362	-8.05178	-2.92222	-6.50058	-1.66035	-6.29819	-9.14782	-8.78094	-4.05227	-6.04555	-3.71773
490	0.00308	-0.36232	-2.51288	-0.70818	0.72106	2.0505	-5.06628	1.76748	-0.00207	-0.0405	-0.04664	-0.14187	-0.02717	-1.80265	-0.05318
491	0.02426	0.01406	0.05786	0.01753	0.01057	0.01732	0.01131	-0.00448	0.01537	0.03457	0.03568	0.01482	0.03157	0.00546	-0.00226
492	-0.08317	-0.13662	-0.12273	-0.24259	-2.83474	-0.18908	-0.08763	-0.11625	-0.05816	-0.17685	-0.26644	-0.31787	-0.0508	-0.47026	-0.10113
493	-1.38684	-1.32197	-0.46328	-3.9805	-3.83551	0.57004	-1.23391	-1.99582	-1.35541	-2.52633	-7.24305	-7.48442	-2.38558	-2.62877	-4.61167
494	0.14275	-0.10293	0.0963	0.05792	0.89486	0.04929	0.56425	0.08268	0.49371	0.16228	1.66425	0.15015	-0.03328	-1.31718	0.35797
495	-0.37884	0.14042	-0.3023	-0.70829	-0.10307	-0.02012	-0.04881	-0.0199	-0.15313	0.01195	-0.04332	0.02527	-0.16112	-0.25758	0.16157
496	0.36606	-0.05674	-0.08759	0.40405	-0.15967	2.16022	-0.32101	-0.0387	0.06193	-0.02195	-0.01248	0.07735	-0.06579	0.23368	0.07074
497	-0.14619	-0.0335	-0.03506	-0.05185	-0.05044	-0.04711	-0.04898	-0.04156	-0.05768	-0.05536	-0.07164	-0.07408	-0.0714	-0.04465	-0.04844
498	-2.21949	-0.02342	0.49796	-0.03866	0.55658	1.41863	1.17696	0.5582	0.14047	0.57682	0.47832	0.17799	-0.2696	0.60457	0.7387
499	-0.00784	-0.00046	-0.03529	-0.02489	-0.00142	0.0036	-0.00316	-0.00145	-0.00537	-0.00157	-0.00129	-0.00259	-0.00907	-0.00863	-0.00113
500	0.60823	0.07603	-0.20031	-0.29199	-0.0228	0.00856	0.02071	0.01898	0.69206	-0.03356	0.06425	0.10849	0.01545	-0.08995	0.05555
501	-0.98571	-1.19049	-1.65499	-0.29488	0.01656	-1.34461	1.11092	-2.34464	-5.04593	-1.95815	-2.58586	-3.87445	-0.73504	-0.02335	-2.98182
502	0.00517	-0.06594	0.09533	0.08415	0.0276	-0.00618	0.03291	-0.03013	0.06136	0.01033	-0.04919	0.04103	0.03287	0.03778	-0.04365
503	0.03187	0.00187	0.04248	0.03973	0.01638	0.02291	0.01792	0.00823	0.01915	0.01321	0.01756	0.0075	0.02246	0.01828	0.00515
504	0.06342	-0.02925	0.07258	0.08152	0.04563	0.04933	0.0278	0.00977	0.02923	0.02263	0.02351	0.00483	0.0408	0.04367	-0.01772
505	-4.15756	-1.15781	-2.24108	-3.13705	-2.76443	-2.46099	-0.12718	-1.51361	-2.93141	-0.23244	-1.06968	-2.07534	-2.32965	-0.52296	-0.27563
506	0.00852	-0.00108	0.04314	0.03878	0.02843	0.02311	0.01246	0.01557	0.0087	0.02541	0.02107	0.03419	0.01822	0.0349	0.01634
507	-0.01871	-0.00597	-0.02678	-0.0247	-0.00855	-0.01654	-0.00849	-0.00796	-0.0173	-0.01759	-0.01649	-0.01628	-0.01863	-0.01601	-0.00901
508	0.00116	-0.00246	0.00078	-0.0003	0.00077	0.00497	-0.00366	0.00035	0.00275	0.00384	0.00471	0.00334	0.00216	0.00114	-0.00053
509	0.08764	0.10075	0.07154	0.07731	0.09706	0.04247	0.13055	0.08102	0.07471	0.06595	0.05726	0.08031	0.06385	0.09716	0.09273
510	0.00108	0.00042	0.00079	0.00018	-0.00123	0.00204	-0.00046	0.00052	0.00174	0.00195	0.00153	0.0009	0.00128	-0.0006	0.00102
511	-0.00253	-0.00286	-0.00193	-0.00191	-0.00057	-0.00342	-0.0018	-0.0021	-0.00302	-0.00416	-0.00313	-0.0032	-0.00241	-0.00125	-0.00276
512	0.00011	0.00026	-0.00087	-0.00117	-0.00143	0.00024	-0.00046	-0.00021	0.00056	0.00043	-0.00076	0.00064	-0.00023	-0.00148	0.00059
513	-0.0006	-0.00069	0.00031	0.00019	0.00065	-0.00106	-8e-05	-0.00064	-0.00079	-0.00147	-0.00028	-0.00079	-0.00015	0.00079	-0.00074
514	-0.00202	-0.00227	-0.00306	-0.00249	-0.00235	-0.00205	-0.00278	-0.00233	-0.00221	-0.00297	-0.00319	-0.00252	-0.00258	-0.00237	-0.00205
515	0.00027	0.00073	0.00112	0.00146	0.00132	0.00124	0.00054	0.00074	0.00054	0.00078	0.00162	0.00081	0.00077	0.0009	0.00013
516	-0.02411	-0.02154	-0.00803	-0.01228	-0.01058	-0.00087	-0.02403	-0.01022	-0.0192	-0.0097	-0.0013	-0.01543	-0.00803	-0.01001	-0.02406
517	0.00038	0.00055	0.0009	0.0009	0.00083	0.00065	0.00051	0.00076	0.00051	0.00084	0.00096	0.00093	0.00083	0.00073	0.00032
518	-0.00108	-0.00129	-0.00096	-0.00099	-0.00074	-0.0018	-0.00093	-0.00126	-0.00139	-0.00194	-0.00173	-0.00147	-0.00115	-0.00093	-0.00116
519	0.00061	0.00054	0.00036	0.00046	0.00039	0.00044	0.00045	0.00034	0.00061	0.00092	0.00093	0.00065	0.00055	0.00031	-0.00069
520	-0.0006	-0.0007	-0.00023	-0.00031	-1e-05	-0.0007	-0.00034	-0.00053	-0.00071	-0.00075	-0.00071	-0.00074	-0.00036	-0.00019	-0.00069
521	2e-05	0.00021	0.00027	0.00026	9e-05	0.00069	-8e-05	0.00042	0.00032	0.0006	0.00071	0.00047	0.00043	0.00013	0.00016
522	0.00027	0.00051	-3e-05	-0.00026	-1e-05	0.0002	0.00038	0.00025	0.00033	0.00021	0.0001	0.00031	0.0001	-0.00012	0.00046
523	-0.00078	-0.00049	-0.00084	-0.00064	-0.0007	-0.00086	-0.00069	-0.00073	-0.00078	-0.00057	-0.00095	-0.00087	-0.00082	-0.00085	-0.00072
524	0.00027	0.00027	0.00043	0.00053	0.00069	0.0003	0.00055	0.00023	0.00015	6e-05	0.00034	0.00015	0.00057	0.00079	0.00024
525	0.00029	0.00027	5e-05	6e-05	-0.00024	3e-05	-7e-05	5e-05	0.00032	0.00049	0.00056	0.00036	-6e-05	-0.0003	0.00029
526	0.00129	0.00144	0.00067	0.00099	0.0004	0.00136	0.00097	0.0012	0.00136	0.00166	0.00099	0.00139	0.00098	0.00031	0.00138

## Sheet: Tixagevimab
residue	WT	Alpha	Beta	Gamma	Delta	BA.1	BA.2	BA.4	XBB.1.5	XBB.1.16	EG.5	BA.2.86	JN.1	KP.2	KP.3
333	0.07769	0.07212	0.07576	0.08189	0.07555	0.07374	0.07087	0.07318	0.08448	0.07736	0.07577	0.06013	0.07435	0.07483	0.07819
334	0.00097	-0.00146	0.00085	-0.0018	0.0009	0.00071	0.00119	-0.00138	0.00239	0.00108	2e-05	-0.00093	-0.00133	0.00042	0.00085
335	-0.00025	-0.00016	-0.00011	-0.00055	-0.0001	-0.00025	4e-05	-0.00051	-0.00084	-0.00058	-0.00022	-0.00021	-0.00039	-0.00034	-0.00029
336	0.00054	0.00022	0.00022	0.00037	0.00036	0.0004	0.00036	-0.00039	0.00056	0.00033	0.00028	0.00028	0.00036	0.00047	0.00039
337	-0.00138	-0.0012	-0.00128	-0.00173	-0.00151	-0.00143	-0.0011	-0.00078	-0.00196	-0.00131	-0.00105	-0.00078	-0.00132	-0.00137	-0.0016
338	-0.00257	-0.00224	-0.0023	-0.00308	-0.00238	-0.0022	-0.00211	-0.00219	-0.00299	-0.00247	-0.00248	-0.0012	-0.00231	-0.00235	-0.00277
339	-0.00288	-0.00255	-0.00264	-0.00336	-0.00275	-0.10164	-0.09617	-0.09791	-0.00511	-0.00355	-0.00311	-0.00023	-0.00243	-0.00308	-0.00401
340	-0.11	-0.09691	-0.10272	-0.12053	-0.10329	-0.10064	-0.09667	-0.10053	-0.12509	-0.11164	-0.10699	-0.07562	-0.10188	-0.10636	-0.11122
341	-0.00388	-0.00304	-0.00322	-0.00486	-0.00314	-0.00283	-0.0029	-0.00318	-0.00471	-0.00374	-0.00365	-0.0016	-0.0034	-0.00348	-0.00438
342	-0.00376	-0.00291	-0.00324	-0.00436	-0.00353	-0.0032	-0.00305	-0.0032	-0.00421	-0.00367	-0.0039	-0.00164	-0.00325	-0.00378	-0.00425
343	-0.003	0.00151	-0.00307	-0.00164	-0.00018	-0.00314	-0.00288	-0.0027	-0.00261	-0.00225	-0.00045	-0.00099	-0.00121	-0.00319	-0.00247
344	-0.00175	-0.00197	-0.00182	-0.00173	-0.00248	-0.00178	-0.00182	-0.00105	-0.00219	-0.00136	-0.0021	-0.00066	-0.00156	-0.00144	-0.00269
345	-0.00271	-0.00278	-0.00262	-0.00274	-0.00544	-0.00151	-0.00206	-0.00174	-0.00368	-0.00182	-0.00289	-0.00111	-0.00236	-0.00185	-0.00697
346	0.21251	0.18131	0.1971	0.25462	0.1771	0.18485	0.16066	0.19186	0.00492	0.00656	0.00417	0.11556	0.19091	0.00527	0.23465
347	-0.0046	-0.0041	-0.00374	-0.00505	-0.00231	-0.00329	-0.00133	-0.00412	-0.00738	-0.0045	-0.00502	-0.0018	-0.00357	-0.00557	-0.00533
348	0.00109	-0.00087	-0.00038	-0.00061	-0.00027	0.00024	-0.00072	0.00105	0.00153	0.00078	-0.00167	0.00016	0.00031	-0.00081	-0.0027
349	0.01292	0.01413	0.01007	0.02856	0.01336	0.00813	0.01109	0.01327	0.02033	0.01299	0.0151	0.00222	0.01247	0.01095	0.01217
350	0.00653	0.00672	0.00494	0.01632	0.00841	0.00393	0.00752	0.00708	0.01063	0.00732	0.01155	0.00156	0.0066	0.00569	0.01223
351	0.00159	0.00054	-0.00015	0.00231	0.00134	-0.00047	0.00113	0.00127	0.00053	0.00107	0.00082	-0.00021	-0.00011	-0.00162	0.0007
352	-1e-05	0.00065	-0.00017	0.00153	0.00149	-5e-05	0.00096	0.00025	0.00047	9e-05	0.0011	-0.00049	0.00032	-0.00048	0.00116
353	0.00203	0.00216	0.0012	0.00381	0.00318	0.00115	0.00303	0.00193	0.00154	0.0022	0.00373	-0.00115	0.00193	-0.00021	0.00378
354	0.00571	0.00376	0.00402	0.00647	0.00206	0.00346	0.00286	0.00498	0.00526	0.005	-0.00772	0.0021	0.00375	0.0039	0.00065
355	0.11405	0.10521	0.10688	0.12077	0.11106	0.10397	0.1055	0.11018	0.12555	0.11788	0.11239	0.07686	0.10671	0.10177	0.1147
356	0.11241	0.09726	0.09991	0.11516	0.09911	0.09793	0.09606	0.10041	0.11854	0.10398	0.10163	-0.00048	-0.00098	-0.0006	0.0006
357	0.0895	0.08149	0.08299	0.09308	0.08829	0.08198	0.08004	0.08575	0.09885	0.09145	0.08542	0.06736	0.08305	0.08182	0.09003
358	0.00018	4e-05	5e-05	0.00031	-3e-05	-2e-05	1e-05	-5e-05	-0.00012	0.00028	0.00023	-3e-05	7e-05	0.00032	0.00029
359	-0.00169	-0.00133	-0.00132	-0.00192	-0.00134	-0.00121	-0.00114	-0.0014	-0.00164	-0.00176	-0.00133	-0.00062	-0.00118	-0.00136	-0.00164
360	0.00108	0.0011	0.00115	0.00112	0.00083	0.00078	0.00079	0.00031	-0.00093	0.0013	0.00087	0.00057	0.00112	0.00038	0.00098
361	-0.00064	-0.00055	-0.00063	-0.00054	-0.00025	-8e-05	-0.0008	-0.00051	6e-05	-0.00068	-0.00073	-0.00049	-0.00062	-0.00051	-0.00058
362	-0.001	-0.00081	-0.0009	-0.00101	-0.00052	-0.00058	-0.0007	-0.0009	-0.00112	-0.00109	-0.00076	-0.00052	-0.00087	-0.00092	-0.00113
363	0.00079	0.0006	0.00068	0.00093	0.00054	0.00059	0.00102	0.00073	0.00105	0.00086	0.0009	0.00049	0.00084	0.00072	0.00112
364	-0.0833	-0.08057	-0.08254	-0.08664	-0.08296	-0.07777	-0.07858	-0.07831	-0.08578	-0.08119	-0.08505	-0.06217	-0.0788	-0.07858	-0.08296
365	-0.00225	-0.00211	-0.00232	-0.00228	-0.00239	-0.0021	-0.00212	-0.00199	-0.00215	-0.00202	-0.00235	-0.0011	-0.00202	-0.00219	-0.00242
366	-0.00223	-0.00216	-0.00242	-0.00261	-0.00247	-0.00201	-0.00193	-0.00229	-0.00255	-0.00217	-0.00246	-0.00131	-0.00207	-0.00198	-0.00215
367	-0.00146	-0.00139	-0.00154	-0.00164	-0.00163	-0.0012	-0.00112	-0.0013	-0.00132	-0.00122	-0.00153	-0.00071	-0.00131	-0.00118	-0.00119
368	-0.00157	-0.00159	-0.00184	-0.00223	-0.00196	-0.00142	-0.00153	-0.00149	-0.00186	-0.00145	-0.00192	-0.00074	-0.00147	-0.00146	-0.00155
369	-0.00283	-0.00256	-0.00304	-0.00301	-0.00305	-0.00249	-0.00268	-0.00248	-0.00116	-0.0024	-0.00127	-0.00148	-0.00255	-0.00268	-0.00305
370	-0.00127	-0.00151	-0.00179	-0.00144	-0.00189	-0.00117	-0.0018	-0.00111	-0.00079	-0.00083	-0.0017	-0.00085	-0.0012	-0.00108	-0.00165
371	0.00041	-0.00032	0.00011	9e-05	-0.0003	0.00091	-0.0002	0.00081	0.00024	-0.00018	-0.00059	-0.0001	0.00091	0.00092	-0.00037
372	-0.00124	-0.00209	-0.00168	-0.00153	-0.0019	-0.0014	-0.00064	-0.00109	-0.00078	-0.0008	-0.00116	-0.00038	-0.00127	-0.00122	-0.00088
373	-0.00258	-0.0028	-0.00195	-0.00206	-0.00238	-0.00287	-0.00222	-0.0026	-0.00321	-0.00267	-0.00272	-0.00118	-0.00224	-0.00218	-0.00312
374	0.00219	0.00122	0.00102	0.00273	0.00107	0.00111	0.0017	0.00135	0.00253	0.00205	0.00214	0.00076	0.00137	0.00125	0.00205
375	0.00355	0.004	0.00198	0.00562	0.00319	0.00202	0.00198	0.00203	0.00311	0.00203	0.00171	0.00067	0.00166	0.00163	0.00209
376	-0.0005	0.00036	0.00135	-0.00022	0.00062	0.00039	0.00033	-0.00034	-0.00103	-0.0002	-0.00067	8e-05	8e-05	-0.00066	-0.0012
377	4e-05	-0.00016	-0.00135	2e-05	-0.00103	-0.00012	-0.00069	7e-05	0.00031	0.00037	-6e-05	-0.00017	0.00018	7e-05	0.00043
378	0.12539	0.13021	0.13775	0.13416	0.13698	0.12775	0.1277	0.11754	0.12574	0.11795	0.14341	0.08886	0.12307	0.12478	0.13765
379	-0.00065	-0.00064	-0.00066	-0.00074	-0.00103	-0.00039	-0.00098	-0.00069	-0.00043	-0.00041	-0.00095	-0.00028	-0.00084	-0.00095	-0.00087
380	1e-05	0.00068	0.00066	-0.00033	0.00133	0.00077	0.00123	7e-05	-0.00061	-6e-05	0.00084	0.00074	0.00055	0.00014	9e-05
381	0.00091	0.00067	0.00077	0.00099	0.00113	0.00085	0.00056	0.00082	0.001	0.00104	0.00098	0.00034	0.00106	0.00072	0.00108
382	-0.00173	-0.00158	-0.00167	-0.00186	-0.00204	-0.00177	-0.0018	-0.00174	-0.00178	-0.00159	-0.00191	-0.00125	-0.00167	-0.00169	-0.00196
383	6e-05	0.00055	0.00087	0.00208	0.00042	0.00041	0.00052	0.00108	-7e-05	0.00081	0.00169	0.0008	0.00113	-4e-05	0.00137
384	0.00138	0.0016	0.00175	0.00177	0.00179	0.00157	0.00168	0.0013	0.00137	0.00117	0.0018	0.00088	0.0013	0.00111	0.00165
385	0.00069	0.00091	0.00053	0.00038	0.00051	0.0007	0.00067	0.00021	0.00039	0.00022	0.00051	0.00027	0.00023	0.00048	0.00073
386	0.07366	0.07488	0.08604	0.08105	0.08158	0.0725	0.08076	0.07161	0.07512	0.07233	0.08566	0.06434	0.07718	0.0703	0.07968
387	0.00062	0.00064	0.00086	0.00099	0.0013	0.00075	0.00067	0.00092	0.00067	0.00044	0.00014	0.00052	0.00068	0.00049	0.00088
388	-0.0013	0.00115	-0.00151	-0.00139	-0.00057	-0.00105	-0.00103	-0.00131	-0.0017	-0.00165	-0.0019	-0.00016	-0.00126	0.0001	-0.00146
389	-0.06871	-0.0709	-0.07059	-0.07075	-0.07172	-0.06843	-0.06953	-0.06623	-0.06909	-0.06728	-0.07314	-0.05531	-0.06778	-0.06673	-0.06874
390	4e-05	0.00026	1e-05	-0.00012	0.00041	-0.00041	0.00045	0.0002	-0.00029	-0.0001	8e-05	0.00038	-0.00042	-0.00037	-0.00013
391	0.00041	0.00019	0.0002	0.00038	-1e-05	0.00029	0.00013	0.00018	0.00068	0.00044	0.00014	0.00026	0.00021	0.0005	0.00033
392	0.0006	0.00073	0.00069	0.00079	0.00097	0.00082	0.00075	0.00064	0.00055	0.00066	0.0008	0.00054	0.00076	0.00038	0.00068
393	-0.0003	-0.00037	0.0001	-5e-05	0.00052	-0.00041	0.00042	-0.00022	-0.0007	0.00081	0.0002	0.00027	0.00025	0.00019	-0.00048
394	0.00064	0.00011	0.00046	0.00053	0.0002	0.00054	0.00053	-0.00175	0.0006	0.00134	0.0006	0.00034	0.00063	0.0005	0.00033
395	9e-05	0.00036	0.0005	0.00016	0.00051	0.00032	0.00057	0.00028	-0.00016	0.00014	0.00056	0.00011	0.0002	0.00014	0.00021
396	-0.00011	-0.00042	-0.00032	-0.00038	-0.0005	-0.00015	-0.00049	-0.00023	0.00027	0.00016	-0.00041	-5e-05	-0.0001	0.00022	0.00034
397	-0.0004	-0.00016	-0.00027	-0.0006	-0.0001	-6e-05	0.00027	-0.00058	-0.00126	-0.00059	-0.00085	-0.0002	-0.00056	-0.00045	7e-05
398	-0.12473	-0.11337	-0.11671	-0.13251	-0.12151	-0.11272	-0.11564	-0.11791	-0.13501	-0.12673	-0.12221	-0.08078	-0.11666	-0.11144	-0.12917
399	-0.00093	0.0004	-3e-05	0.00027	0.00067	0.0001	-0.00012	0.00032	-0.00188	-0.00059	0.00118	4e-05	-0.00229	-0.00016	0.00037
400	0.00405	0.00343	0.00248	0.00703	0.00384	0.00232	0.00315	0.00404	0.00616	0.00455	0.00475	0.00075	0.00351	0.00314	0.00579
401	-0.00359	-0.00356	-0.00206	-0.00894	-0.00442	-0.00168	-0.0036	-0.00418	-0.006	-0.0047	-0.00621	-0.00015	-0.00394	-0.00296	-0.00711
402	0.00062	0.00271	-0.00182	0.0043	0.00315	0.00135	0.00358	0.00249	0.00075	0.0005	0.00455	-0.00093	0.00176	-0.00128	0.00449
403	0.41165	0.34948	0.39481	0.49005	0.37641	0.33379	0.38764	0.32508	0.37831	0.34195	0.46341	0.14207	0.37687	0.38113	0.43433
404	0.0078	0.00516	0.00972	0.00963	0.00705	0.00593	0.0041	0.00517	0.00786	0.00593	0.00748	0.00166	0.0063	0.00796	0.00722
405	-0.27876	-0.25492	-0.35105	-0.28989	-0.3173	-0.30901	0.01215	-0.00383	0.01085	0.02039	0.03012	0.00239	0.01729	0.01902	0.00974
406	-0.29075	-0.26882	-0.18772	-0.40127	-0.31003	-0.25145	-0.30857	-0.26737	-0.29213	-0.27055	-0.32564	-0.12492	-0.27556	-0.2567	-0.35637
407	0.00418	0.00357	0.00474	0.00499	0.00383	0.0045	0.00413	0.00301	0.00392	0.00313	0.00472	0.0017	0.00316	0.00395	0.00424
408	0.22238	0.22577	0.23206	0.23021	0.25393	0.2424	0.00791	0.00352	0.00564	0.00183	0.00395	0.00181	0.0031	0.0027	0.00589
409	0.01179	0.01278	0.01066	0.00884	0.01618	0.01655	0.01478	0.00716	0.00784	0.00724	0.01598	0.0072	0.00397	0.01141	0.00524
410	0.00099	0.00019	-0.00037	0.00182	0.00057	0.00042	0.00047	0.00116	0.00138	0.0011	0.00037	-0.00014	0.00037	0	0.00031
411	-0.00242	-0.002	-0.0013	-0.0029	-0.00153	-0.00178	-0.00275	-0.0024	-0.00244	-0.00261	-0.00237	-0.00066	-0.00197	-0.00112	-0.00284
412	-0.00341	-0.00333	-0.00422	-0.00371	-0.00126	-0.00128	-0.0045	-0.00317	-0.00276	-0.00195	-0.00423	-0.00244	-0.00399	-0.00309	-0.00322
413	-0.00183	-0.00268	-0.00381	-0.0023	-0.00323	-0.00266	-0.00357	-0.00199	-0.00052	-0.00107	-0.00255	-0.00258	-0.00305	-0.00119	-0.00156
414	-0.00241	-0.00175	-0.00322	-0.00057	0.0083	-0.00121	-0.00289	-0.00214	-0.00149	-0.00216	-0.00347	-0.00011	-0.00037	0.00167	0.00198
415	-0.00975	-0.00713	-0.01417	-0.01008	-0.02792	-0.01598	-0.02029	-0.00688	-0.00794	-0.00424	-0.0176	-0.00728	-0.01286	-0.00957	-0.00876
416	0.0027	-0.01201	-0.02744	-0.00966	0.02301	0.00182	-0.00276	-0.00038	0.00326	0.00258	-0.01092	0.00087	-0.00727	-0.00399	0.00363
417	0.7769	-1.20321	0.03429	-0.03321	6.23312	-0.02864	-0.03714	-0.01099	0.12577	0.02438	-0.47116	0.00858	0.15905	0.18051	-0.09191
418	-0.00078	-0.00127	-0.0033	-0.00603	3e-05	0.00196	0.00063	-0.0014	-0.00154	0.00044	-0.00166	0.0033	-0.00523	0.00017	-0.00247
419	0.00281	-0.0015	-0.0035	0.00021	-0.00084	0.00092	0.00203	0.00157	0.00071	0.00313	-0.00165	0.00028	0.00265	-0.00162	0.00076
420	-0.11909	-0.11725	-0.10218	-0.11587	-0.09494	-0.10625	-0.12871	-0.12416	-0.10841	-0.14016	-0.11134	-0.02064	-0.09808	-0.07491	-0.12209
421	-0.0082	0.34225	-0.085	-0.2472	0.22453	0.35071	-1.1049	-0.00326	-0.01692	-0.01465	0.25204	0.4276	-0.62899	-0.01769	-0.51184
422	-0.00991	-0.01105	-0.01689	-0.00906	-0.00718	-0.008	0.0001	-0.00572	-0.01321	-0.00663	-0.00707	-0.00359	-0.00422	-0.01461	0.0005
423	-0.00327	-0.0032	-0.00339	-0.0041	-0.00381	-0.00326	-0.00404	-0.00286	-0.00314	-0.00279	-0.00359	-0.00187	-0.00373	-0.00256	-0.00379
424	0.1162	0.1174	0.10915	0.11608	0.13017	0.11571	0.13346	0.11549	0.11219	0.13584	0.12457	0.08455	0.10789	0.09038	0.12461
425	4e-05	-0.00107	-0.00035	0.00038	-0.00101	-0.00047	-0.00119	-0.00046	0.00065	-0.00113	-0.00033	-0.00036	-3e-05	0.00046	-0.00017
426	-0.00277	-0.00252	-0.00246	-0.00281	-0.00233	-0.00233	-0.00293	-0.00211	-0.00174	-0.00205	-0.0029	-0.00129	-0.00251	-0.00218	-0.00265
427	-0.10658	-0.10553	-0.11418	-0.11082	-0.1263	-0.11166	-0.12726	-0.10574	-0.10231	-0.10357	-0.12001	-0.08641	-0.10778	-0.09317	-0.10773
428	-0.09253	-0.09515	-0.09652	-0.0966	-0.10531	-0.09515	-0.10358	-0.08633	-0.09364	-0.09542	-0.10064	-0.07601	-0.09187	-0.08411	-0.09479
429	0	-0.0004	-3e-05	0.00065	-0.00021	-0.00024	-0.00047	0.00019	0.00075	0.00052	-0.00059	-0.00017	0.0001	1e-05	0.00013
430	-0.00021	-9e-05	-0.00012	1e-05	-1e-05	1e-05	0.00013	-0.00012	-0.00053	0.00055	1e-05	0.00041	-3e-05	-0.0003	-0.00025
431	0.0006	3e-05	-9e-05	0.00069	-0.00013	-0.00023	-0.00014	0.00055	0.00116	0.0009	0.00046	-0.00034	0.00036	0.00052	0.00083
432	0.00057	0.00096	0.00111	0.00044	0.00094	0.00095	0.00083	0.00056	0.00022	-0.00062	-0.00038	0.00061	-0.00036	0.00083	0.00073
433	0.00133	0.00095	0.00078	0.00173	0.00106	0.00105	0.00106	0.00135	0.00194	0.00159	0.00091	0.00046	0.00116	0.00082	0.00165
434	-0.00153	-0.00154	-0.00084	-0.00218	-0.00127	-0.00107	-0.00127	-0.00159	-0.0022	-0.00194	-0.00185	-0.00047	-0.00143	-0.00129	-0.00203
435	0.00292	0.00169	0.00193	0.00339	0.00257	0.00199	0.002	0.00254	0.00363	0.00297	0.00277	0.00091	0.0025	0.00272	0.00338
436	-0.00203	-0.00255	-0.00151	-0.00358	-0.00229	-0.00166	-0.00273	-0.00204	-0.00266	-0.00239	-0.00299	-0.00083	-0.002	-0.00129	-0.00329
437	0.00782	0.00792	0.00838	0.00588	0.00802	0.00696	0.0064	0.00405	0.00365	0.00557	0.0091	0.00356	0.00777	0.00671	0.00685
438	-0.00344	0.0006	0.0007	-0.00458	0.00066	0.00125	-0.00218	-0.00259	-0.00431	-0.00318	-0.0034	-0.00049	0	-0.00014	-0.00375
439	-0.00924	-0.00777	-0.00719	-0.01578	-0.00683	-0.00083	-0.00611	-0.00703	0.00294	-0.00905	-0.01031	-0.00252	-0.00817	-0.00449	-0.01439
440	-0.0024	9e-05	-0.00225	-0.00246	-0.00163	0.1573	0.13486	0.13896	0.18559	0.15024	0.16373	0.09746	0.14452	0.16903	0.19249
441	-0.00131	-0.00024	-0.00168	-0.00197	-0.00071	-0.00159	2e-05	-0.00265	-0.00278	-0.00176	-0.00194	-0.00129	-0.00155	-0.00269	-0.00299
442	-0.20406	-0.18579	-0.18999	-0.24528	-0.1888	-0.17109	-0.17209	-0.18626	-0.24771	-0.20081	-0.2146	-0.11311	-0.18374	-0.20106	-0.22513
443	0.01111	0.0091	0.00718	0.01555	0.00914	0.0077	0.00817	0.00886	0.01905	0.01032	0.00517	0.00376	0.00373	0.01281	0.00867
444	0.26015	0.19278	0.22758	0.28555	0.21478	0.21172	0.19372	0.23018	0.28887	0.2572	0.26454	0.12875	0.22539	0.26091	0.20536
445	0.00096	-0.00877	0.00085	0.00285	0.00072	-0.00037	7e-05	-1e-05	-0.02832	-0.01312	-0.00552	0.0009	0.00773	-0.01678	0.01747
446	-0.00632	-0.00921	-0.00909	-0.01701	-0.01	-0.00277	-0.00619	-0.00834	-0.03616	-0.01014	-0.00111	-0.0044	-0.01251	-0.01937	-0.03403
447	-0.00129	0.00208	-0.00432	0.00874	-0.00031	-0.00284	0.00303	-0.00125	0.00034	0.0011	0.00338	-0.00182	6e-05	0.00386	0.00413
448	-0.00427	-0.00511	-0.00187	-0.00568	-0.00291	-0.00166	-0.00302	-0.00627	-0.0143	-0.01501	-0.00423	-0.00027	-0.00369	-0.00656	-0.01036
449	-0.01998	-0.01138	-0.01111	-0.02369	-0.01101	-0.01281	-0.00208	-0.01389	-0.0434	-0.01471	-0.01982	-0.00326	-0.01404	-0.02126	-0.02038
450	-0.0046	-0.00014	0.00801	0.03152	0.00782	-0.00501	0.00491	0.00526	-0.014	0.00252	-0.00477	-0.12643	-0.2222	-0.23488	-0.25976
451	-0.00836	-0.0121	-0.00832	-0.02324	-0.01315	-0.0043	-0.00974	-0.00805	-0.02174	-0.01248	-0.02098	-0.00344	-0.00977	-0.01492	-0.02568
452	0.01139	0.0162	0.01238	0.03969	0.40117	0.00527	0.01228	0.36949	0.01886	0.01258	0.02256	-0.00294	0.00314	-0.00689	0.00301
453	-0.06185	-0.03167	0.04299	-0.1867	-0.0583	-0.06934	-0.04805	-0.0564	-0.08126	-0.05424	-0.08555	-0.01242	-0.10057	-0.1136	0.33763
454	0.27066	0.20841	0.19659	0.32079	0.21462	0.1888	0.18078	0.27756	0.29165	0.27766	0.20227	0.04246	0.23323	0.09481	0.1995
455	-0.55376	-0.97947	-1.32287	-0.97346	-1.84511	-1.48244	-0.36345	-0.70522	-1.14623	-0.6004	-1.24386	-0.3237	-0.49606	-0.25756	-0.86447
456	-5.8481	-7.92475	-11.1228	-10.5969	-1.62678	-9.73492	-7.24489	-6.60268	-6.10638	-5.51264	-0.97385	-4.61906	-9.54877	-0.52945	-2.27431
457	0.11167	0.08523	0.08485	0.12777	0.07016	0.0627	0.02339	0.11463	0.15124	0.14857	0.06936	0.06333	0.09739	0.05226	0.07137
458	-0.02365	-0.13596	-0.16384	-0.0287	-0.08215	-0.0961	1.8288	0.02371	0.11274	0.03948	-0.11297	0.17797	-0.01124	-0.19749	-0.16456
459	-0.01263	-0.00986	-0.00762	-0.01725	-0.0078	-0.01178	-0.00216	-0.01155	-0.01095	-0.00769	-0.01053	-0.0127	-0.00565	-0.00546	-0.00538
460	0.02069	0.02406	0.02369	0.02702	0.00794	0.02098	0.00555	0.01962	0.05302	0.12553	0.08625	0.04154	0.09786	0.05457	0.07773
461	0.00316	0.00031	9e-05	0.00382	0.0002	-0.00037	-0.00178	0.00213	0.00413	0.0013	0.00054	-0.00239	0.0008	0.00029	0.00076
462	0.08875	0.09381	0.08848	0.09145	0.08593	0.0764	0.08488	0.09174	0.10857	0.10366	0.08608	0.05774	0.0789	0.06955	0.08175
463	0.00052	0.0011	0.00101	0.00078	-0.00365	0.00113	0.00184	0.00068	-0.00494	0.0004	-0.00404	-0.00038	0.00108	0.00093	0.00147
464	0.00096	0.00276	0.00091	0.00157	0.00054	0.00071	0.00177	0.00183	-0.00068	0.00064	0.00069	-0.00054	0.00113	0.00048	0.00136
465	-0.11387	-0.09794	-0.09657	-0.11708	-0.10665	-0.09323	-0.09016	-0.11294	-0.13395	-0.13349	-0.10132	-0.04557	-0.09408	-0.07867	-0.11005
466	0.14959	0.12828	0.12519	0.16276	0.13264	0.12634	0.12237	0.14531	0.16433	0.15475	0.13888	0.08244	0.1376	0.12156	0.14596
467	-0.18198	-0.13599	-0.13216	-0.19606	-0.1437	-0.12949	-0.11254	-0.18439	-0.22823	-0.20435	-0.13743	-0.04439	-0.14515	-0.10272	-0.16394
468	-0.01028	-0.00768	-0.00692	-0.01022	-0.00647	-0.0073	-0.0054	-0.00854	-0.01478	-0.00956	-0.00639	-0.00525	-0.00816	-0.01036	-0.01046
469	-0.02612	-0.02445	-0.02168	-0.01957	-0.02122	-0.01936	-0.02653	-0.02665	-0.02432	-0.01335	-0.02113	-0.00487	-0.02629	-0.0145	-0.01749
470	-0.02052	-0.0354	-0.00867	-0.00728	-0.00397	-0.00957	-0.0203	-0.02067	-0.03229	-0.01379	-6e-05	-0.01015	-0.03774	-0.01128	-0.04348
471	-0.11092	-0.04875	-0.05573	-0.11377	-0.04308	-0.05352	0.00766	-0.15393	-0.22291	-0.21646	-0.03888	0.00693	-0.06742	-0.00864	-0.06003
472	0.06011	0.06516	0.03722	0.03553	0.04901	0.04608	0.05132	0.06313	0.03842	0.0721	0.03028	0.02445	0.05237	0.02816	0.0233
473	-0.08292	0.24841	0.26777	0.31082	0.52283	0.37691	-0.57012	-0.18985	-0.07512	-0.19708	0.57212	0.11276	0.52836	0.22835	0.55616
474	-1.30882	-1.50747	-0.9933	-1.1872	-0.95258	-1.26795	-0.85703	-0.99433	-0.08855	-0.14411	-0.89903	-0.28824	-0.70215	-1.00616	-1.07516
475	-0.60511	-1.16227	-0.76734	-0.78682	-0.57484	-1.43724	-1.0907	-0.97136	-0.41841	0.2182	-0.35374	-0.64333	-0.65835	-0.97253	-1.08686
476	-1.06376	-1.548	-0.94711	-1.35374	-1.66921	-1.36633	-1.2932	-0.61175	-0.66164	-0.21616	-1.05342	-1.45898	-1.62664	-1.60405	-0.8772
477	0.91033	0.17917	1.92418	-0.14546	-1.1691	-0.27718	0.61177	0.85078	1.05667	-1.02514	2.8338	-2.39749	-0.16279	1.67558	2.77188
478	-3.49241	-1.37978	-1.35765	-2.81041	-0.35019	-1.83235	3.06632	2.41688	3.55618	1.37672	1.94984	5.73828	2.51175	-0.99639	2.33726
479	-1.06546	-0.1735	-0.14082	-0.84633	0.06636	-0.12299	0.00245	1.97542	1.4845	0.07709	0.02507	1.76882	-0.7979	1.91579	-0.13844
480	-0.54834	-0.20612	-0.18749	0.08554	-0.03828	-0.23295	-0.06218	-0.43425	-0.33218	-0.09489	-0.12208	-0.17345	2.02357	-0.2343	0.73179
481	-1.815	-0.25415	-0.17842	0.99181	-0.04693	0.13098	-0.00475	-1.43498	-2.31107	2.0008	-0.00886	0.49131	3.38578	7.87223	0.27639
482	-0.03027	-0.01137	-0.02145	-0.00417	-0.00462	-0.02526	-0.02268	-0.02934	-0.03732	-0.04001	-0.03239	-0.27839	0.03001	-0.01252	-0.00916
483	-0.57561	-0.14776	-0.20178	-0.57624	0.06561	0.96425	0.07497	-0.35641	-0.60496	-0.46007	-0.00332
484	-3.34714	-2.29719	6.86882	3.43907	-2.1726	0.12793	-0.21757	-0.52043	-0.41081	0.23228	0.52807	1.3473	1.87572	1.87574	0.84151
485	-6.88298	-4.01926	1.07688	-3.64262	0.33373	-3.95121	-2.89922	-4.35251	-5.47622	-3.48279	-0.97816	-0.92477	-3.5856	-1.30524	-3.042
486	-20.7662	-21.129	-23.3993	-23.5667	-20.9206	-17.9965	-19.7821	-10.2558	-9.74984	-6.39176	-9.0273	-3.1062	-9.03017	-9.89956	-9.66666
487	-0.77598	-1.26333	-1.93159	-0.18773	-0.62448	1.19905	-1.04492	-0.60253	-1.71719	-0.67029	-0.99224	-1.31208	-0.81917	-4.69963	-1.2251
488	-0.21454	-0.31955	-0.32863	-0.18562	-0.03177	-0.20308	-0.07426	-0.15252	-0.27036	-1.58582	-0.17123	-0.50754	-0.31347	-0.09523	-0.10793
489	-4.49065	-7.30792	-9.4101	-8.56333	-8.29431	-7.08612	-4.63664	-5.11476	-7.39063	-2.92521	-9.20005	-4.69034	-6.51639	-7.13465	-8.5426
490	-0.57845	-0.26829	-0.26687	0.13674	-0.18011	-0.18019	-0.25105	-0.78083	1.51334	1.56366	-0.21958	-0.00482	-0.64184	0.18394	-0.56109
491	-0.04939	-0.02696	-0.03331	-0.08438	-0.02147	-0.02459	-0.03209	-0.03028	-0.01967	-0.02887	-0.03171	-0.00833	-0.04929	-0.00941	-0.10533
492	-0.29226	-0.11778	-0.10599	-0.67951	-0.04056	-0.21123	-0.07489	-0.03522	-0.23526	-0.0914	-0.10704	-0.00705	-0.45336	-0.19354	-0.8315
493	1.31007	-0.26866	2.17796	-0.50466	1.44036	1.37955	-0.64304	0.36887	-1.12971	0.27409	1.47367	0.05601	2.39695	-1.01894	-2.01937
494	-0.031	-0.01558	0.00024	-0.0617	-0.03936	0.03496	-0.0243	-0.02075	-0.09514	-0.06512	-0.01219	0.00122	-0.03804	-0.03132	-0.19185
495	-0.00206	-0.00997	-0.01398	-0.02311	-0.01067	-0.01032	-0.00867	-0.00544	-0.00447	-0.00366	-0.01576	-0.00292	-0.00288	-0.00089	0.00284
496	-0.00676	-0.00042	-0.01298	0.00526	-0.00067	-0.01424	-0.00169	-0.00312	0.01488	0.00401	0.00576	-0.00147	-0.00269	-0.0007	0.01394
497	-0.00401	-0.00267	-0.00191	-0.01076	-0.00242	-0.00275	-0.00551	-0.00531	-0.01596	-0.00718	-0.01045	-0.00393	-0.00545	-0.00839	-0.01158
498	0.0127	-0.00768	-0.00346	0.00197	0.0006	0.26358	0.27286	0.30227	0.66686	0.37493	0.30937	0.21064	0.31779	0.42094	0.52434
499	0.00128	0.00028	-0.0008	0.00176	0.00035	-0.00049	-0.00058	0.00043	0.00399	0.00197	0.00055	0.00046	0.00048	0.00082	0.00169
500	-0.00703	-0.00641	-0.01012	0.00501	-0.00471	-0.00415	-0.00737	-0.00277	0.00773	0.0026	-0.00837	-0.00154	-0.00245	-0.00326	0.00264
501	0.00372	0.02192	0.03081	0.01584	0.00811	0.00269	0.00319	0.02224	0.02788	0.01397	0.02158	0.00508	0.00325	0.02399	0.00807
502	0.00176	0.00174	0.00677	-0.0102	0.00192	0.00434	0.00328	-0.00221	-0.00742	-0.00288	-0.00159	0.00123	-0.00209	-0.00403	-0.00635
503	-0.00164	6e-05	0.00247	-0.00604	0.0004	0.00119	0.00108	-0.002	-0.00386	-0.00214	-0.00213	0.00085	-0.00205	-0.00245	-0.00329
504	-0.00112	-0.01071	0.00185	-0.00801	-0.00107	0.00345	-0.01034	-0.00628	-0.00287	-0.0018	-0.00135	0.00164	-0.00169	-0.00247	-0.00509
505	0.04874	0.02507	0.15757	0.02896	0.01601	-0.00507	-0.03275	-0.00299	0.01145	-0.02237	-0.01427	-0.00594	0.00056	-0.03729	-0.01261
506	0.00666	-0.00088	0.00942	0.00569	0.00273	0.00487	0.00157	0.00472	0.01093	0.00655	0.00482	0.00389	0.00508	0.0088	0.00655
507	0.00216	0.00146	-0.00056	0.00577	0.00252	0.00085	0.00186	0.00265	0.00512	0.00367	0.00334	0.0006	0.00224	0.00176	0.00441
508	-0.0064	-0.0058	-0.00541	-0.00824	-0.00592	-0.00512	-0.00542	-0.00548	-0.00744	-0.00571	-0.00641	-0.00179	-0.00567	-0.00553	-0.00803
509	0.17177	0.15313	0.15991	0.19631	0.15866	0.14725	0.14642	0.15777	0.19741	0.16913	0.17569	0.09987	0.15485	0.16502	0.18315
510	-0.00186	-0.00076	-0.00113	-0.00224	-0.001	-0.00095	-0.00069	-0.00152	-0.0026	-0.00189	-0.00153	-0.00042	-0.00137	-0.00165	-0.00163
511	-0.00014	-0.00114	-0.00082	-0.00039	-0.00105	-0.00051	-0.00107	-5e-05	0.00014	-2e-05	-0.00049	-0.00041	-0.00039	-0.00031	-0.00044
512	-0.0001	0.00032	0.00014	-7e-05	0.00034	0.00023	0.0006	1e-05	-0.0007	-0.00012	0.00037	2e-05	3e-05	-0.00037	-1e-05
513	-0.00029	-0.00061	-0.00063	7e-05	-0.00069	-0.00047	-0.00095	-0.00016	0	-4e-05	-7e-05	-0.00036	-0.00018	-0.00033	-0.00059
514	-0.0005	-0.00027	-2e-05	-0.00037	-0.00022	0.00037	-0.0002	-0.00031	-0.00043	-8e-05	-7e-05	-9e-05	-7e-05	-0.00069	-0.00066
515	-0.00065	-0.00091	-0.00074	-0.00075	-0.00087	-0.001	-0.00106	-0.00067	-0.0007	-0.00096	-0.00112	-0.00063	-0.00085	-0.00035	-0.00086
516	-0.08742	-0.08199	-0.08473	-0.08987	-0.08613	-0.08418	-0.08232	-0.08344	-0.09233	-0.09121	-0.08584	-0.06704	-0.08405	-0.08005	-0.08589
517	-0.00051	-0.00069	-0.00058	-0.00078	-0.00081	-0.00041	-0.00065	-0.00076	-0.00065	-0.00068	-0.00067	-0.00058	-0.00072	-0.00047	-0.00068
518	0.00044	8e-05	0.00018	0.00015	1e-05	0.00025	0.00016	0.0003	0.00068	0.00068	0.00013	0.00029	0.0003	0.00028	0.0004
519	0.00042	4e-05	0.0003	9e-05	-0.00022	-0.00015	0.00011	0.00038	-0.0002	-0.00015	0.00012	-4e-05	3e-05	3e-05	0.00172
520	-2e-05	-0.00027	-0.00043	-0.0001	-0.00053	-0.00023	-0.00059	-0.00012	-3e-05	-0.00028	-0.00033	-0.00023	-0.00035	-0.00024	-5e-05
521	-0.00141	-0.00119	-0.00133	-0.00155	-0.0013	-0.00124	-0.00118	-0.00128	-0.00159	-0.00139	-0.00131	-0.00088	-0.00137	-0.00116	-0.00137
522	0.00091	0.00097	0.001	0.00069	0.00107	0.00086	0.0011	0.00097	0.00109	0.00102	0.00113	0.00067	0.00097	0.00087	0.00101
523	0	0.00079	6e-05	0.00014	0.00024	0.00083	0.00016	6e-05	0.00015	0.00051	0.00015	0.00016	0.00026	0.00013	9e-05
524	0.00047	0.00026	0.00035	0.0005	0.00036	0.00028	0.00012	0.00035	0.00069	0.00036	0.0002	-1e-05	0.00045	0.0006	0.00043
525	-0.0005	-0.00041	-0.00045	-0.00058	-0.00039	-0.0004	-0.0003	-0.00045	-0.00084	-0.00058	-0.00031	-0.00026	-0.00021	-0.00029	-0.00059
526	0.00088	0.00109	0.00101	0.00116	0.00104	0.00089	0.00106	0.001	0.00097	0.00085	0.00138	0.00071	0.00069	0.00068	0.00107

## Sheet: Regdanvimab
residue	WT	Alpha	Beta	Gamma	Delta	BA.1	BA.2	BA.4	XBB.1.5	XBB.1.16	EG.5	BA.2.86	JN.1	KP.2	KP.3
333	0.14536	0.13463	0.13539	0.13771	0.14914	0.14341	0.15038	0.12782	0.14774	0.14684	0.15197	0.12939	0.14049	0.1483	0.14747
334	0.00511	-0.00386	0.00431	-0.00442	0.00452	0.00592	0.00831	-0.00345	0.0075	0.00559	0.00389	-0.00428	-0.0039	0.00331	0.0055
335	-0.00301	-0.00301	-0.00291	-0.00307	-0.00408	-0.00397	-0.00366	-0.00292	-0.00381	-0.00389	-0.00391	-0.00278	-0.00393	-0.00397	-0.00358
336	0.00376	0.00302	0.00322	0.00238	0.00378	0.00388	0.00479	-0.00011	0.00306	0.0031	0.00442	0.00269	0.0032	0.005	0.00408
337	-0.00682	-0.00642	-0.00642	-0.00598	-0.00741	-0.00919	-0.00669	-0.00285	-0.00886	-0.00768	-0.00707	-0.0062	-0.00543	-0.00841	-0.007
338	-0.0109	-0.00983	-0.00872	-0.0094	-0.00972	-0.0123	-0.01201	-0.00836	-0.01058	-0.01149	-0.01195	-0.00883	-0.00847	-0.01061	-0.00888
339	-0.01204	-0.01044	-0.00913	-0.01024	-0.01127	-0.28281	-0.27407	-0.20946	-0.01972	-0.01904	-0.00996	-0.00246	-0.00232	-0.00678	-0.01505
340	-0.32428	-0.28649	-0.28375	-0.30493	-0.33988	-0.34953	-0.38014	-0.25216	-0.32493	-0.34815	-0.35513	-0.28971	-0.30756	-0.36458	-0.31036
341	-0.02471	-0.01737	-0.01585	-0.02056	-0.01617	-0.01936	-0.02646	-0.01238	-0.02381	-0.02359	-0.02515	-0.01624	-0.01641	-0.02094	-0.01871
342	-0.01634	-0.00986	-0.00996	-0.01339	-0.00988	-0.01872	-0.01893	-0.00994	-0.01389	-0.01772	-0.01825	-0.01392	-0.0104	-0.01855	-0.0123
343	-0.00695	0.00227	-0.00641	-0.00688	-0.01588	-0.00961	-0.00997	-0.00785	-0.00495	-0.00612	-0.00164	-0.00759	-0.00496	-0.01079	-0.00712
344	0.00489	0.00516	0.00693	0.00644	0.00914	0.00558	0.01089	0.0056	0.00324	0.00461	0.00985	0.00405	0.01196	0.01647	0.00767
345	-0.00945	-0.00158	0.00381	0.00866	-0.00262	0.00933	0.01758	0.00794	-0.0052	-0.00298	0.00633	-0.00368	0.02082	0.01533	-0.01015
346	1.74848	1.34185	1.20069	3.4354	1.01042	1.45511	1.49927	1.14885	0.08208	0.12321	0.06016	2.46037	3.75524	0.17996	1.29298
347	-0.21159	-0.09533	-0.09768	-0.158	-0.11197	-0.21997	-0.28047	-0.08874	-0.24224	-0.21653	-0.16476	-0.10412	-0.15416	-0.20916	-0.1325
348	0.14615	0.11178	0.10498	0.07463	0.1202	0.17681	0.17507	0.05358	0.12076	0.19401	0.25589	0.06029	0.09034	0.10481	0.1245
349	0.41332	0.4884	0.1188	-0.19758	0.08456	0.35192	0.37287	0.05718	-0.10387	1.02037	3.5147	0.064	0.03343	-0.1906	0.07414
350	-0.01788	-0.00316	-0.01858	0.00278	-0.03122	-0.00823	-0.00363	-0.01568	0.00449	0.00241	0.00454	-0.00786	-0.05349	-0.01579	-0.00835
351	0.00254	3.19731	0.56013	0.00283	-0.02478	1.06664	0.3086	-0.24986	0.94945	0.11431	-1.69941	-0.00491	-3.06453	0.42817	0.96104
352	-0.03204	-0.02547	-0.02628	-0.01662	-0.02739	-0.0368	-0.05312	-0.01537	-0.0249	-0.05562	-0.0755	-0.00684	-0.03265	-0.03227	-0.02899
353	-0.01454	-0.02195	-0.02337	-0.01019	-0.02704	-0.01848	-0.01825	-0.01742	-0.00762	-0.02304	-0.02598	-0.00589	-0.0278	-0.0212	-0.02827
354	0.09768	0.08458	0.07281	0.06598	0.05731	0.09599	0.12609	0.04957	0.06339	0.09341	-0.04177	0.05565	0.06885	0.07402	0.01
355	0.30237	0.30393	0.27496	0.25681	0.29036	0.30169	0.33967	0.25379	0.29781	0.32997	0.34089	0.24899	0.2623	0.31499	0.30037
356	0.34886	0.2907	0.27454	0.28586	0.32439	0.33607	0.38426	0.24238	0.30107	0.30506	0.34043	0.0012	0.00369	0.00117	0.00383
357	0.21655	0.20715	0.19426	0.18994	0.23241	0.21033	0.22766	0.18159	0.21242	0.22748	0.22989	0.18192	0.19954	0.22281	0.22705
358	0.00086	3e-05	-1e-05	0.0013	0.00097	0.00033	0.00051	-2e-05	-0.00049	0.00129	0.00071	0.00109	0.00054	0.00092	0.00085
359	-0.00628	-0.00475	-0.00576	-0.00556	-0.00505	-0.00484	-0.00578	-0.00406	-0.00519	-0.00692	-0.00565	-0.00453	-0.00594	-0.00532	-0.00515
360	0.00368	0.00396	0.00372	0.00277	0.00244	0.00285	0.00261	0.00108	-0.00284	0.00464	0.00302	0.00262	0.00335	0.00213	0.0034
361	-0.00222	-0.00207	-0.00174	-0.00126	0.00035	0.00046	-0.00253	-0.00114	0.00012	-0.00259	-0.00243	-0.00132	-0.00144	-0.00199	-0.00208
362	-0.00378	-0.00369	-0.00368	-0.00317	-0.00312	-0.00316	-0.00462	-0.00314	-0.00349	-0.0043	-0.00398	-0.0037	-0.00374	-0.00448	-0.00411
363	0.00259	0.0022	0.00216	0.00236	0.00181	0.00207	0.00407	0.00199	0.00269	0.00307	0.00313	0.0025	0.00255	0.00238	0.00308
364	-0.14461	-0.13974	-0.12951	-0.13721	-0.13612	-0.13406	-0.14569	-0.12771	-0.14393	-0.14765	-0.14784	-0.13605	-0.13255	-0.14213	-0.13478
365	-0.00436	-0.00391	-0.00379	-0.00359	-0.00404	-0.00425	-0.00475	-0.00318	-0.00382	-0.00428	-0.00471	-0.00358	-0.00334	-0.00474	-0.00377
366	-0.00334	-0.00327	-0.00346	-0.0039	-0.00314	-0.00342	-0.00356	-0.00258	-0.00342	-0.00414	-0.00417	-0.00308	-0.00327	-0.00274	-0.00251
367	-0.00149	-0.00148	-0.00069	-0.00156	-0.00129	-0.00019	0.00073	-0.00151	-0.00113	-0.00141	-0.00127	-0.00132	-0.00113	3e-05	0.00046
368	-0.00068	-0.00092	-0.00063	-0.00231	-0.0014	-8e-05	0.0001	-0.00121	-0.00201	-0.00166	-0.00183	-0.00104	-0.00083	0.00011	0.00052
369	-0.00308	-0.00252	-0.00269	-0.00347	-0.00276	-0.00218	-0.00271	-0.00263	-0.00083	-0.00309	-0.00107	-0.00314	-0.00258	-0.00266	-0.00251
370	0.00064	0.00063	0.00021	-5e-05	0.00069	0.00128	0.00147	-0.0003	0.00144	0.00153	0.00177	-4e-05	0.0003	0.00076	0.0011
371	0.00314	0.00229	0.00201	0.00144	0.00268	0.00285	0.00129	0.0011	0.00162	0.00125	0.00071	0.00038	0.00184	0.00309	0.00099
372	-0.00048	-0.00197	-0.00084	-0.00124	-0.00119	0.00088	0.00099	0.0004	0.00059	0.00027	8e-05	-0.00039	0.00058	0.00062	0.00072
373	-0.00106	0.00088	-0.00075	-0.00144	3e-05	-0.00193	-0.00415	-0.00189	-0.00369	-0.00447	-0.00552	-0.00422	-0.00245	-0.00499	-0.00249
374	0.0032	0.00254	0.0017	0.00288	0.00204	0.00357	0.00401	0.00234	0.00387	0.00471	0.00432	0.00262	0.00166	0.00511	0.00177
375	-0.00102	-0.00052	-0.00142	-0.00045	-0.0005	0.0007	0.00149	0.00269	0.00214	0.00348	0.00258	0.00014	-0.0005	0.00422	0.00088
376	-0.00646	-0.00574	-0.00414	-0.00594	-0.00492	-0.0058	-0.00506	-0.00319	-0.0044	-0.00582	-0.00514	-0.00345	-0.00364	-0.0047	-0.00357
377	0.00229	0.00181	0.00161	0.00154	0.0019	0.0025	0.00309	0.00146	0.00223	0.00241	0.00277	0.00143	0.00145	0.00276	0.0024
378	0.14627	0.15512	0.14481	0.1528	0.14847	0.13394	0.1549	0.13151	0.15441	0.14816	0.1505	0.14511	0.13394	0.14702	0.13881
379	0.0009	0.0009	0.00078	0.00034	0.00079	0.00156	0.00106	0.00046	0.00093	0.00173	0.00184	0.0008	0.00101	0.00085	0.00122
380	-0.00247	-0.0018	-0.00158	-0.00099	-0.00185	-0.00208	-0.00254	-0.00079	-0.00183	-0.00331	-0.00325	-0.00059	-0.00118	-0.00252	-0.00144
381	0.00172	0.00159	0.00148	0.00159	0.00172	0.00166	0.00196	0.00145	0.00184	0.00176	0.00184	0.00153	0.00154	0.00189	0.00189
382	-0.003	-0.00315	-0.00282	-0.00282	-0.00273	-0.00273	-0.00338	-0.00216	-0.00297	-0.00317	-0.00305	-0.00248	-0.0022	-0.00259	-0.00145
383	-0.00162	-0.001	-0.00057	0.00163	-0.00131	-0.00134	-0.00175	-0.00013	-0.00125	-0.0007	-0.00045	0.00042	-0.00065	-0.00221	-0.00064
384	0.00071	0.00121	0.00089	0.00174	0.00079	0.00091	0.00078	0.00069	0.00127	0.00044	0.00097	0.00097	0.00018	-0.00018	0.00066
385	0.00072	0.0007	2e-05	-0.00022	-0.00114	-6e-05	0.00018	-0.00053	-6e-05	-0.00062	0.00056	-0.00051	-0.00091	-0.00024	-0.00088
386	0.10823	0.11018	0.11056	0.11239	0.10448	0.10366	0.1129	0.10365	0.11292	0.11442	0.11387	0.11076	0.10799	0.10382	0.11332
387	-0.00027	-0.0005	-0.00011	0.00072	0.00061	-0.00019	-0.00055	0.00073	0.00017	-0.00044	-0.0016	0.00071	-0.00022	-0.00068	-0.00017
388	-0.00557	-0.00162	-0.00468	-0.00421	-0.00493	-0.00493	-0.00626	-0.00396	-0.00533	-0.00649	-0.00545	-0.00338	-0.00494	-0.00368	-0.00529
389	-0.10791	-0.10911	-0.10141	-0.10316	-0.10401	-0.10471	-0.11104	-0.09801	-0.10617	-0.10895	-0.11107	-0.10079	-0.10225	-0.10826	-0.10322
390	-0.00033	0.00015	-0.00049	-0.00036	1e-05	-0.00146	-0.00037	0.00016	-0.00066	-0.00046	-0.00079	1e-05	-0.00143	-0.00153	-0.00054
391	0.00199	0.00198	0.00165	0.00152	0.00098	0.00259	0.00204	0.00085	0.0021	0.00222	0.00225	0.00171	0.00197	0.00283	0.00194
392	0.00155	0.00163	0.00137	0.0017	0.00181	0.00166	0.00125	0.00123	0.00135	0.00154	0.0017	0.00118	0.00149	0.00075	0.00157
393	-0.00213	-0.00237	-0.00166	-0.00105	-0.00168	-0.00304	-0.00202	-0.00081	-0.00264	0.00264	-0.00195	-0.00092	-0.00141	0.00061	-0.00121
394	0.00315	0.00202	0.00324	0.00224	0.00188	0.00383	0.00365	-0.00399	0.00267	0.00487	0.00363	0.0024	0.00349	0.0039	0.00167
395	-0.00328	-0.00278	-0.00227	-0.00225	-0.00356	-0.00311	-0.00367	-0.00203	-0.00279	-0.00326	-0.00359	-0.00206	-0.00329	-0.00355	-0.00363
396	0.00501	0.00427	0.00428	0.00287	0.00461	0.00599	0.00567	0.00268	0.00481	0.00575	0.00587	0.00373	0.00517	0.00727	0.00706
397	-0.01141	-0.0107	-0.01084	-0.00911	-0.01237	-0.01185	-0.01357	-0.00815	-0.01185	-0.01359	-0.01818	-0.00872	-0.01212	-0.01292	-0.01129
398	-0.32553	-0.31535	-0.28743	-0.27331	-0.30041	-0.32355	-0.36864	-0.25702	-0.31877	-0.3564	-0.34428	-0.2595	-0.2666	-0.32591	-0.31541
399	-0.03375	-0.03398	-0.03332	-0.01696	-0.01668	-0.03466	-0.04777	-0.01052	-0.0376	-0.03845	-0.02742	-0.01864	-0.01713	-0.03799	-0.02285
400	0.04027	0.02618	0.02186	0.02977	0.01351	0.04354	0.04656	0.01663	0.03809	0.05896	0.04261	0.01866	0.01181	0.02693	0.02506
401	-0.01844	-0.01913	-0.01568	-0.01325	0.00164	-0.03744	-0.02175	-0.00545	-0.02082	-0.03097	-0.02989	-0.0136	0.00991	-0.00213	-0.01469
402	-0.14056	-0.11895	-0.1134	-0.11249	-0.07699	-0.12594	-0.08329	-0.09614	-0.09988	-0.12079	-0.13248	-0.1293	-0.14553	-0.09691	-0.08002
403	-1.6761	-3.90099	-1.2454	-0.5904	-2.04755	-1.56839	-1.23853	-1.48704	-1.04219	-1.44107	-1.27862	0.66397	-0.58181	-0.76902	-0.8865
404	-0.05762	-0.05408	-0.06221	-0.05727	-0.03945	-0.06662	-0.05604	-0.04277	-0.03659	-0.04393	-0.02906	-0.047	-0.05566	-0.03324	-0.04295
405	0.39842	0.08373	0.69649	0.35692	0.08869	0.53163	-0.23456	-0.00495	-0.18243	-0.40291	-0.29246	-0.52039	-0.15975	-0.15413	-0.14071
406	0.48396	0.54081	0.49644	0.48741	0.46674	0.51241	0.40665	0.66704	0.53036	0.62384	0.65086	0.58936	0.77525	0.51717	0.54183
407	-0.02296	-0.01924	-0.01851	-0.02113	-0.01202	-0.02989	-0.0173	-0.01607	-0.0149	-0.01961	-0.01598	-0.01844	-0.01546	-0.01079	-0.01685
408	-0.08317	0.01171	-0.02165	-0.06585	0.11014	-0.20599	-0.01875	-0.0154	-0.0202	-0.01079	-0.01604	-0.01778	-0.01292	-0.00667	-0.01283
409	-0.10896	-0.08269	-0.02013	-0.12705	-0.05033	-0.13942	-0.07032	-0.10813	-0.08015	-0.13456	-0.13074	-0.16482	-0.05307	-0.06224	-0.05737
410	-0.00194	-0.00054	0.00018	-0.00271	-0.00073	-0.00073	0.00074	-0.00278	-0.00052	0.00046	-0.00066	-0.00333	-0.00203	-0.00043	0.00227
411	-0.0017	-0.00282	-0.00197	-0.00052	-0.00335	-0.00211	-0.00384	-0.00053	-0.00283	-0.00148	-0.00046	-0.00029	0.0003	-0.00166	-0.00253
412	0.00244	0.00209	0.00209	0.00186	-0.00593	-0.0058	0.00213	0.00273	0.00173	0.00349	0.00393	0.00217	0.00225	0.00278	0.00293
413	-0.00028	0.00146	0.00164	0.00037	-0.00125	0.0016	0.00043	0.00063	0.00017	0.00144	0.00259	-0.00256	-0.00056	0.00068	0.00083
414	-0.00427	-0.00986	-0.00265	-0.00597	-0.00587	-0.00569	-0.00859	-0.00527	-0.0051	-0.00707	-0.00333	-0.00481	-0.00686	-0.00545	-0.0023
415	0.02053	0.01141	0.0127	0.01375	0.0128	0.02419	0.01841	0.02041	0.01414	0.02442	0.02008	0.01176	0.01492	0.00793	0.01663
416	-0.04572	-0.04452	-0.04085	-0.04203	-0.02594	-0.047	-0.02674	-0.05387	-0.03705	-0.06463	-0.06422	-0.06342	-0.0522	-0.03555	-0.02808
417	-1.85219	3.39605	-0.77381	-1.83835	0.07831	-0.76855	-0.13284	-0.20175	0.01933	-1.09881	-0.2847	-0.0953	-0.45284	-0.18049	-0.18024
418	-0.07868	-0.06984	-0.06366	-0.06895	-0.04043	-0.07176	-0.05704	-0.07221	-0.05712	-0.08049	-0.06502	-0.07818	-0.06275	-0.04879	-0.04943
419	-0.02015	-0.01787	-0.01629	-0.01912	-0.01231	-0.02391	-0.01336	-0.022	-0.01609	-0.02372	-0.02783	-0.02696	-0.01896	-0.01977	-0.0199
420	-0.27776	-0.29001	-0.25979	-0.23512	-0.25947	-0.26257	-0.31826	-0.22183	-0.28396	-0.2519	-0.22957	-0.26883	-0.21064	-0.23223	-0.28483
421	-0.06156	-0.0839	-0.05734	-0.0583	-0.05228	-0.06218	-0.07016	-0.05668	-0.05874	-0.08713	-0.07237	-0.06669	-0.09791	-0.06852	-0.07249
422	-0.13642	0.06009	-0.12378	-0.11125	-0.086	-0.13174	-0.12487	-0.11176	-0.12252	-0.17929	-0.1924	-0.1115	-0.12325	-0.11781	-0.11568
423	5e-05	-0.00055	0.00105	-0.00093	-0.00073	-1e-05	-0.00208	0.0013	-0.00146	0.00044	0.00028	0.00156	0.00185	0.00113	-0.00062
424	0.2231	0.24356	0.21967	0.2035	0.21348	0.21587	0.25947	0.18745	0.22867	0.21915	0.19801	0.18352	0.18611	0.20429	0.24139
425	-0.00328	-0.00254	-0.00306	-0.00245	-0.00181	-0.00341	-0.00304	-0.00288	-0.00195	-0.00105	-8e-05	-0.00232	-0.00292	-0.00126	-0.00323
426	0.00094	0.00041	0.00141	0.00061	0.00175	0.00156	-0.00031	0.00173	0.00124	0.00085	0.00251	0.00206	0.00218	0.00138	0.0017
427	-0.20357	-0.18441	-0.18645	-0.18773	-0.18366	-0.19016	-0.2124	-0.17072	-0.19849	-0.18341	-0.1807	-0.18399	-0.17442	-0.17827	-0.19137
428	-0.18239	-0.18148	-0.17438	-0.16847	-0.16574	-0.17923	-0.19396	-0.14243	-0.17885	-0.1828	-0.18269	-0.16613	-0.15509	-0.17369	-0.18405
429	0.00392	0.00358	0.00402	0.00366	0.00367	0.0046	0.0046	0.00242	0.00378	0.00512	0.00474	0.00362	0.00309	0.00488	0.00424
430	-0.00337	-0.00326	-0.00325	-0.00117	-0.00274	-0.00154	-0.003	-0.00137	-0.00289	0.00173	-0.0014	0.00103	-0.00123	-0.00322	-0.00283
431	0.00441	0.00406	0.00317	0.00347	0.00396	0.00452	0.00563	0.00337	0.0043	0.0064	0.00661	0.0028	0.00404	0.00524	0.00487
432	-0.00382	-0.00344	-0.00294	-0.00255	-0.00317	-0.00514	-0.00429	-0.00257	-0.00358	-0.00563	-0.00569	-0.00308	-0.0036	-0.00362	-0.00377
433	0.00472	0.00427	0.00394	0.00344	0.0037	0.00518	0.00681	0.00309	0.00544	0.00657	0.00596	0.00303	0.00249	0.00529	0.00474
434	-0.00834	-0.00617	-0.00547	-0.00616	-0.00529	-0.00862	-0.00992	-0.00492	-0.00838	-0.00915	-0.00895	-0.00539	-0.00401	-0.00755	-0.00659
435	0.0028	0.00229	0.00102	0.00328	-0.0002	0.00422	0.00534	0.00184	0.00552	0.00756	0.0058	0.00267	-0.00048	0.00513	0.00154
436	0.00529	0.00524	0.00607	0.00619	0.00891	0.00394	0.00229	0.00597	-0.00091	0.00223	0.00192	0.00971	0.01087	0.00506	0.0052
437	-0.04484	-0.03342	-0.03338	-0.03236	-0.03252	-0.04319	-0.03212	-0.03224	-0.03315	-0.03362	-0.02614	-0.03115	-0.04847	-0.03082	-0.03599
438	-0.01585	-0.03049	-0.01337	-0.01595	-0.02264	-0.02793	-0.00894	-0.01405	-0.01614	-0.01511	-0.01236	-0.01326	-0.03359	-0.00893	-0.00523
439	-0.06307	-0.04017	-0.03521	-0.05607	-0.00618	-0.03405	-0.0229	-0.03841	-0.0804	-0.05431	-0.05118	-0.04058	-0.0125	-0.02539	-0.0082
440	-0.00672	0.01011	-0.00621	-0.00621	0.00373	0.2592	0.33732	0.24297	0.34423	0.29859	0.33667	0.27902	0.25541	0.29271	0.33361
441	-0.04923	-0.03519	-0.03769	-0.04789	-0.04573	-0.04434	-0.04749	-0.0523	-0.05018	-0.04111	-0.03828	-0.0492	-0.06121	-0.05359	-0.03906
442	-0.76022	-0.53438	-0.49608	-0.67626	-0.37442	-0.72055	-0.6897	-0.57093	-0.72952	-0.8178	-0.73207	-0.72593	-0.55923	-0.71483	-0.50839
443	0.00938	-0.00106	0.02598	0.00454	-0.06585	-0.00387	-0.04031	0.00962	-0.00559	0.03379	0.01169	0.01709	0.00535	-0.01227	-0.00714
444	1.59208	0.92495	1.04484	1.40967	1.33904	1.27727	1.35885	1.61972	1.19848	1.80644	1.50677	1.12106	1.83367	1.78482	0.665
445	0.0656	-0.28222	0.06305	0.03519	-0.1591	-0.04317	-0.02161	-0.03212	-0.16518	-0.21916	-0.10444	-0.03043	0.05489	-0.14306	0.09709
446	-0.64724	2.14	-0.39737	-0.52971	0.63458	-0.09171	-0.16247	-0.62525	-0.38169	1.35302	-1.18658	-0.43894	5.1971	4.70718	5.29409
447	-0.78357	-0.39971	-0.3741	-0.25785	-0.51681	-0.1765	-0.34948	-0.30107	-0.37386	-0.30766	-0.36025	-0.24926	-0.47308	-0.25887	-0.41187
448	-0.09483	-0.04292	-0.05003	-0.1237	-0.15114	-0.11307	-0.05812	-0.1296	-0.12593	-0.07398	-0.03749	-0.21814	-0.04163	-0.06476	-0.09853
449	-4.21073	-4.0486	-2.63401	-3.98072	-6.44122	-3.68465	-6.95971	-2.89213	-5.26224	-5.38828	-6.73456	-3.81613	-4.22621	-2.89737	-4.38926
450	1.97422	-0.4393	-0.25733	4.56836	-0.55257	2.2585	1.80359	-1.01393	2.37142	1.6408	-0.93243	-0.84809	-1.81459	0.08722	-3.57684
451	-0.15695	0.00055	0.11311	-0.07059	0.03291	-0.21967	-0.18671	-0.19888	-0.26299	-0.34223	0.04951	-0.50574	-0.03465	-0.21524	0.09448
452	-4.33641	-1.42448	1.48015	-3.79396	-0.33599	-5.15795	-7.68379	3.59338	-5.313	-4.52131	-2.88531	-7.68833	-5.6391	-7.86183	-4.64987
453	-1.05452	-2.62826	-2.29744	1.06941	2.63843	-0.66841	-1.23374	-0.14254	-1.15772	1.69801	-1.12808	0.24158	-0.15539	-1.21448	-5.43803
454	0.98413	1.093	0.93426	0.75382	0.87235	0.89826	1.02608	0.84393	0.97866	1.21452	1.0928	0.76385	0.82042	0.87269	1.10586
455	-1.94465	-1.92714	-2.93048	-5.14509	0.97929	-2.85986	0.23134	-2.42427	-1.13934	-6.14539	-2.72763	-3.62931	0.41159	-0.69998	-0.66264
456	-3.68222	-1.8665	-2.11216	-4.31365	-1.87475	-3.72706	-6.02093	-3.01545	-2.48251	-3.95508	-0.21825	-4.45571	-5.86935	-0.78047	-0.60894
457	0.50927	0.53834	0.49658	0.41807	0.47811	0.47492	0.54785	0.43233	0.53221	0.58198	0.51252	0.41046	0.43634	0.49284	0.58151
458	0.70042	0.73901	0.71564	0.61923	0.63916	0.67017	0.65175	0.60058	0.67236	0.72522	0.66806	0.5489	0.63776	0.64634	0.73495
459	-0.03185	-0.03347	-0.01452	-0.0222	-0.02887	-0.0284	-0.03413	-0.0258	-0.0315	-0.02238	-0.02997	-0.0193	-0.01276	-0.02541	-0.03116
460	-0.02878	-0.02437	-0.02689	-0.02391	-0.01671	-0.02125	-0.01963	-0.02799	0.30746	0.2494	0.23233	0.24534	0.20521	0.23436	0.2871
461	0.01181	0.0132	0.00965	0.00865	0.01246	0.01225	0.01574	0.00849	0.01327	0.01452	0.01997	0.00882	0.00909	0.0131	0.01696
462	0.28701	0.30363	0.25962	0.24955	0.29869	0.29418	0.26703	0.25791	0.33777	0.3	0.31975	0.23917	0.26513	0.30212	0.29886
463	-0.00524	-0.00594	-0.00587	-0.00451	-0.01009	-0.00478	-0.00494	-0.00443	-0.01001	-0.0062	-0.0162	-0.0072	-0.00598	-0.00542	-0.0062
464	-0.00368	0.00625	-0.00469	-0.00397	-0.00377	-0.00545	-0.00432	-0.00229	-0.00268	-0.00913	-0.00164	-0.00238	-0.00888	-0.00592	-0.0063
465	-0.40553	-0.42547	-0.39656	-0.31626	-0.39476	-0.36278	-0.44558	-0.32825	-0.3892	-0.41599	-0.4038	-0.32985	-0.34128	-0.39231	-0.43737
466	0.58013	0.61595	0.51198	0.48943	0.56682	0.5823	0.66369	0.43989	0.50985	0.66073	0.71465	0.43243	0.52639	0.55356	0.60659
467	-0.76188	-0.87255	-0.75892	-0.6224	-0.72017	-0.71059	-0.82837	-0.64716	-0.7777	-0.88838	-0.839	-0.58514	-0.66188	-0.74899	-0.88831
468	-0.07023	-0.11944	-0.0746	-0.05812	-0.08325	-0.07339	-0.09106	-0.07199	-0.08196	-0.10681	-0.11426	-0.05371	-0.07541	-0.10359	-0.1215
469	-0.05615	-0.0884	-0.06874	-0.01423	-0.03965	-0.04102	-0.08411	-0.03096	-0.06688	-0.02719	-0.09338	-0.05395	-0.0382	-0.01994	-0.00611
470	-0.28846	-0.11364	0.56077	-0.27492	-0.23573	-0.30263	0.30489	-0.34709	-1.64286	-0.00837	-1.86333	-0.03033	-0.86005	-4.69329	-1.33465
471	-0.93791	-0.86634	-0.91271	-0.7485	-0.82956	-0.83592	-1.03098	-0.81824	-0.8853	-1.08054	-0.94736	-0.72708	-0.81411	-0.91097	-0.92005
472	-0.01133	0.05729	0.06477	-0.03123	0.03487	-0.01129	-0.03801	0.02398	-0.01979	-0.25411	-0.21159	0.03079	0.04274	-0.09601	0.03768
473	-0.06216	-0.07433	-0.04685	-0.05697	-0.044	-0.05088	-0.03391	-0.04119	-0.05722	-0.04748	-0.02604	-0.02828	-0.06033	-0.04472	-0.03934
474	-0.00677	-0.01453	0.01426	0.00667	0.00427	-0.00421	0.00496	-0.00259	0.00498	-0.00723	-0.00796	-0.03032	-0.00814	-0.00022	-0.02842
475	-0.00754	0.00915	-0.00012	-0.00854	0.00105	-0.0137	0.01736	-0.00784	-0.0091	-0.02101	-0.00363	-0.02948	-0.01159	-0.03018	-0.01775
476	0.02097	0.00741	0.03257	0.0441	0.02278	0.01105	0.01114	0.02278	0.01001	-0.00653	0.01093	0.00826	0.01263	0.01577	0.00892
477	-0.00726	-0.01111	-0.00228	0.03183	0.02032	-0.01319	0.00292	0.02489	-0.01149	0.0247	0.02243	-0.02254	-0.00515	0.02566	0.00597
478	0.01234	0.00979	0.05021	-0.04528	0.6123	1.94464	0.82257	0.87586	1.13788	0.89466	1.45019	1.16072	0.64739	0.92217	1.01284
479	-0.17735	-0.17826	-0.1128	-0.29037	-0.08706	-0.18301	-0.06669	-0.07664	-0.11225	-0.10555	-0.08354	-0.03755	-0.11279	-0.27281	-0.235
480	-0.16671	-0.15449	-0.08418	-0.15385	-0.12546	-0.17287	-0.13296	-0.07648	-0.11767	-0.12577	-0.09784	-0.05345	-0.20265	-0.26002	-0.11835
481	-0.0442	0.02012	0.03956	-0.0643	-0.0655	-0.00076	-0.0326	-0.06524	-0.23651	0.0061	-0.05046	0.647	1.0584	1.26997	1.00043
482	-0.2736	-0.54385	-0.16889	-0.57485	-0.11336	-0.26178	-0.09193	-0.1606	-0.15483	-0.16834	-0.17967	0.11456	-0.08973	0.11981	-0.35206
483	-0.24454	0.34721	0.02507	2.29841	0.67686	-0.32143	0.71471	-0.14385	0.03999	0.80937	-0.16504
484	0.92431	1.91782	5.9215	8.46467	-3.12358	2.26335	2.38874	0.24737	0.75133	0.40079	1.12809	-1.43084	4.17816	9.8429	5.60981
485	-0.91781	-1.67004	-0.99607	-2.01743	0.33074	-1.11682	-0.91902	-2.1043	0.19148	-0.91018	-0.9685	0.96018	-0.11465	-0.49882	-0.84405
486	-6.73243	-6.53391	-8.21729	-5.68635	-9.79274	-5.42846	-10.5353	-0.88648	-3.3472	-3.52759	-2.30845	-2.85684	-1.80222	-3.69724	-3.22812
487	-0.09407	-0.12138	-0.10859	-0.05093	-0.04996	-0.08848	-0.03172	-0.04947	-0.06147	-0.32874	-0.07958	0.02711	-0.09531	-0.07036	-0.37181
488	-0.50326	-0.87189	-0.12302	-0.31004	-0.10352	-0.10474	-0.1111	-0.43504	-0.44659	-0.29728	-0.20162	-0.06973	-0.3259	-0.40114	-0.15411
489	-6.71262	-5.10023	-7.79433	-7.25069	-5.27749	-7.37264	-5.08995	-5.65742	-6.18685	-7.19106	-5.75832	-5.73206	-11.2153	-6.19413	-5.63144
490	-11.0447	-10.425	-7.47979	-8.70961	-3.24802	-8.0279	-5.57554	-7.87561	3.36991	2.53596	4.11976	-4.43715	-10.5114	-9.12705	-11.0918
491	0.0261	0.0069	0.032	-0.01204	0.01524	0.00614	-0.00405	0.02308	0.04705	0.05392	0.03097	0.03741	-0.02941	0.03632	-0.00258
492	-0.74074	-6.57374	-6.04104	-3.02586	-0.36409	-3.82631	-0.3898	-4.91766	-3.52164	-4.02338	-0.5703	-3.24319	-1.00916	-0.48076	-4.10259
493	0.91246	0.46592	1.12207	0.21992	-4.90528	4.64242	-0.67394	0.85652	-0.98832	1.61193	-3.85289	-1.01808	-0.43424	-0.64533	-2.54505
494	0.5977	-0.58656	1.93967	0.05435	1.63436	0.97284	1.86238	-0.18227	0.89272	0.60119	0.3961	1.45134	-0.75384	0.72014	0.36529
495	-0.73051	-0.57354	0.76993	-0.88911	-1.28825	-0.87616	-0.71055	-0.23943	-0.36374	-0.04779	-0.20352	-0.3487	-1.84958	-0.40087	-1.3282
496	-0.51816	0.31604	0.01667	-0.62529	1.72109	-0.35201	-0.13721	-0.10409	-0.06354	0.53565	0.40976	-0.16206	-0.73748	-0.22084	0.34205
497	-0.13658	-0.14114	-0.10775	-0.09169	-0.12348	-0.15724	-0.10558	-0.13878	-0.1367	-0.15509	-0.10345	-0.14391	-0.16053	-0.10969	-0.15503
498	6.17749	2.36877	2.82327	-0.69251	2.53965	1.31421	7.044	1.78544	3.67817	4.94518	5.64737	3.67651	1.29356	1.61121	0.99729
499	0.07762	0.03881	0.05059	0.03687	0.04799	0.04549	0.05009	0.04016	0.04489	0.03718	0.02519	0.02937	0.047	0.03498	0.04912
500	-0.01434	0.01252	0.02672	-0.02158	0.18614	-0.05413	-0.14191	0.00721	-0.02261	-0.00876	-0.1082	-0.00055	-0.06043	0.02835	0.00346
501	-0.77843	-2.39895	-0.57651	-0.44088	-2.2534	1.58092	-1.42669	1.48145	-1.3375	-0.81403	0.31416	1.10576	-0.46342	2.899	-1.64755
502	-0.04111	-0.00698	-0.0537	0.01593	0.0373	-0.05934	-0.07154	-0.00048	-0.04167	-0.05089	0.01549	0.03491	-0.03052	0.00639	0.06036
503	0.02084	0.03602	0.01266	0.02039	0.02955	0.01272	0.01751	0.01917	0.01402	0.00311	0.00841	0.01089	0.03365	0.01313	0.02536
504	0.11581	0.21219	0.07138	0.08945	0.08693	0.07048	0.05591	0.04831	0.03655	0.04362	0.08731	0.10342	0.06597	0.06049	0.13041
505	-4.74331	-1.07243	-3.90947	-3.11339	-2.18243	-3.45187	-0.91975	-0.00058	-2.03623	-0.10186	-1.95784	-1.6935	-2.5211	0.06546	-0.37169
506	0.11573	0.05751	0.05569	0.11149	0.05383	0.0634	0.05176	0.06401	0.04294	0.08154	0.08446	0.1089	0.05499	0.04669	0.06056
507	0.01332	0.00187	8e-05	0.00957	-0.02099	0.01609	0.00781	0.01028	0.01654	0.0226	0.01248	0.0089	-0.01509	0.01002	-0.006
508	-0.00724	-0.00895	-0.00325	-0.00813	-0.00049	-0.01107	-0.01121	-0.0011	-0.0108	-0.01349	-0.009	-0.00623	0.00058	-0.00634	-0.00222
509	0.60214	0.44546	0.42149	0.53623	0.41574	0.57733	0.61229	0.44985	0.59644	0.64319	0.59046	0.52719	0.48658	0.59026	0.44344
510	-0.02264	-0.01942	-0.01671	-0.01821	-0.01574	-0.02366	-0.0242	-0.01445	-0.02009	-0.02804	-0.02496	-0.01656	-0.01772	-0.0214	-0.0193
511	0.00915	0.00812	0.00756	0.00677	0.00847	0.00947	0.01047	0.00626	0.00848	0.01057	0.0109	0.00626	0.00775	0.00937	0.00901
512	-0.00686	-0.00463	-0.00533	-0.0049	-0.0063	-0.00749	-0.0071	-0.00503	-0.00671	-0.00765	-0.00776	-0.00565	-0.00668	-0.00802	-0.0064
513	0.00228	0.00178	0.00173	0.00209	0.00259	0.00271	0.00242	0.00204	0.0021	0.00303	0.00349	0.0018	0.00258	0.0025	0.00181
514	0.00047	0.00134	0.00048	0.00086	0.00056	-0.00212	-0.00024	-0.00013	-0.00058	0.00065	0.00293	0.00085	0.00164	-6e-05	0.00109
515	-0.00138	-0.0025	-0.00121	-0.00175	-0.00118	-0.00239	-0.00174	-0.00106	-0.00181	-0.00237	-0.00268	-0.00203	-0.00132	-0.00042	-0.00168
516	-0.19236	-0.18462	-0.17954	-0.17127	-0.19129	-0.19733	-0.20186	-0.16362	-0.18276	-0.20961	-0.1998	-0.16595	-0.18178	-0.19778	-0.18692
517	-0.00172	-0.00219	-0.00172	-0.00221	-0.00229	-0.00093	-0.00141	-0.00206	-0.00172	-0.00196	-0.00177	-0.0024	-0.00219	-0.00152	-0.00201
518	0.00255	0.00224	0.00247	0.00127	0.00249	0.00292	0.00313	0.00167	0.00244	0.00328	0.0027	0.00181	0.00254	0.0027	0.00294
519	0.00077	0	-0.00023	3e-05	-7e-05	-0.00016	-0.00056	0.0005	-0.00059	-0.00058	-0.00054	5e-05	-0.00055	0.00027	0.0065
520	0.00078	0.00066	0.00016	0.00051	0.00052	0.00083	-3e-05	0.00048	0.00013	-0.00012	0.00075	0.00011	0.0003	0.00042	0.00118
521	-0.00468	-0.00447	-0.00466	-0.00407	-0.00491	-0.00467	-0.00551	-0.00368	-0.00452	-0.00498	-0.00533	-0.00395	-0.00478	-0.00493	-0.00484
522	0.00256	0.00219	0.0023	0.00159	0.00233	0.00197	0.00301	0.00212	0.00279	0.00285	0.00284	0.0023	0.00227	0.00265	0.00245
523	0.00069	0.00266	0.00116	0.00081	0.00188	0.00234	0.00156	0.00031	0.00077	0.00196	0.0015	0.00031	0.00152	0.00161	0.00135
524	0.00169	0.00132	0.00156	0.00143	0.00196	0.00162	0.00168	0.00128	0.00201	0.00155	0.00142	0.0014	0.00178	0.00226	0.00149
525	-0.00224	-0.00219	-0.00225	-0.00199	-0.00205	-0.00193	-0.00269	-0.00158	-0.00249	-0.0026	-0.00264	-0.00207	-0.00128	-0.00161	-0.00263
526	0.00093	0.00142	0.00054	0.00151	9e-05	0.00073	0.00079	0.00122	0.00197	0.00132	0.00283	0.00155	-2e-05	0.00019	0.00123

## Sheet: Etesevimab
residue	WT	Alpha	Beta	Gamma	Delta	BA.1	BA.2	BA.4	XBB.1.5	XBB.1.16	EG.5	BA.2.86	JN.1	KP.2	KP.3
333	0.06306	0.05768	0.06155	0.06055	0.05635	0.06076	0.0591	0.05573	0.05865	0.05332	0.05443	0.05743	0.05608	0.05505	0.05611
334	0.00097	-0.00109	0.00121	-0.00125	0.0004	0.00102	0.00091	-0.00086	0.00143	0.00099	0.00055	-0.00118	-0.00091	0.00069	0.00102
335	-0.00063	-0.00075	-0.00072	-0.00076	-0.00085	-0.00086	-0.00076	-0.00067	-0.00092	-0.00087	-0.00083	-0.00076	-0.00094	-0.00082	-0.00082
336	0.00107	0.0009	0.00101	0.00104	0.00085	0.00108	0.00112	0.00013	0.00068	0.00071	0.00089	0.00107	0.00097	0.00103	0.00088
337	-0.00164	-0.00151	-0.00167	-0.0014	-0.00123	-0.00151	-0.00133	-0.00116	-0.00145	-0.00107	-0.00105	-0.0015	-0.00106	-0.0011	-0.00119
338	-0.0021	-0.00194	-0.00195	-0.00139	-0.00155	-0.00162	-0.00154	-0.00171	-0.00178	-0.00117	-0.00124	-0.00159	-0.00118	-0.00107	-0.00139
339	-0.00222	-0.00197	-0.00193	-0.00116	-0.00176	-0.07196	-0.07113	-0.06272	-0.00379	-0.00268	-0.00075	-0.0004	-0.00022	-0.00048	-0.00285
340	-0.09184	-0.08185	-0.08754	-0.08469	-0.08	-0.08565	-0.08599	-0.07377	-0.08381	-0.07453	-0.07512	-0.08633	-0.07886	-0.0766	-0.07674
341	-0.00371	-0.00317	-0.00303	-0.00229	-0.00262	-0.0021	-0.00286	-0.00203	-0.00368	-0.00226	-0.00296	-0.00296	-0.00262	-0.00192	-0.00294
342	-0.00348	-0.00264	-0.00278	-0.00174	-0.00257	-0.00235	-0.00322	-0.00199	-0.00332	-0.00242	-0.0029	-0.0034	-0.00299	-0.00287	-0.00308
343	-0.00141	0.0007	-0.0013	-0.00089	-0.00294	-0.00078	-0.00184	-0.00088	-0.00194	-0.00204	0.00032	-0.00126	-0.00149	-0.0019	-0.00226
344	-0.00114	-0.00078	-0.00047	0.00068	-0.00081	0.0004	-0.00048	0.00019	-0.00178	-0.00028	-5e-05	-0.00033	-0.00047	2e-05	-0.00082
345	-0.00345	-0.00246	-0.00216	5e-05	-0.0048	-0.00048	-0.00142	-0.00076	-0.0038	-0.00106	-0.00087	-0.00274	-0.00208	-0.00077	-0.00544
346	0.20672	0.17831	0.20116	0.17444	0.15596	0.17535	0.16593	0.1564	0.00349	0.00573	0.00396	0.19213	0.20016	0.00554	0.20211
347	-0.00612	-0.00719	-0.00649	-0.00614	-0.00558	-0.00499	-0.00567	-0.00623	-0.00795	-0.00771	-0.00857	-0.00612	-0.0094	-0.0084	-0.00841
348	0.0026	0.00238	0.00312	0.00424	0.00409	0.0048	0.00426	0.00351	0.00082	0.0041	0.00356	0.00461	0.00461	0.00403	0.00204
349	0.01048	0.01109	0.01051	0.00971	0.00855	0.00702	0.00589	0.00948	0.01247	0.00765	0.00775	0.01464	0.00998	0.00869	0.00794
350	-0.00361	-0.00832	-0.00526	-0.00557	-0.0073	-0.00894	-0.01068	-0.00396	0.00087	-0.00813	-0.00622	-0.00365	-0.00869	-0.00828	-0.0054
351	-0.0025	-0.00598	-0.00405	-0.0047	-0.00603	-0.00573	-0.00633	-0.0051	-0.00396	-0.00679	-0.00693	-0.00085	-0.00863	-0.01019	-0.00685
352	0.00174	0.00135	0.00113	0.00146	0.00053	0.00175	0.00097	0.00043	0.00039	-0.00109	-0.00072	0.00081	-0.00127	-0.00143	-0.00061
353	0.00729	0.00722	0.00618	0.00616	0.00426	0.00776	0.00692	0.00187	0.00216	-0.00046	0.00089	0.00508	-0.0005	-0.00327	0.0003
354	0.00412	0.00456	0.00364	0.0032	0.00017	0.00251	0.0049	0.00492	0.00211	0.00546	-0.00213	0.00483	0.00642	0.0004	-0.00142
355	0.13636	0.12819	0.13131	0.127	0.11444	0.13788	0.13477	0.11626	0.10603	0.0994	0.09628	0.12008	0.10635	0.10067	0.09791
356	0.09771	0.08484	0.08844	0.08583	0.0805	0.08902	0.08873	0.07528	0.08284	0.07211	0.07515	-0.00205	-0.00148	-0.0012	-0.00115
357	0.08938	0.08531	0.08679	0.08916	0.08739	0.09048	0.08779	0.08233	0.08072	0.07799	0.0745	0.08367	0.07654	0.07734	0.07926
358	-0.00089	-0.00098	-0.00102	-0.00064	-0.0007	-0.00107	-0.0011	-0.00101	-0.00086	-0.00067	-0.00076	-0.00078	-0.00101	-0.00093	-0.00066
359	-0.00126	-0.00072	-0.00066	-0.00087	-0.0005	-0.00073	-0.00063	-0.00055	-0.00062	-0.0006	-0.00043	-0.0007	-0.00034	-0.00028	-0.00057
360	0.00148	0.00136	0.00163	0.00151	0.00089	0.00122	0.00101	0.00037	0.00041	0.00121	0.00083	0.00098	0.00117	0.00051	0.00098
361	-0.00131	-0.00113	-0.00119	-0.00114	-0.00029	-0.00031	-0.00125	-0.00103	-0.00016	-0.00089	-0.00083	-0.00103	-0.00094	-0.00094	-0.0009
362	-0.00068	-0.00076	-0.00084	-0.00048	-0.00047	-0.00037	-0.00078	-0.00059	-0.00069	-0.00061	-0.00061	-0.00082	-0.00061	-0.00062	-0.00073
363	0.00019	0.00014	0.0002	4e-05	-9e-05	-0.00024	0.00049	0	0.00025	7e-05	3e-05	0.00036	0.00015	-4e-05	0.0003
364	-0.0585	-0.05035	-0.05331	-0.05178	-0.04451	-0.052	-0.04976	-0.04689	-0.04924	-0.04237	-0.04243	-0.04984	-0.04396	-0.04407	-0.04503
365	-0.00072	-0.00011	-0.0004	-0.00042	0.00029	-0.00029	3e-05	0.00013	-4e-05	0.00051	0.00044	9e-05	0.00052	0.00035	0.00021
366	-0.00045	0.00021	8e-05	0.00019	0.00057	0.00035	0.00035	0.00102	0.00075	0.00074	0.00084	0.00038	0.00082	0.00075	0.00044
367	0.00036	0.00048	0.00081	0.00089	0.00069	0.00109	0.00105	0.00051	0.00046	0.00074	0.00086	0.00063	0.00089	0.00097	0.00098
368	0.00125	0.00135	0.00141	0.00156	0.00129	0.00192	0.00153	0.00119	0.00051	0.00105	0.00136	0.00134	0.00161	0.00149	0.00139
369	0.00117	0.00221	0.00145	0.00147	0.00255	0.00191	0.00199	0.00184	0	0.00237	0.0007	0.0019	0.00285	0.00232	0.00198
370	0.00159	0.00197	0.0017	0.00193	0.00205	0.00161	0.00218	0.00126	0.00157	0.00231	0.00284	0.00208	0.00181	0.00128	0.00229
371	0.00136	0.00203	0.00115	0.00124	0.0024	0.00033	-9e-05	-0.00084	-0.00049	-0.00012	0.00032	7e-05	-0.00108	-0.00099	0.00015
372	0.00179	0.00143	0.00169	0.00211	0.00097	0.00295	-7e-05	0.00234	0.00048	0.00032	0.00071	0.00044	0.00361	0.00273	0.00054
373	0.00107	0.00325	0.00034	0.00121	0.00113	0.00214	-0.00135	0.00036	-0.00143	0.0001	-0.00058	-0.00123	-0.00101	-0.00098	-0.00117
374	0.00053	0.00152	0.00165	-0.00119	0.00107	-0.00016	-0.00077	0.00119	0.00091	-0.00022	-0.00146	0.00041	0.0006	0.00114	-5e-05
375	-0.00308	-0.00076	0.00679	-0.01005	0.00615	-0.00671	-0.00777	0.00151	-0.00479	-0.00539	-0.00661	-0.00571	-0.00751	-0.00592	-0.00597
376	-0.00168	-0.00704	-0.01038	-0.00252	-0.01587	-0.00229	-0.00779	-0.00612	-0.00674	-0.0084	-0.00594	-0.00691	-0.00812	-0.00531	-0.00557
377	0.00222	0.00226	0.00357	0.00227	0.00479	0.00222	0.0032	0.00211	0.00179	0.00099	0.0016	0.00207	0.00073	0.00101	0.00084
378	0.01508	-0.06033	0.00045	-0.0119	-0.0655	-0.01061	-0.03861	-0.04476	-0.06391	-0.08591	-0.07739	-0.04786	-0.09471	-0.08824	-0.07824
379	0.00181	0.00265	0.00147	0.00241	0.00313	0.00111	0.0037	0.00287	0.0027	0.00407	0.00397	0.00172	0.00409	0.00285	0.00275
380	-0.00107	-0.00357	-0.00096	0.00264	-0.00433	0.00066	-0.00434	-0.00184	-0.00454	-0.00701	-0.00345	-0.00182	-0.00358	-8e-05	0.00148
381	0.00061	-0.00049	-6e-05	0.00047	-0.00039	0.00059	0.00082	0.00041	-0.00024	-0.00086	-0.00019	0.00067	-2e-05	0.00016	0.00047
382	-0.0018	-0.00088	-0.0014	-0.00166	-3e-05	-0.00162	-0.00029	-0.00016	0	-0.0001	-6e-05	-0.00013	0.0002	0.00035	0.00048
383	-0.0013	-0.00204	-0.00275	-0.00226	-0.00191	-0.00154	-0.00207	-0.00342	-0.00181	-0.00408	-0.00405	-0.0036	-0.004	-0.00155	-0.00321
384	-0.00067	-0.00169	-0.00124	-0.00093	-0.00235	-0.00109	-0.00202	-0.00192	-0.00181	-0.00259	-0.00243	-0.00192	-0.0026	-0.0022	-0.00183
385	-0.00041	-0.00093	-0.0005	-0.00069	-0.00119	-0.00079	-0.00075	-0.00094	-0.00101	-0.00108	-0.00074	-0.0011	-0.00109	-0.00076	-0.0011
386	0.05719	0.0456	0.05729	0.05892	0.04322	0.05626	0.04835	0.05132	0.04542	0.04626	0.03837	0.04855	0.0506	0.04172	0.04752
387	-0.00031	-0.00099	-0.00038	-0.0005	-0.00109	-0.00052	-0.00107	-0.00099	-0.0009	-0.00119	-0.00098	-0.00097	-0.00127	-0.00106	-0.00106
388	-0.00206	-0.00184	-0.00148	-0.00111	-0.00187	-0.00191	-0.00197	-0.0017	-0.00183	-0.00185	-0.00053	-0.00197	-0.00174	-0.00194	-0.00156
389	-0.0534	-0.04822	-0.05024	-0.0496	-0.0436	-0.05364	-0.04806	-0.04622	-0.0452	-0.0414	-0.04508	-0.04694	-0.04504	-0.04432	-0.04383
390	0.00078	0.00087	0.00072	0.00084	0.00074	0.00038	0.0007	0.00087	0.00042	0.00063	0.00064	0.00075	0.00029	0.00042	0.00049
391	0.00018	0.00025	0.00014	5e-05	-0.00019	-2e-05	7e-05	-0.0002	0.00023	0.00014	5e-05	0.00025	-0.00011	0.00013	9e-05
392	0.00151	0.00139	0.00139	0.00158	0.00127	0.00179	0.00137	0.00123	0.00093	0.00101	0.00104	0.00116	0.0012	0.00093	0.00097
393	0.00114	0.00043	0.00118	0.00156	0.00124	0.00013	0.00152	0.0011	0.00064	0.00187	0.00112	0.00128	0.00131	0.0017	0.00091
394	0.00143	0.00168	0.00182	0.00145	0.00132	0.00248	0.00209	-0.00195	0.00127	-0.00031	0.00129	0.00142	0.00176	0.00181	0.00092
395	5e-05	-0.0003	0	0	-0.00056	0	-0.00054	-0.00047	-0.00076	-0.00076	-0.00086	-0.00048	-0.00057	-0.00098	-0.00078
396	-0.00021	0.00069	0.00034	-0.0003	0.00085	0.00013	0.00084	0.0008	0.00083	0.00168	0.00085	0.00149	0.00146	0.00123	0.00121
397	-0.0009	-0.00164	-0.00162	-0.00121	-0.00217	-0.00069	-0.00201	-0.00169	-0.00208	-0.00242	-0.00244	-0.00216	-0.00265	-0.0024	-0.00195
398	-0.13911	-0.121	-0.13173	-0.12167	-0.10796	-0.1362	-0.12685	-0.1054	-0.10363	-0.09222	-0.08739	-0.11801	-0.10006	-0.09105	-0.0966
399	-0.00595	-0.0064	-0.00685	-0.00645	-0.00493	-0.00816	-0.00811	-0.0048	-0.00573	-0.00562	-0.00537	-0.00758	-0.00511	-0.00699	-0.00352
400	0.00438	0.00329	0.00406	0.00259	0.00157	0.00283	0.00057	0.00277	0.00377	0.00117	0.00087	0.0035	0.00275	-0.00027	0.0022
401	-0.01428	-0.0137	-0.01347	-0.01402	-0.01328	-0.01398	-0.01199	-0.01225	-0.01405	-0.01205	-0.0158	-0.01542	-0.0171	-0.01388	-0.01223
402	-0.0177	-0.0215	-0.02077	-0.01809	-0.03091	-0.01657	-0.04583	-0.0188	-0.02632	-0.04506	-0.03707	-0.03549	-0.04103	-0.04961	-0.02775
403	1.56928	-1.11891	0.10156	2.21082	-0.33684	1.24538	0.79226	-2.13204	-2.55526	1.8672	1.00719	2.44896	4.05332	3.6321	0.24454
404	-0.03494	0.04657	-0.05298	-0.04868	0.05418	-0.0396	0.08088	0.0185	0.02706	0.07211	0.05297	0.0669	0.03141	0.06842	0.04527
405	-0.60545	3.88949	0.44083	0.21801	-1.684	0.17079	-1.36363	0.98149	1.76409	0.34823	-0.08407	-0.2954	-1.19275	-2.78264	3.97209
406	-0.3362	-0.19388	-0.18589	-0.10027	-0.15908	-0.12054	-0.35985	-0.23665	-0.34016	-0.47095	-0.85155	-0.80459	-1.10948	-0.33533	-0.66664
407	-0.04994	-0.05017	-0.05074	-0.05946	-0.06612	-0.05509	-0.07661	-0.05063	-0.06032	-0.10599	-0.10705	-0.07322	-0.12324	-0.0989	-0.07592
408	1.23826	-2.01622	1.41136	0.70168	-1.01589	0.65078	-0.35667	-0.2584	-0.63237	-0.65183	-0.47408	-0.72778	-0.86867	-0.54575	-0.39963
409	0.21719	-0.35098	-0.15656	-0.82878	-1.43325	0.0189	-0.73004	-0.48868	-0.31018	-0.67205	1.0257	-0.50439	0.05141	0.29533	-0.35634
410	-0.00189	-0.00628	-0.00054	-0.00145	-0.01838	-0.00271	-0.01416	-0.00965	-0.00906	-0.01293	-0.01537	-0.0113	-0.01539	-0.02228	-0.00878
411	-0.02133	-0.02079	-0.01531	-0.01963	-0.01978	-0.0213	-0.01871	-0.01374	-0.01211	-0.01572	-0.01117	-0.02129	-0.01572	-0.01151	-0.01468
412	-0.00782	-0.00405	-0.00235	-0.00205	-0.0258	-0.03613	0.00808	0.00353	-0.00293	-0.00872	-0.00841	-0.00732	-0.01122	-0.01395	-0.01079
413	-0.03743	-0.03425	-0.01099	-0.03385	-0.06479	-0.02098	-0.06039	-0.04523	-0.04344	-0.05387	-0.07392	-0.05931	-0.07773	-0.04667	-0.05385
414	-0.02986	-0.13507	-0.03148	-0.07163	-0.14831	-0.12688	0.10151	-0.01657	-0.02681	-0.08463	-0.08405	-0.03978	0.12395	0.0217	0.0465
415	2.05428	-4.66614	-1.50341	-3.50539	-2.18189	-2.47113	-3.80635	-4.02179	-4.07988	-4.06034	-0.82391	-2.56494	-3.85543	-5.46893	-3.98039
416	-1.84945	-0.70713	-0.42738	-0.54162	-1.00369	-4.17371	-0.68651	-0.79251	-0.63394	-0.46166	-3.66493	-0.81462	-0.30281	-0.49796	-0.30605
417	-1.09696	2.87434	-4.83068	-2.41883	1.24718	-0.54834	-0.07979	-0.05489	-1.90538	-1.90243	-2.46182	-2.3373	-1.81286	-2.86252	-3.0109
418	-0.0416	-0.07844	-0.04743	-0.06642	-0.07821	-0.05963	-0.09757	-0.05744	-0.06057	-0.06238	-0.07287	-0.05893	-0.09338	-0.08422	-0.05012
419	0.02894	0.01283	0.01733	0.01623	0.00255	-0.01953	0.0025	0.01446	0.01285	0.01058	0.00928	0.01958	-0.02977	-0.00266	0.04319
420	-1.43141	-0.55979	-0.81896	-1.09335	-1.24715	-2.52282	-0.11947	0.11433	-0.94056	-0.15598	-0.30905	-2.11981	-1.48253	-1.99896	-0.24846
421	1.57467	1.1994	2.12098	0.31841	-1.03402	2.00675	-3.61978	-4.32132	-0.33251	-3.41469	-1.65588	-0.66187	-1.41471	-2.40879	-0.6587
422	0.04216	4e-05	0.01858	0.04598	-0.00077	0.04844	0.00331	-0.00941	-0.02291	-0.01709	-0.02747	-0.00515	-0.0362	-0.05331	-0.01785
423	-0.00819	-0.01476	-0.00555	-0.00231	-0.01397	-0.00927	-0.00334	-0.00447	-0.01003	-0.0155	-0.00877	-0.01303	-0.01	-0.01258	-0.0114
424	0.40694	0.59903	0.40548	0.33341	0.35989	0.45412	0.45236	0.29949	0.17439	0.27122	0.19941	0.29889	0.22063	0.40916	0.16751
425	-0.02248	-0.02486	-0.02021	-0.02175	-0.02009	-0.02659	-0.03046	-0.01848	-0.01484	-0.01784	-0.01882	-0.01808	-0.02067	-0.01364	-0.01249
426	-0.00259	0.00513	0.00052	-0.00072	0.00642	-0.00136	0.00478	0.00315	0.00199	0.0026	0.00217	0.00273	0.00149	0.00111	0.00017
427	-0.30616	-0.22399	-0.23166	-0.29147	-0.25462	-0.314	-0.30386	-0.23036	-0.17744	-0.1826	-0.22738	-0.26856	-0.23121	-0.16292	-0.18235
428	-0.1627	-0.15084	-0.15026	-0.16569	-0.15694	-0.17106	-0.18129	-0.11992	-0.11714	-0.11879	-0.1273	-0.14891	-0.14902	-0.11442	-0.11637
429	0.0007	0.00274	0.00144	0.00036	0.00077	0.00121	0.00156	0.00046	0.00105	0.0003	0.00026	0	-0.00029	0.00024	0.00036
430	-0.00152	-0.00181	-0.00171	-0.00179	-0.00219	-0.00142	-0.00176	-0.00085	-0.00176	0.00245	-0.00123	0.00163	-0.00076	-0.00158	-0.00094
431	0.00016	0.00142	9e-05	0.00034	0.00109	-0.00017	0.00167	0.00112	0.00153	0.00148	0.00111	0.00076	0.00112	0.00058	0.00095
432	-0.00333	-0.00521	-0.00344	-0.00382	-0.00553	-0.00426	-0.00579	-0.00468	-0.00449	-0.00314	-0.00303	-0.00578	-0.00329	-0.00513	-0.00451
433	0.00346	0.00316	0.00294	0.00266	0.00191	0.00324	0.00165	0.00216	0.00191	0.00193	0.0019	0.00218	0.00134	0.00054	0.00211
434	-0.00598	-0.00533	-0.00572	-0.00533	-0.00543	-0.00555	-0.00517	-0.00464	-0.00497	-0.00426	-0.00446	-0.00568	-0.00508	-0.00379	-0.00495
435	0.00231	0.00378	0.0019	0.00125	0.00096	0.00062	0.00138	0.00199	0.00328	0.00148	0.00039	0.00213	0.00075	-0.00049	0.00215
436	-0.00604	-0.00309	-0.0046	-0.00258	-0.00158	-0.00367	-0.00085	-0.0026	-0.00414	-0.00014	0.0006	-0.00131	-0.00116	0.00059	-0.00342
437	-0.02374	-0.0116	-0.02524	-0.0396	-0.01921	-0.03789	-0.02069	-0.02069	-0.01573	-0.02224	-0.02554	-0.01452	-0.0236	-0.02035	-0.02483
438	-0.00997	-0.0098	-0.00389	-0.0072	-0.00935	-0.01244	-0.00667	-0.00543	-0.00741	-0.00775	-0.00801	-0.00389	-0.01285	-0.00358	-0.00819
439	-0.05132	-0.03938	-0.04154	-0.04301	-0.02991	-0.03028	-0.03856	-0.02591	0.01589	-0.03638	-0.04305	-0.03072	-0.04558	-0.02254	-0.04678
440	-0.00164	0.00416	-0.00221	-0.00054	0.00272	0.0563	0.11734	0.06906	0.13574	0.071	0.10641	0.08254	0.0939	0.08068	0.13243
441	-0.00755	-0.00399	-0.0077	-0.00947	-0.00516	-0.00911	-0.00513	-0.00731	-0.00365	-0.00556	-0.00877	-0.00739	-0.00817	-0.0065	-0.00995
442	-0.20398	-0.18588	-0.18498	-0.13699	-0.15408	-0.13458	-0.17066	-0.15018	-0.21529	-0.15477	-0.15901	-0.18917	-0.1925	-0.16179	-0.16994
443	0.05041	0.03104	0.02104	0.02481	0.02704	0.02254	0.02976	0.0195	0.05067	0.0311	0.01674	0.02476	0.0145	0.03009	0.01861
444	0.3549	0.21504	0.26309	0.25364	0.2247	0.24532	0.25297	0.23608	0.24655	0.27479	0.27778	0.2201	0.31849	0.27676	0.16016
445	0.04237	-0.05226	0.01562	0.01634	0.01514	0.00833	0.01453	0.00235	-0.06587	-0.0512	-0.0024	0.02215	0.03913	-0.03875	0.03918
446	-0.09775	-0.05356	-0.08616	-0.10167	-0.03734	-0.08502	-0.0402	-0.04971	-0.07503	-0.04713	-0.08244	-0.06043	-0.144	-0.07275	-0.14862
447	0.01701	0.02771	0.02015	0.01073	0.02126	0.0109	0.05016	0.01262	0.03308	0.02552	0.02596	0.02208	0.04216	0.03197	0.01386
448	-0.00228	-0.00647	0.00179	-0.00397	0.00233	0.00466	-0.00617	-0.01598	-0.01628	-0.0509	0.00109	-0.00034	-0.00933	-0.00722	-0.00159
449	1.51853	-0.07475	-1.39072	-0.13821	-0.47044	-0.18253	-0.38334	-0.05197	-0.11239	-0.55791	-0.59858	-0.06067	-1.57604	-0.24127	-0.72149
450	0.00513	0.00498	0.01497	0.02114	0.01332	-0.0061	0.01098	0.0096	0.00357	0.00707	-0.00246	-0.2486	-0.26893	-0.21313	-0.2303
451	-0.02627	-0.02103	-0.02344	-0.01096	-0.02212	-0.01368	-0.01917	-0.02755	-0.04329	-0.02617	-0.0201	-0.03735	-0.05459	-0.04252	-0.03179
452	0.00685	0.00455	0.00434	0.00353	0.35693	3e-05	-0.00585	0.29503	0.00834	0.01047	0.00459	0.021	-0.01327	-0.01	-0.01646
453	1.31755	1.46414	0.60649	-0.15251	0.39605	-0.29173	0.19083	1.43631	0.85144	-0.03903	0.47622	0.07779	0.77264	1.04307	1.70752
454	0.39056	0.46733	0.44344	0.43074	0.47577	0.50236	0.53874	0.37551	0.42477	0.37998	0.44616	0.46011	0.43684	0.37267	0.3117
455	-2.11167	-2.93325	-2.38527	-1.1424	-0.47466	-2.55318	0.10643	0.57228	-2.754	-1.0061	-0.8584	-0.72632	-0.0918	1.08797	0.30109
456	-8.31086	-8.02998	-10.1111	-11.0601	-6.86538	-9.24303	-6.40198	-6.32596	-9.27311	-8.10675	-1.3195	-7.13445	-7.57826	-2.43648	-2.24385
457	0.31777	0.50011	0.73066	0.4067	0.37445	0.40161	0.28373	0.28493	0.30342	0.26424	-0.03102	0.30743	0.04819	0.22269	0.28347
458	0.48027	0.88611	0.53196	0.4956	0.68762	0.65696	5.34109	0.73618	0.48549	0.51074	0.18419	0.70326	0.64762	1.3148	0.41218
459	-0.04889	-0.10592	-0.1067	-0.20784	-0.24538	-0.16284	-0.21213	-0.37214	-0.30797	-0.31941	-0.57775	-0.36882	-0.37664	-0.51987	-0.33686
460	0.64219	-0.62655	0.30984	-1.39998	-0.07488	0.28176	1.42397	-0.94157	4.36467	1.77835	2.08739	-0.62858	-0.16291	5.35344	4.55559
461	-0.02036	-0.04976	-0.0278	-0.02723	-0.05391	-0.04214	-0.05518	-0.02294	0.00442	-0.0083	0.0019	-0.00457	-0.01753	-0.01846	0.00709
462	0.21264	0.22085	0.19553	0.20829	0.25356	0.29146	0.37342	0.17945	0.21651	0.17144	0.16829	0.18397	0.17447	0.19016	0.14994
463	0.00148	-0.00231	-0.0014	0.00011	-0.00624	0.00022	-0.00328	-0.00336	-0.00393	-0.00367	-0.00333	-0.00763	-0.00421	-0.00817	-0.00412
464	0.0058	0.0022	0.00529	0.00532	0.00182	0.00649	0.0049	0.00119	-4e-05	-0.00059	-0.00038	0.00104	-0.00045	-0.00251	-0.00076
465	-0.30045	-0.38085	-0.34929	-0.2865	-0.32757	-0.3662	-0.43383	-0.26708	-0.23202	-0.22269	-0.21719	-0.2844	-0.25477	-0.26127	-0.22018
466	0.18353	0.18266	0.18083	0.17239	0.16105	0.192	0.18636	0.15297	0.15299	0.14601	0.14623	0.17357	0.16407	0.13922	0.14247
467	-0.35763	-0.42334	-0.39911	-0.37995	-0.3637	-0.44577	-0.45304	-0.34934	-0.35246	-0.30002	-0.33063	-0.37864	-0.36647	-0.35627	-0.31586
468	-0.00232	-0.00016	0.00038	-0.00336	-0.00025	0.00055	0.00035	-0.0018	-0.00305	-0.00299	-0.00452	0	-0.00324	-0.00258	-0.00327
469	-0.01529	-0.00279	-0.0085	-0.00576	-0.0185	-0.02033	-0.01131	-0.01017	-0.01146	-0.00245	-0.02073	-0.01689	-0.01579	0.00032	-0.00295
470	-0.01195	-0.01945	-0.00832	-0.00763	-0.00765	-0.01281	-0.01713	-0.01163	-0.01449	-0.01091	-0.00796	-0.00857	-0.02605	-0.01253	-0.02188
471	-0.52565	-0.586	-0.60083	-0.50559	-0.53814	-0.55504	-0.60704	-0.51034	-0.55247	-0.47862	-0.46631	-0.47623	-0.53109	-0.64532	-0.44572
472	0.00041	-0.01673	-0.01077	-0.02099	-0.00807	-0.00541	-0.01533	-0.02897	-0.01175	-0.01665	-0.02097	-0.01057	-0.00238	-0.03181	-0.01626
473	0.894	-0.76499	-1.19404	-0.5017	-0.79109	0.30971	0.46258	-2.92771	0.39344	-0.06623	-0.62193	-1.09978	-1.11262	0.98006	-1.46579
474	-0.17415	-0.73403	-0.43171	-0.25307	-0.61272	-0.09514	-0.47932	-0.85698	-0.77681	-0.9382	-0.75164	-0.85915	-0.60881	-0.21319	-1.32854
475	-0.66591	1.37804	0.40743	0.25221	-0.26799	1.02558	0.57418	-0.23016	-0.67698	-0.77771	-0.46358	-0.61464	-0.37557	0.05596	-0.29772
476	-0.25151	-1.60129	0.33861	-0.86349	-1.1254	-1.23976	-1.20571	-0.61889	-0.67079	-0.30828	-0.83933	-1.34154	-0.80603	-1.19038	-0.70693
477	-0.04558	-0.46024	0.32211	0.09308	-0.33539	-0.0369	-0.74742	-0.10785	-0.96527	-0.64462	0.62627	-0.47638	-0.03767	0.53305	-0.89248
478	-0.00113	-0.21669	-0.01677	-0.06565	0.60591	1.41126	1.10759	0.67655	1.0372	1.20119	0.69268	1.22032	0.52837	4.89494	1.12814
479	-0.02744	-0.03236	-0.0282	-0.03751	-0.0251	-0.02483	-0.02003	-0.02107	-0.02096	-0.01713	-0.03449	-0.02619	-0.03944	-0.04692	-0.01794
480	-0.01645	-0.01159	-0.01424	-0.02888	-0.0046	-0.01931	-0.01349	-0.01381	-0.01252	-0.01501	-0.02775	0.00294	-0.04571	-0.03576	0.00478
481	-0.01329	-0.02488	0.02518	-0.00889	-0.00961	-0.00218	-0.01466	-0.00878	-0.02566	0.03371	-0.02475	0.35261	0.41965	0.53663	0.39799
482	0.01351	0.01539	0.01003	0.01512	0.01355	0.01306	0.01137	0.01725	0.01122	0.01147	0.01124	-0.02473	0.01429	0.01169	0.00652
483	-0.01485	-0.02384	-0.03038	-0.02415	-0.01214	-0.02256	-0.01895	-0.02848	-0.01552	-0.01532	-0.02531
484	-0.66801	-0.62985	0.81888	0.66931	-0.67742	0.02602	0.03109	0.0084	0.03142	0.02775	0.01474	0.85365	0.67084	0.51547	0.51166
485	-0.0549	-0.04812	-0.04854	-0.05276	-0.04316	-0.04766	-0.0839	-0.01502	-0.06623	-0.06489	-0.04774	-0.05417	-0.09043	0.01376	-0.00101
486	-6.73698	-8.27687	-9.12235	-8.34658	0.13873	-8.33122	0.14886	-0.01386	0.15857	0.10019	0.13534	0.09325	0.17406	-0.65924	-0.16989
487	-0.85888	-0.69861	0.97699	0.42126	-0.19216	-0.58813	1.02523	2.90137	1.79254	-0.39286	0.6667	2.6929	-0.47415	-0.23099	0.93763
488	-0.04606	-0.1109	-0.06814	-0.09328	-0.05424	-0.04301	-0.04678	-0.09733	-0.05677	-0.07216	-0.07676	-0.0507	-0.02938	-0.06447	-0.05693
489	-0.50308	-3.16931	-4.20488	-5.49871	-3.29584	-2.78389	-3.48484	-4.29523	-2.17179	-3.48746	-5.08079	-5.58352	-1.91436	-3.95392	-4.94575
490	-0.1072	-0.03847	-0.14096	0.17353	-0.081	-0.20722	-0.08327	-0.00148	-0.0354	-0.10564	-0.25583	-0.10074	-0.07987	0.01317	0.05142
491	-0.02442	-0.03138	-0.03443	-0.05251	-0.01642	-0.05366	-0.03374	-0.01291	-0.02755	-0.02863	-0.03721	-0.03085	-0.0321	-0.01284	-0.0355
492	-0.03919	-0.0509	-0.05772	-0.07003	-0.03682	-0.02369	-0.04809	-0.02902	-0.05584	-0.0682	-0.10791	-0.06521	-0.08718	-0.04961	-0.0608
493	-1.88823	-2.01293	-1.73131	-0.56415	-2.48013	3.88116	-0.75721	-1.15303	-3.51941	-1.56965	-1.28995	-0.51508	-2.80205	-1.66517	-2.74208
494	-0.61674	-0.04362	-1.14389	-0.11027	0.04911	-0.06033	-2.68793	7e-05	-0.22068	0.44903	0.0814	-0.09413	-2.77991	-1.75745	0.24978
495	0.01712	-0.19477	-0.07073	-0.10219	-0.0456	-0.06704	-0.20965	-0.04881	-0.35364	-0.00389	-0.30387	-0.00202	-0.26964	-0.25493	-0.22461
496	-1.34296	0.04544	0.03239	-0.15427	-0.04263	-0.21161	1.60322	-0.03751	-0.04433	-0.02509	0.08472	-0.03949	-0.05726	0.03873	-0.0993
497	-0.13056	-0.03596	-0.02803	-0.04261	-0.02291	-0.05049	-0.16869	-0.03908	-0.03362	-0.04745	-0.07345	-0.05822	-0.08095	-0.04622	-0.05744
498	1.59398	-0.19127	-0.60904	-0.15643	0.05621	5.30737	1.76599	0.55691	0.90939	0.8738	0.77852	1.25244	3.25662	0.73155	5.02535
499	0.01077	0.00405	-0.00414	0.007	0.00385	0.00689	0.00229	0.00504	-0.02311	0.00314	0.00313	0.00167	-0.00321	0.005	-0.00193
500	0.47485	-0.13724	-0.07766	0.24605	-0.09574	0.63141	-0.03547	-0.06847	-0.13396	-0.07841	-0.15097	-0.06475	-0.15596	-0.05039	-0.13703
501	0.19709	-2.56036	-3.72194	-4.50944	-0.16691	-6.59979	-4.20183	-0.45869	-4.77452	-2.73131	-3.17197	-2.98885	-4.31558	-2.48955	-3.0322
502	-4.27593	0.48165	1.87674	1.99175	0.53393	1.75167	0.65744	-0.04676	0.66635	-0.24707	0.52904	-0.12153	0.51012	-0.05892	0.29474
503	-0.18674	-0.13313	-0.0786	-0.0932	-0.16881	-0.12138	-0.07608	-0.07644	-0.01035	-0.06512	-0.13274	-0.049	-0.12038	-0.08338	-0.13147
504	1.90494	0.15171	0.11586	-0.15728	1.54518	-0.09238	1.64671	1.26331	0.92095	1.81208	1.87604	1.60047	-1.31426	1.62486	-2.86325
505	-9.25631	-9.14555	-11.7069	-7.71716	-9.14959	-2.17037	-9.996	-2.19858	-1.13519	-8.75553	-8.44558	-7.78668	-4.92433	-5.76551	-7.801
506	0.03713	-0.03178	0.06758	0.04554	0.04697	0.00132	0.0597	0.01718	0.05559	0.05066	0.06844	0.04653	0.0769	0.02862	0.04185
507	0.00285	0.0013	0.00435	0.00768	0.00128	0.00684	-0.00515	0.00365	-0.00094	-0.00033	-0.00096	0.0007	-0.00193	-0.00112	0.00168
508	-0.01473	-0.01333	-0.00904	-0.00541	-0.0169	-0.00629	-0.01521	-0.0065	-0.01331	-0.01002	-0.00807	-0.01384	-0.01431	-0.00706	-0.0135
509	0.14742	0.12551	0.13183	0.10584	0.11042	0.10409	0.1208	0.10896	0.14027	0.10774	0.1069	0.13097	0.12116	0.10716	0.11495
510	-0.00601	-0.00804	-0.00638	-0.00589	-0.00956	-0.00572	-0.00941	-0.00735	-0.00849	-0.0092	-0.00938	-0.00916	-0.01061	-0.00965	-0.00837
511	0.00168	0.00294	0.00202	0.00205	0.00361	0.0025	0.00348	0.00245	0.00268	0.00334	0.00313	0.00323	0.00317	0.00296	0.00245
512	0.00026	-0.00138	-0.00052	0.00046	-0.00239	0.00038	-0.00189	-0.00173	-0.00269	-0.00234	-0.00235	-0.00237	-0.00295	-0.00298	-0.00222
513	-0.00171	-0.00109	-0.0013	-0.00138	-0.00051	-0.00146	-0.00089	-0.00032	-0.0003	-0.00035	-0.00096	-0.00092	-0.00077	-0.00056	-0.00081
514	0.00305	0.00379	0.00398	0.00339	0.00358	0.00539	0.0047	0.00307	0.00237	0.00294	0.00275	0.00327	0.00328	0.00252	0.00239
515	-0.00289	-0.00356	-0.00273	-0.00327	-0.00286	-0.00399	-0.00315	-0.00256	-0.00218	-0.00249	-0.00263	-0.00316	-0.00251	-0.0018	-0.00209
516	-0.09699	-0.09151	-0.09551	-0.09166	-0.086	-0.10494	-0.09536	-0.08613	-0.08008	-0.08235	-0.07703	-0.0871	-0.0854	-0.08244	-0.07717
517	-0.00185	-0.00223	-0.00196	-0.0021	-0.00216	-0.00171	-0.00206	-0.00206	-0.00167	-0.00172	-0.00171	-0.00211	-0.00196	-0.00164	-0.00161
518	0.00086	0.00085	0.00096	0.00067	0.00095	0.00089	0.00139	0.00091	0.00102	0.00094	0.00088	0.00091	0.00088	0.00119	0.00091
519	-2e-05	-0.00075	1e-05	-0.0004	-0.00077	-0.00087	-0.00052	0.00129	-0.00034	-0.00045	-0.00037	-0.00041	-0.00023	-0.00059	0.00184
520	-0.00027	-0.00026	-0.00045	-0.0003	-0.00038	-0.00048	-0.00055	-0.00032	-0.00022	-0.00043	-0.00015	-0.00042	-0.00042	-0.00021	-0.00015
521	-0.00172	-0.00183	-0.0019	-0.00193	-0.00163	-0.00201	-0.00197	-0.00158	-0.00141	-0.00124	-0.00142	-0.00176	-0.0017	-0.00141	-0.00146
522	0.00132	0.00104	0.0012	0.00103	0.00091	0.00123	0.00116	0.00097	0.00096	0.00092	0.0008	0.00106	0.0009	0.00094	0.00084
523	0.00055	0.00171	0.00076	0.00063	0.00093	0.00203	0.00091	0.00053	0.00056	0.00065	0.00066	0.00064	0.00085	0.0009	0.00067
524	-0.00015	-0.00027	-8e-05	-0.00028	-0.00025	-0.00045	-0.00028	-0.00026	4e-05	-0.00026	-0.00036	-0.00025	-0.00033	-0.00026	-0.0002
525	-0.00049	-0.00063	-0.00066	-0.00049	-0.00045	-0.00026	-0.00067	-0.00041	-0.00066	-0.00051	-0.00057	-0.0006	-0.00019	-0.00019	-0.00061
526	0.00043	2e-05	0.00027	0.00035	-0.0002	0.00012	-4e-05	-7e-05	0.0002	-0.00012	0.0001	0.00014	-0.00036	-0.00011	-4e-05

## Sheet: Bamlanivimab
residue	WT	Alpha	Beta	Gamma	Delta	BA.1	BA.2	BA.4	XBB.1.5	XBB.1.16	EG.5	BA.2.86	JN.1	KP.2	KP.3
333	0.25106	0.2462	0.24579	0.24451	0.20501	0.25098	0.25864	0.23947	0.25321	0.24211	0.25431	0.23315	0.23457	0.26171	0.25533
334	0.00621	-0.00475	0.00645	-0.00567	0.00419	0.00716	0.01139	-0.00548	0.0103	0.00625	0.00415	-0.00602	-0.00493	0.00377	0.00722
335	-0.00309	-0.00398	-0.00337	-0.00395	-0.00199	-0.00456	-0.00447	-0.00387	-0.00427	-0.00391	-0.0043	-0.00329	-0.00364	-0.00454	-0.00464
336	0.00364	0.00283	0.00323	0.00294	0.00213	0.00378	0.00467	-0.00095	0.00281	0.00247	0.00402	0.00281	0.00276	0.00497	0.0043
337	-0.00686	-0.00696	-0.00722	-0.00694	-0.00585	-0.00857	-0.00571	-0.00384	-0.00858	-0.00634	-0.00563	-0.00745	-0.00633	-0.00837	-0.00697
338	-0.01255	-0.0133	-0.01229	-0.01193	-0.00913	-0.01279	-0.01236	-0.01182	-0.01236	-0.01168	-0.01173	-0.01191	-0.01124	-0.01273	-0.01073
339	-0.01393	-0.01469	-0.01379	-0.01219	-0.01048	-0.42108	-0.40256	-0.3692	-0.02337	-0.01948	-0.01142	-0.00248	-0.00862	-0.01022	-0.01803
340	-0.43947	-0.43909	-0.4312	-0.43634	-0.33203	-0.45966	-0.47601	-0.40592	-0.44239	-0.43073	-0.44323	-0.42462	-0.40137	-0.49448	-0.43077
341	-0.02294	-0.02205	-0.02104	-0.02021	-0.01332	-0.01825	-0.02116	-0.01783	-0.02201	-0.01964	-0.02132	-0.01945	-0.01818	-0.02147	-0.01867
342	-0.01938	-0.01625	-0.01684	-0.01531	-0.01369	-0.01869	-0.01818	-0.01645	-0.01732	-0.01758	-0.01771	-0.0181	-0.01541	-0.0209	-0.0146
343	-0.01154	0.00621	-0.01448	-0.01022	-0.00601	-0.01636	-0.01459	-0.01313	-0.01225	-0.01216	-0.0038	-0.0121	-0.00754	-0.01554	-0.00974
344	-0.00413	-0.00432	-0.00328	-0.00012	-0.00706	-0.00354	0.00057	-0.00138	-0.00585	-0.00287	0.0013	-0.00371	-0.00329	0.00193	0
345	-0.01075	-0.00814	-0.00811	-0.00021	-0.02095	0.00039	0.00415	-0.00401	-0.01322	-0.00495	-0.00334	-0.01149	-0.00638	-0.00478	-0.01477
346	1.17861	1.27657	1.20011	1.3554	0.68605	1.19656	1.10633	1.25146	0.03418	0.04434	0.03882	1.13957	1.12557	0.04301	1.06551
347	-0.05763	-0.05442	-0.04884	-0.05184	-0.01502	-0.05343	-0.05377	-0.04877	-0.05923	-0.04802	-0.05576	-0.04142	-0.03901	-0.06654	-0.04399
348	0.03235	0.01553	0.01952	0.01998	0.00673	0.03315	0.03731	0.02094	0.02034	0.01984	0.02732	0.01833	0.01569	0.02615	0.02059
349	0.08201	0.0697	0.06055	0.08524	0.04631	0.05231	0.07808	0.06372	0.06279	0.07566	0.12216	0.05042	0.05992	0.07701	0.05754
350	0.03046	0.02978	0.02352	0.0318	0.02717	0.01348	0.02404	0.02862	0.02951	0.03215	0.03099	0.0237	0.03073	0.03321	0.02622
351	-0.74768	0.03658	-0.70474	-0.54904	0.00861	-0.72142	-0.64449	0.03019	0.09252	-0.71978	-0.95211	0.07041	0.00941	0.05986	0.23288
352	-0.00908	-0.01125	-0.00747	-0.00294	0.00399	-0.01142	-0.0151	-0.0044	-0.00631	-0.00875	-0.00583	-0.0015	-0.00025	-0.01965	-0.00766
353	0.00446	0.00332	0.00368	0.00273	0.01215	-0.00535	-0.00405	0.00324	0.00511	0.00401	0.00607	0.00909	0.00821	-0.00269	-0.00578
354	0.05116	0.05013	0.04461	0.04371	0.0129	0.05119	0.06118	0.04403	0.03399	0.04013	-0.02768	0.03953	0.03527	0.04097	0.00284
355	0.44582	0.44641	0.41991	0.41354	0.35183	0.43225	0.45502	0.43483	0.42855	0.42979	0.43859	0.40525	0.4045	0.46864	0.42636
356	0.45731	0.43399	0.41165	0.41627	0.31737	0.44435	0.47905	0.39769	0.41061	0.38879	0.4251	-0.00074	-0.00076	-0.00023	0.0033
357	0.32699	0.32476	0.30619	0.31292	0.27047	0.32477	0.33767	0.31191	0.31981	0.31735	0.32539	0.29657	0.29465	0.34025	0.34343
358	0.00114	0.00089	0.00085	0.00165	0.00048	0.00059	0.00104	0.00027	-9e-05	0.00171	0.00111	0.00182	0.00075	0.0015	0.0012
359	-0.00814	-0.00691	-0.008	-0.00775	-0.00484	-0.00625	-0.00668	-0.00674	-0.00656	-0.00778	-0.00635	-0.00686	-0.00664	-0.00744	-0.00665
360	0.00465	0.00475	0.00473	0.0039	0.00271	0.00342	0.00305	0.00161	-0.00466	0.00484	0.00339	0.0037	0.0045	0.00272	0.00422
361	-0.00252	-0.00233	-0.00159	-0.00136	-0.00012	0.00095	-0.00224	-0.00146	0.00081	-0.00231	-0.00188	-0.00167	-0.00177	-0.00213	-0.0021
362	-0.00516	-0.0058	-0.0057	-0.00479	-0.00274	-0.00464	-0.00615	-0.00505	-0.0048	-0.00535	-0.0052	-0.00554	-0.00498	-0.00615	-0.00572
363	0.00389	0.00394	0.00368	0.0037	0.00224	0.00304	0.00529	0.00361	0.00415	0.0037	0.00378	0.00415	0.00358	0.00387	0.00429
364	-0.25637	-0.25622	-0.24447	-0.2419	-0.21026	-0.24025	-0.24639	-0.24817	-0.25305	-0.24731	-0.24915	-0.2498	-0.23519	-0.25781	-0.23187
365	-0.00791	-0.00706	-0.00783	-0.00652	-0.00667	-0.00768	-0.00739	-0.00723	-0.00703	-0.00717	-0.00759	-0.00728	-0.007	-0.00851	-0.00649
366	-0.00672	-0.00624	-0.00767	-0.00711	-0.00624	-0.00689	-0.00622	-0.00686	-0.00736	-0.00741	-0.00732	-0.0065	-0.00712	-0.00582	-0.00476
367	-0.00398	-0.00367	-0.00303	-0.00328	-0.00389	-0.00197	-0.00059	-0.00413	-0.0034	-0.00346	-0.00294	-0.00363	-0.00362	-0.00181	-0.00045
368	-0.00392	-0.00378	-0.00422	-0.00519	-0.00508	-0.00301	-0.00251	-0.00478	-0.00568	-0.00461	-0.00432	-0.00401	-0.00431	-0.00271	-0.00126
369	-0.00813	-0.00598	-0.00758	-0.00747	-0.00705	-0.00629	-0.00616	-0.00796	-0.00253	-0.00736	-0.00209	-0.00773	-0.00745	-0.00702	-0.00573
370	-0.00044	0.00119	-0.0008	-0.0006	-0.00189	0.00031	0.00068	-0.00152	-5e-05	3e-05	0.00048	-0.0014	-0.00096	-0.00015	0.0008
371	0.00414	0.00197	0.00306	0.00241	0.00127	0.00459	0.0012	0.00353	0.00174	0.00097	0.00093	0.00058	0.00417	0.00542	0.00162
372	-0.00242	-0.00496	-0.00314	-0.00244	-0.00443	-0.00167	-0.00036	-0.00205	-0.00081	-0.00096	-0.00063	-0.00146	-0.00197	-0.00148	0.00079
373	-0.00833	-0.0056	-0.00539	-0.0048	-0.00633	-0.00915	-0.00941	-0.01059	-0.01073	-0.00997	-0.00959	-0.01115	-0.01026	-0.01114	-0.00768
374	0.0121	0.01107	0.01048	0.01042	0.0073	0.00941	0.0104	0.00932	0.01138	0.01111	0.01058	0.0113	0.00943	0.0108	0.00927
375	0.01411	0.01759	0.0222	0.01583	0.01812	0.01208	0.01249	0.01294	0.01319	0.01148	0.01056	0.01288	0.01189	0.01314	0.01
376	-0.00368	-0.00131	-0.00204	-0.00159	-0.00353	-0.0018	-0.00502	-0.00457	-0.00556	-0.0035	-0.00675	-0.00583	-0.00348	-0.00751	-0.00657
377	0.00343	0.0037	0.00167	0.00312	0.00105	0.00353	0.00356	0.00316	0.00315	0.00384	0.00418	0.00331	0.00372	0.00462	0.0043
378	0.33685	0.33435	0.33809	0.3226	0.30616	0.31998	0.29779	0.33644	0.35057	0.32687	0.35349	0.3299	0.32068	0.35509	0.3061
379	0.00036	0.0009	0.0007	0.00016	-0.00048	0.00176	0.00038	-0.00041	6e-05	0.00076	0.0008	0.00161	4e-05	-0.00016	0.00073
380	-0.00436	-0.00467	-0.00446	-0.00391	-0.00146	-0.00413	-0.00449	-0.00356	-0.00356	-0.0038	-0.0043	-0.00344	-0.0034	-0.00464	-0.0034
381	0.00351	0.0033	0.00329	0.00334	0.00323	0.00337	0.00316	0.00348	0.00363	0.00353	0.00349	0.00339	0.00357	0.00365	0.00337
382	-0.00623	-0.00629	-0.00606	-0.00575	-0.0054	-0.00556	-0.0056	-0.00575	-0.00594	-0.00585	-0.00572	-0.00591	-0.00543	-0.0058	-0.00377
383	-0.00211	-0.00155	0.00019	0.00317	-0.00081	-0.00172	-0.00236	0.00145	-0.0015	0.00076	0.00107	0.00215	0.0008	-0.00307	0.00061
384	0.00291	0.00317	0.00319	0.00373	0.00345	0.00305	0.00215	0.00316	0.00359	0.00249	0.00308	0.00321	0.00244	0.00144	0.00244
385	0.00164	0.00148	-0.00036	-0.00013	-0.00055	0.00044	0.00037	-0.00079	0.00034	-0.00047	0.00118	-0.00081	-0.00092	-4e-05	-0.00026
386	0.1955	0.20008	0.20464	0.19879	0.17715	0.18777	0.19196	0.19978	0.20206	0.19788	0.20279	0.20146	0.19688	0.19483	0.19592
387	0.00078	-0.00013	0.00095	0.00217	0.00261	0.00129	-0.00012	0.00261	0.00178	0.00069	-0.00094	0.00226	0.00129	7e-05	0.00063
388	-0.00796	-0.00146	-0.00798	-0.00699	-0.00461	-0.00715	-0.00844	-0.00694	-0.00739	-0.00815	-0.00679	-0.00514	-0.00728	-0.00418	-0.00756
389	-0.19398	-0.19758	-0.18902	-0.18459	-0.16765	-0.18843	-0.19135	-0.18901	-0.19024	-0.18869	-0.19192	-0.18515	-0.1837	-0.19958	-0.18102
390	-0.00052	-9e-05	-0.00123	-0.00051	0.00058	-0.00235	-0.00055	0.00025	-0.00104	-0.00067	-0.00083	-9e-05	-0.00214	-0.00244	-0.00067
391	0.00279	0.00311	0.00258	0.00248	0.00073	0.0036	0.00283	0.0014	0.00298	0.00267	0.00279	0.00274	0.0025	0.00397	0.0028
392	0.00225	0.00231	0.00178	0.00246	0.00277	0.00241	0.00144	0.00218	0.00194	0.00209	0.00231	0.00201	0.00255	0.00121	0.002
393	-0.00217	-0.00353	-0.00236	-0.00155	0.00017	-0.0039	-0.00284	-0.00158	-0.00308	0.00312	-0.00211	-0.00111	-0.0007	0.00076	-0.00198
394	0.0034	0.00217	0.00389	0.00343	0.00204	0.0043	0.00398	-0.00731	0.00274	0.00582	0.0036	0.00335	0.00458	0.00463	0.00177
395	-0.0019	-0.00208	-0.00093	-0.00159	-0.00011	-0.00221	-0.00316	-0.00079	-0.00158	-0.00136	-0.00191	-0.00092	-0.00124	-0.00246	-0.00329
396	0.00236	0.00233	0.00223	0.00144	0.00027	0.00368	0.00346	0.00126	0.0025	0.00296	0.00264	0.00235	0.00281	0.00572	0.00554
397	-0.00618	-0.00738	-0.0072	-0.00647	-0.00323	-0.00724	-0.00839	-0.00658	-0.00736	-0.00631	-0.0103	-0.00627	-0.0066	-0.00849	-0.00696
398	-0.48674	-0.47652	-0.45448	-0.44255	-0.37951	-0.46299	-0.48704	-0.46116	-0.46134	-0.46461	-0.45387	-0.43979	-0.43731	-0.50165	-0.45816
399	-0.01235	-0.00889	-0.01205	-0.00803	0.00051	-0.01466	-0.0204	-0.00211	-0.01281	-0.00882	-0.0034	-0.0083	-0.0135	-0.01925	-0.00643
400	0.03281	0.03046	0.02575	0.02645	0.01937	0.02402	0.02781	0.02807	0.02873	0.02876	0.02732	0.02399	0.02662	0.03064	0.02543
401	-0.02601	-0.02517	-0.01593	-0.02063	-0.01577	-0.01501	-0.02101	-0.01935	-0.01766	-0.02107	-0.02445	-0.01345	-0.01918	-0.02507	-0.02044
402	-0.01327	0.00241	-0.00411	-0.00443	0.00616	-0.01102	-0.01285	-0.00161	-0.00838	-0.01351	-0.00154	-0.008	0.00174	-0.00713	-0.00226
403	0.99962	1.01998	1.06356	0.86914	1.00818	0.79916	0.78575	1.03637	1.08182	1.09554	0.92751	1.20735	1.29485	1.10973	0.77594
404	0.02564	0.02621	0.03166	0.02148	0.02456	0.01983	0.01817	0.02604	0.02646	0.02372	0.0198	0.03133	0.02456	0.02401	0.01289
405	-0.65479	-0.60053	-0.78267	-0.61123	-0.71993	-0.60648	0.04199	0.00279	0.0469	0.07803	0.05311	0.08007	0.0609	0.0573	0.03824
406	-0.87838	-0.9407	-0.83299	-0.80942	-0.87854	-0.73057	-0.737	-0.90845	-0.84113	-0.84386	-0.81538	-0.93609	-0.95609	-0.88933	-0.68826
407	0.0088	0.01291	0.01142	0.0091	0.00974	0.00906	0.00537	0.00839	0.01021	0.00768	0.00808	0.01006	0.00886	0.00913	0.00413
408	0.56118	0.53268	0.55972	0.52233	0.56259	0.50609	0.01188	0.00814	0.0147	0.00402	0.00357	0.00578	0.00807	0.00272	0.00867
409	0.01024	0.00082	-0.00899	0.00364	0.00488	0.00395	-0.00492	0.0101	0.00867	0.01016	0.0046	0.01377	0.00152	0.00661	-0.00717
410	0.00872	0.00836	0.00791	0.0093	0.00756	0.00794	0.0067	0.00805	0.00771	0.00795	0.00798	0.00816	0.00762	0.00747	0.00744
411	-0.0117	-0.01066	-0.01111	-0.0111	-0.01095	-0.01061	-0.00987	-0.01178	-0.01128	-0.01075	-0.01078	-0.01118	-0.01159	-0.01065	-0.00952
412	-0.00398	0.00011	-0.00371	-0.00358	-0.01524	-0.01278	-0.00207	-0.00505	-0.00477	-0.00176	-0.00317	-0.00528	-0.00503	-0.00176	0.00055
413	-9e-05	0.0043	0.0025	0.0019	-0.0029	0.00143	0.00124	0.00113	0.00063	0.00051	0.0013	-0.00264	0.00022	0.00083	0.00266
414	-0.00799	-0.00946	-0.00873	-0.00823	0.01057	-0.012	-0.01203	-0.00963	-0.00706	-0.01008	-0.00972	-0.01258	-0.01332	-0.01423	0.00402
415	0.00859	-0.00519	0.00635	-0.00433	0.00751	0.00743	0.00825	0.00477	-0.00639	0.00517	0.00752	0.00897	0.00832	0.00671	0.01001
416	0.01078	0.01024	0.01106	0.01145	0.01797	0.00583	0.00504	0.01491	0.01354	0.01035	0.00657	0.01614	0.01758	0.0087	0.00493
417	0.92158	0.80431	0.04671	-0.00165	0.89813	0.01781	-0.06083	0.00201	0.02011	0.06056	0.02724	-0.00472	0.04578	0.02679	-0.04607
418	-0.01056	-0.00775	-0.00362	-0.01197	-0.00116	-0.01166	-0.01532	-0.00523	-0.00422	-0.00411	-0.01121	-0.00103	-0.00401	-0.01075	-0.01321
419	0.00719	0.00882	0.00903	0.00125	0.0109	-0.00079	0.00129	0.00442	0.00464	0.01173	0.0016	0.0119	0.01095	-0.00205	-0.00685
420	-0.55991	-0.53383	-0.51335	-0.53932	-0.53911	-0.51153	-0.50946	-0.53919	-0.5353	-0.51943	-0.51827	-0.62749	-0.54835	-0.51934	-0.50137
421	-0.02586	-0.02798	-0.01853	-0.02335	-0.01231	-0.02937	-0.03769	-0.02127	-0.02035	-0.02598	-0.0224	-0.0154	-0.01421	-0.03222	-0.03059
422	-0.05789	-0.0214	-0.04392	-0.04584	-0.00774	-0.04937	-0.06509	-0.03827	-0.03876	-0.04289	-0.04687	-0.02549	-0.02754	-0.05088	-0.04523
423	-0.00713	-0.00875	-0.00833	-0.00666	-0.01068	-0.0063	-0.0058	-0.00681	-0.00872	-0.00824	-0.00812	-0.01018	-0.00762	-0.00987	-0.00531
424	0.44411	0.48537	0.42228	0.40202	0.42241	0.41404	0.42536	0.43289	0.41916	0.46945	0.42556	0.41461	0.4053	0.44463	0.43376
425	-0.00329	-0.00384	-0.00296	-0.00282	-0.00382	-0.00394	-0.00265	-0.00277	-0.00103	-0.00433	-0.00127	-0.00263	-0.00389	-0.0026	-0.00288
426	-0.00567	-0.00561	-0.00394	-0.00389	-0.00265	-0.00293	-0.0041	-0.00435	-0.00315	-0.00496	-0.00265	-0.00308	-0.00464	-0.00398	-0.00123
427	-0.37075	-0.31193	-0.3365	-0.348	-0.32194	-0.33096	-0.33455	-0.3473	-0.34318	-0.31482	-0.33968	-0.35077	-0.3355	-0.33665	-0.31849
428	-0.30823	-0.30432	-0.29786	-0.29359	-0.26598	-0.29923	-0.29917	-0.26575	-0.2949	-0.29595	-0.30262	-0.29283	-0.27201	-0.30316	-0.29767
429	0.00489	0.00469	0.00693	0.00701	0.00389	0.00668	0.0062	0.00462	0.00582	0.00614	0.00612	0.00816	0.00568	0.00703	0.00639
430	-0.00378	-0.00432	-0.00316	-0.00072	-0.00165	-0.0012	-0.00304	-0.00164	-0.00252	0.00307	-0.00075	0.00304	-0.00099	-0.00371	-0.00262
431	0.00578	0.00606	0.00558	0.00571	0.00362	0.00548	0.00708	0.00604	0.0063	0.00705	0.00835	0.004	0.0065	0.00747	0.00713
432	-0.00145	-0.00134	-0.00047	-0.00161	0.00013	-0.00237	-0.00232	-0.00052	-0.00099	-0.00433	-0.00486	-0.00065	-0.00381	-0.00156	-0.00225
433	0.00989	0.01037	0.01004	0.00867	0.0073	0.00931	0.00988	0.00944	0.00934	0.00944	0.0088	0.00944	0.00898	0.00991	0.00901
434	-0.01071	-0.01116	-0.00925	-0.00954	-0.00695	-0.00948	-0.01046	-0.00995	-0.01013	-0.01022	-0.01063	-0.00942	-0.00916	-0.01153	-0.00978
435	0.01678	0.01501	0.01529	0.01371	0.01238	0.01409	0.01439	0.01536	0.01593	0.01562	0.01415	0.01572	0.01498	0.017	0.01294
436	-0.01119	-0.01353	-0.00909	-0.00873	-0.00735	-0.00681	-0.00837	-0.00935	-0.00999	-0.01014	-0.00849	-0.00789	-0.00852	-0.00796	-0.00995
437	0.01315	0.01511	0.00858	0.00021	0.01361	0.00077	-0.00574	-0.00048	-0.0005	0.00909	0.00547	0.01507	0.018	0.00722	0.00023
438	-0.02462	-0.01977	-0.00522	-0.02029	-0.00628	-0.01221	-0.01872	-0.01956	-0.02403	-0.02202	-0.01812	-0.01182	-0.01372	-0.00518	-0.01326
439	-0.08593	-0.09734	-0.09305	-0.08335	-0.05281	-0.04061	-0.07719	-0.06835	-0.00815	-0.0723	-0.07027	-0.07475	-0.0726	-0.04545	-0.05824
440	-0.00917	0.01284	-0.02153	-0.01419	0.00052	0.56579	0.57933	0.51438	0.65323	0.52085	0.55834	0.55295	0.51375	0.59918	0.52618
441	-0.02292	-0.02496	-0.03224	-0.02862	-0.01071	-0.03533	-0.02868	-0.03399	-0.032	-0.02146	-0.02923	-0.0351	-0.0269	-0.04234	-0.02411
442	-0.98018	-0.99534	-0.92723	-0.8582	-0.66925	-0.88158	-0.87446	-0.90875	-0.99514	-0.90378	-0.87833	-0.95308	-0.85797	-1.01121	-0.78047
443	0.07027	0.04447	0.04487	0.0506	0.04183	0.06403	0.03518	0.06456	0.07118	0.06159	0.02148	0.07484	0.01925	0.0495	0.00978
444	3.76626	1.52056	2.01867	1.56623	0.93115	2.39077	2.04667	1.88184	1.57156	3.21185	1.62558	1.53339	1.66422	2.0671	0.7906
445	-0.0963	-0.03306	-0.09297	-0.06924	0.00352	-0.0608	-0.06512	-0.05828	-0.07924	-0.06096	-0.07527	-0.17124	0.0108	-0.06463	-0.01918
446	-1.04224	-0.15714	-0.29175	-0.25675	-0.1157	-0.13691	-0.2057	-1.19264	-1.12409	-1.13225	0.17864	-0.47902	0.33891	-0.15772	-0.05362
447	-0.27102	-0.08453	-0.20944	-0.34558	0.00187	-0.12847	-0.14484	-0.24924	-0.19783	-0.11882	-0.15714	-0.45061	-0.1081	-0.15146	-0.07765
448	-0.01273	-0.10471	-0.04445	-0.03763	-0.01778	0.00335	-0.06848	-0.02678	-0.07317	-0.06963	-0.02023	-0.03589	-0.09248	-0.04994	-0.08043
449	-5.95031	-7.26865	-6.60738	-2.78574	-0.26109	-2.35379	-5.89508	-7.04558	-4.00396	-5.78063	-2.10325	-7.76427	-6.02892	-6.65961	-1.76031
450	-0.23847	-0.10302	-0.00504	-0.22575	0.04671	-0.22803	-0.00352	-0.00708	-0.32253	-0.07129	-0.20941	-1.5771	-1.50665	-2.01478	-1.44559
451	-0.12852	-0.08977	-0.03482	-0.04416	-0.05122	-0.0017	-0.06894	-0.09165	-0.07344	-0.10919	-0.03781	-0.04212	-0.11058	-0.09602	-0.11415
452	-2.49386	-2.46991	-0.86501	-1.6021	2.85318	-1.97831	-2.23377	1.50198	-2.22414	-2.27131	-1.04938	-7.24192	-5.53752	-10.4526	-7.26882
453	-0.5194	-0.12829	-0.29189	-0.13741	0.00718	-0.06434	-0.10474	-0.5339	-0.54116	-0.58252	-0.14198	-0.14745	-0.31578	-0.11714	-0.10556
454	1.25391	1.24188	1.07932	1.14682	0.9085	1.13702	1.22467	1.16493	1.10057	1.14783	1.21996	0.99672	1.00525	1.15638	1.23026
455	-0.17299	-0.11082	-0.13815	-0.09558	-0.48496	-0.08371	0.05016	-0.28566	-0.14398	-0.02859	-0.08988	-0.26974	0.06494	0.06803	0.10759
456	-0.89543	-0.46818	-0.55583	-0.42701	-1.73044	-0.44657	-0.03496	-0.64597	-0.02611	-1.07	-0.10254	-0.92242	-1.27588	-0.13571	-0.0352
457	0.75412	0.74503	0.69789	0.69288	0.59367	0.70271	0.73836	0.68939	0.71105	0.72864	0.71776	0.65109	0.64396	0.70534	0.77542
458	1.00589	1.03043	0.97394	0.97798	0.8164	0.95161	0.89314	0.90859	0.89157	0.96563	1.01287	0.86444	0.83985	0.8535	1.0183
459	-0.0479	-0.04422	-0.02258	-0.04006	-0.03638	-0.04258	-0.04303	-0.04229	-0.03986	-0.03025	-0.04415	-0.03124	-0.02476	-0.03822	-0.03914
460	-0.01763	-0.00843	-0.01098	-0.01317	0.0003	-0.009	-0.01018	-0.01552	0.49147	0.48583	0.47519	0.46014	0.49125	0.43751	0.44594
461	0.01601	0.01535	0.01242	0.01462	0.00899	0.01472	0.01881	0.01326	0.01425	0.01082	0.01881	0.01394	0.01087	0.01784	0.01812
462	0.43302	0.44564	0.38972	0.39937	0.38643	0.43875	0.38456	0.41841	0.48702	0.42311	0.46075	0.37577	0.39102	0.44485	0.43671
463	-0.00232	-0.00324	-0.00238	-0.0026	-0.0159	-0.00302	-0.00413	-0.00101	-0.01975	-0.00147	-0.02184	-0.01983	-0.00036	-0.00107	-0.00426
464	0.0043	0.01226	0.0038	0.00254	0.00283	-0.00034	-0.00135	0.00708	-0.00112	0.00078	-0.00016	0.00045	0.00352	0.00146	-0.0018
465	-0.60577	-0.60297	-0.578	-0.52431	-0.49998	-0.54083	-0.60217	-0.55619	-0.54901	-0.55515	-0.55897	-0.53263	-0.52489	-0.58833	-0.60336
466	0.69082	0.6809	0.61927	0.64856	0.48521	0.67356	0.71305	0.65082	0.6069	0.64322	0.67364	0.60214	0.61937	0.69542	0.67858
467	-1.00368	-1.00877	-0.91117	-0.9328	-0.70111	-0.93465	-1.01852	-0.92884	-0.91315	-0.91578	-0.97684	-0.81655	-0.81661	-0.96878	-1.01142
468	-0.09232	-0.10218	-0.07035	-0.08289	-0.02339	-0.10763	-0.01582	-0.06612	-0.06671	-0.07625	-0.09323	-0.04458	-0.04716	-0.10826	0.0521
469	-0.05833	-0.05591	-0.03993	-0.00513	-0.03754	-0.02182	-0.0465	-0.05237	-0.06672	-0.02066	-0.06488	-0.03895	-0.03777	-0.05749	-0.01196
470	-1.53796	-2.23816	-0.6528	-0.67299	-0.05212	-1.65173	-1.48131	-0.74446	-2.01149	-1.59188	-1.81113	-0.44035	0.12943	-1.16396	-2.11229
471	-1.27493	-1.20133	-1.14069	-1.19316	-0.95839	-1.1563	-1.15193	-1.12101	-1.11467	-1.17739	-1.21338	-1.054	-0.99328	-1.10004	-1.20699
472	-0.08684	-0.13602	0.0343	-0.2696	0.01308	-0.20275	-0.13091	-0.13637	-0.16996	-0.04052	-0.19743	0.05997	0.04317	-0.00263	-0.0443
473	-0.09704	-0.09685	-0.08281	-0.09175	-0.10286	-0.07088	-0.03719	-0.10556	-0.07443	-0.1033	-0.08539	-0.07322	-0.06782	-0.07457	-0.0946
474	-0.02464	-0.05243	-0.00199	-0.03773	0.02949	-0.03826	-0.04119	-0.01023	0.02692	0.00723	-0.02927	-0.02829	-0.00052	-0.00553	-0.04352
475	0.03448	0.03832	0.02811	0.02787	0.00121	0.02262	0.03651	0.01707	0.03082	0.01342	0.03835	0.0181	0.01843	0.02378	0.0495
476	0.0038	-0.01118	0.01276	-0.00558	0.02023	-0.01935	-0.02434	0.00746	0.00716	-0.01609	-0.0103	-0.00925	0.01991	0.00192	0.00709
477	-0.02715	-0.02024	-0.02034	-0.02264	0.01867	-0.03675	-0.03915	0.01913	0.00274	0.03629	-0.01871	-0.01557	-0.01176	0.0069	0.00273
478	-1.02036	-0.46556	-0.06323	-1.53519	0.87827	0.73071	6.89583	0.30558	1.61702	1.05157	0.13735	1.06147	0.8836	-0.91859	1.92346
479	-0.08817	-0.10746	-0.11071	-0.51239	-0.09397	-0.22565	-0.06566	-0.09784	-0.06433	-0.13629	-0.42061	-0.04024	-0.10865	-0.05035	-0.36118
480	-0.39117	-0.39251	-0.20555	-1.79133	-0.11396	-1.27119	-1.85407	-0.25429	-0.21081	-0.26303	-0.98817	-0.17397	-0.18481	-0.33354	-1.76025
481	-0.63982	-0.54765	-0.31495	-0.09217	-0.06714	-1.91007	-0.35531	-0.28264	-0.92552	0.29482	-2.65638	0.84985	1.90314	7.80995	2.13995
482	0.87162	0.30846	0.67859	1.40321	-0.18415	0.38294	0.11249	0.96807	0.91503	0.84855	2.02358	0.68161	-0.16438	1.20581	0.02088
483	-3.00418	-3.07856	-2.18663	-3.3773	0.64606	-1.24711	-1.93361	-2.18394	-2.39691	-1.6532	-3.64284
484	-5.76157	-4.26781	9.08916	5.32615	-8.33105	-1.06338	-2.21508	1.15917	3.09774	-1.34661	-1.66557	2.84579	7.04255	0.94804	8.83381
485	-3.74831	-2.68325	-2.55574	-2.35773	0.00683	-2.55208	-1.46364	-4.02894	-0.93543	-1.30587	-3.95086	-0.19636	-0.65746	0.42148	-2.49358
486	-7.50243	-9.82012	-8.24518	-9.64385	-19.2824	-8.34222	-10.2203	-4.75181	-3.28626	-4.82819	-5.48927	-1.97898	-3.77436	-5.91659	-4.80713
487	-0.10411	-0.15177	-0.0383	-0.04498	0.05033	-0.34077	-0.04662	-0.3046	-0.04102	0.16548	0.0585	-1.01541	-0.26341	-0.10556	0.01203
488	1.39704	-0.3185	1.43883	-0.50139	-0.34641	-0.36391	-0.43337	1.00179	-0.19183	1.10118	1.58994	-0.30307	-0.29288	1.72641	0.8479
489	-6.71786	-2.40761	-3.06197	-1.65719	-9.28206	0.04612	-0.86783	-6.21252	-1.57974	-7.23216	-6.22343	0.75047	-6.11601	-8.00075	-6.7237
490	-9.19335	-10.427	-10.9282	-7.34225	-4.34766	-11.1061	-10.8778	-12.4396	0.03127	-1.10672	-1.41505	-10.0106	-7.15397	-8.7073	-10.9523
491	0.02063	0.02822	0.01628	0.02229	-0.01599	0.04959	0.04203	0.00169	-0.00341	-0.06018	0.02679	0.00992	-0.01611	0.00752	-0.00058
492	-0.2423	-0.34902	-0.25746	-0.30335	-0.11565	-0.33002	-0.45571	-0.19248	-0.41004	-0.47117	-0.38455	-0.50104	-0.08782	-0.49434	-0.50965
493	-1.54849	0.0747	-0.45187	-1.67444	2.42667	1.22303	5.40968	-1.09823	-0.17939	-0.29696	-1.23554	-2.473	3.13582	-1.09678	-4.31091
494	1.33858	1.71702	1.69218	-1.05362	-0.42427	0.84701	1.60641	0.89417	-1.11366	1.97393	-0.26948	-0.40503	2.37531	2.35565	3.73934
495	-0.07362	1.37235	0.32728	0.17999	-0.04029	-0.04411	-0.25448	0.3072	0.08065	0.17956	0.10763	-0.07702	0.00157	-0.10675	-0.26542
496	0.93245	-0.17094	0.01876	-0.0656	0.02679	2.07367	0.02268	-0.09148	2.52096	-0.22711	-0.02427	3.92706	0.12098	-0.04004	-0.00825
497	-0.12349	-0.05343	-0.10016	-0.11567	-0.03562	-0.1687	-0.11294	-0.12538	-0.14627	-0.10648	-0.12127	-0.15914	-0.10474	-0.12185	-0.07025
498	-0.51624	-0.35482	-0.63235	-0.19094	0.05592	1.75185	1.27274	1.79377	2.6011	2.03742	1.56814	3.48807	1.5602	1.75111	1.05339
499	0.04308	0.03577	0.04099	0.0338	0.02508	0.03235	0.03555	0.03381	0.04076	0.03165	0.0284	0.03758	0.03031	0.03705	0.02117
500	0.00693	0.00547	-0.00739	0.05797	0.00896	-0.06107	-0.00414	0.02003	0.01421	0.06597	0.01408	0.01783	0.03064	0.06179	0.01703
501	0.03679	-0.04701	3.14363	0.22751	0.01379	0.07381	0.10209	-0.00934	0.74193	-0.00265	-0.02665	0.61055	0.06669	-0.06503	0.06317
502	-0.03218	-0.03626	-0.0332	-0.03162	-0.01588	-0.02914	-0.02711	-0.03699	-0.04304	-0.03516	-0.03197	-0.04277	-0.03313	-0.03805	-0.02734
503	-0.02662	-0.0219	-0.01968	-0.02071	-0.01097	-0.01955	-0.0151	-0.02101	-0.02312	-0.0217	-0.02117	-0.02652	-0.02128	-0.02577	-0.01459
504	-0.01501	-0.02381	-0.00994	-0.00818	-0.00735	-0.00546	-0.01092	-0.01967	-0.00837	-0.01471	-0.00975	-0.01409	-0.01394	-0.01618	-0.01262
505	-0.01898	0.01463	0.06218	-0.0022	0.01294	-0.0085	-0.04506	-0.01209	0.02957	-0.08509	-0.02953	-0.13558	0.00868	-0.08615	-0.00824
506	0.03358	-0.00305	0.05088	0.03702	0.02617	0.03535	0.02903	0.03519	0.04965	0.03158	0.028	0.04494	0.02942	0.03245	0.01502
507	0.03462	0.03506	0.02493	0.02573	0.01908	0.02582	0.02726	0.02864	0.03081	0.03106	0.02588	0.02712	0.02808	0.03332	0.02616
508	-0.02662	-0.02769	-0.02283	-0.02234	-0.02141	-0.0229	-0.02166	-0.0241	-0.0259	-0.02439	-0.02054	-0.0239	-0.02598	-0.02509	-0.02015
509	0.76128	0.74362	0.71682	0.68574	0.5376	0.70179	0.71317	0.71285	0.75072	0.71259	0.70717	0.72395	0.67034	0.7871	0.63258
510	-0.01526	-0.01314	-0.01305	-0.01264	-0.00722	-0.01425	-0.01556	-0.01242	-0.01311	-0.01357	-0.01446	-0.01222	-0.01137	-0.01627	-0.01277
511	0.00462	0.00311	0.0036	0.00374	0.0009	0.00517	0.00585	0.00417	0.00345	0.00395	0.00588	0.00252	0.00319	0.00604	0.00561
512	-0.00332	-0.00288	-0.00343	-0.00283	-0.00115	-0.00472	-0.00498	-0.00286	-0.00383	-0.00321	-0.00359	-0.00358	-0.00283	-0.00516	-0.00449
513	0.00121	0.00147	0.00082	0.00187	8e-05	0.00205	0.00165	0.00173	0.00121	0.00157	0.00258	0.0011	0.00158	0.00131	0.00106
514	-0.00063	-0.00051	-0.00035	0.00046	0.00019	-0.00152	-0.00085	-0.00109	-0.00105	-9e-05	0.00159	0.00019	0.00116	-0.00147	0.00044
515	-0.00229	-0.00332	-0.00183	-0.00271	-0.00246	-0.00331	-0.00201	-0.00217	-0.00253	-0.00301	-0.0034	-0.00347	-0.00317	-0.00117	-0.00258
516	-0.30351	-0.29808	-0.29345	-0.28918	-0.24931	-0.31069	-0.30739	-0.2902	-0.29025	-0.30501	-0.29937	-0.27987	-0.28688	-0.31592	-0.29842
517	-0.00235	-0.00286	-0.00231	-0.00324	-0.0029	-0.00153	-0.00192	-0.00331	-0.00261	-0.00261	-0.00259	-0.00364	-0.00341	-0.00217	-0.00285
518	0.00325	0.00305	0.00311	0.00201	0.00192	0.00389	0.00433	0.00235	0.00301	0.00381	0.00323	0.00251	0.00293	0.00334	0.00417
519	0.00119	0.00011	8e-05	2e-05	-0.00052	-0.00036	-0.0009	0.00076	-0.00086	-0.00079	-0.00075	0.00015	-0.00066	0.00027	0.00939
520	0.00098	0.00108	0.00021	0.00103	-0.00033	0.00143	0.00039	0.00063	0.00037	-0.00021	0.00092	7e-05	-0.00018	0.00037	0.00206
521	-0.00646	-0.00639	-0.00672	-0.00618	-0.00506	-0.00646	-0.00737	-0.00591	-0.00608	-0.00618	-0.00674	-0.00597	-0.00645	-0.00679	-0.00668
522	0.00359	0.00305	0.00334	0.00228	0.00308	0.00272	0.00369	0.00364	0.00386	0.00362	0.00352	0.0036	0.00348	0.00373	0.00311
523	0.0005	0.00301	0.00095	0.00148	0.00139	0.00279	0.00173	0.00035	0.00068	0.0023	0.00116	6e-05	0.00157	0.00173	0.00175
524	0.00249	0.00246	0.00276	0.00229	0.00187	0.0023	0.00249	0.00228	0.00297	0.00212	0.00208	0.00239	0.00264	0.00339	0.00207
525	-0.00295	-0.00326	-0.00356	-0.00327	-0.00186	-0.00284	-0.0038	-0.0026	-0.00371	-0.00314	-0.00331	-0.00307	-0.00171	-0.00225	-0.00381
526	0.00189	0.00203	0.00127	0.00211	0.00172	0.00114	0.00111	0.00335	0.00313	0.00211	0.00437	0.00274	0.00119	0.00086	0.00163

## Sheet: Bebtelovimab
residue	WT	Alpha	Beta	Gamma	Delta	BA.1	BA.2	BA.4	XBB.1.5	XBB.1.16	EG.5	BA.2.86	JN.1	KP.2	KP.3
333	-0.00441	-0.00206	-0.00695	-0.01892	-0.01667	-0.00314	0.00702	0.01152	0.01708	0.00408	-0.06216	-0.00281	-0.0073	0.01639	-0.00227
334	0.00126	0.00178	-0.00095	0.0054	0.00105	0.00022	0.0021	0.00471	0.0018	-0.00075	0.0017	0.00456	0.004	-6e-05	0.00096
335	-0.00376	-0.00135	-0.0032	-0.00276	-0.00357	-0.00202	-0.00323	-0.00289	-0.00187	-0.00272	-0.00119	-0.00229	-0.00194	-0.00322	-0.00291
336	0.00083	0.00163	0.00165	0.00161	0.00125	-0.00043	0	0.00337	-0.00062	7e-05	0.00323	0.00065	0.00031	-0.00065	0.00165
337	0.00292	2e-05	0.00335	0.00311	0.00421	0.00404	0.00355	0.00208	0.00258	0.00305	-0.00138	0.0035	0.00357	0.0032	0.00276
338	0.00795	0.00273	0.00959	0.00907	0.00932	0.007	0.00662	0.00434	0.00399	0.00579	0.01032	0.00725	0.00737	0.00779	0.00716
339	0.01224	0.00656	0.0146	0.01419	0.01244	0.09174	0.06995	0.07563	-0.01749	-0.04095	0.0288	-0.00085	0.00724	0.0237	0.00285
340	0.05332	0.02073	0.07078	0.07754	0.09435	0.06987	0.06135	0.01553	0.02984	0.03566	0.17794	0.07057	0.06114	0.00706	0.0577
341	0.00313	0.00608	0.00884	0.00646	0.0082	0.00618	0.003	0.00498	-0.00636	-0.00052	0.01638	0.0064	0.00764	0.00581	0.00944
342	0.01617	0.00973	0.02731	0.01837	0.02408	0.00717	-0.01176	0.02058	-0.01052	-0.00181	0.02935	0.00461	0.00448	0.011	0.0143
343	0.02064	-0.00732	0.03194	0.00887	-0.04959	0.00941	-0.01862	0.01531	-0.02277	-0.06997	-0.01653	-0.00176	-0.02442	0.01437	0.00588
344	-0.01313	0.01554	0.00169	-0.00113	0.01661	-0.16795	-0.25253	0.00247	-0.10017	-0.09058	0.03884	-0.07037	-0.06263	-0.03674	0.00205
345	-0.77251	0.01029	-0.68798	-0.69063	-0.39715	-0.23542	1.18253	-2.22141	-0.20875	-0.35478	0.03093	-0.18388	-0.03314	-1.16119	2.33337
346	-5.68615	0.04387	-4.07682	-5.38446	-2.10293	-2.65646	-2.24124	0.54965	-0.57654	-0.20809	-0.01284	-1.77146	-1.51283	-0.85352	-2.48097
347	0.002	-0.01332	-0.01466	0.00123	0.00406	0.0355	0.00781	0.01022	0.03051	0.00396	3e-05	0.02827	0.01048	-0.01254	0.04293
348	-0.00419	0.02048	0.00212	0.00205	0.00133	0.00207	0.00445	-0.01521	0.0027	0.00881	0.01953	0.00421	0.01101	-0.00248	0.00602
349	-0.00677	0.01127	-0.00774	-0.02382	0.0027	0.00024	0.0025	-0.01458	0.01177	-0.00179	0.00447	0.0032	0.00068	-0.01186	-0.00782
350	-0.01611	-0.0078	-0.01598	-0.01474	-0.01489	-0.01552	-0.01343	-0.01701	-0.00947	-0.01298	-0.00944	-0.01332	-0.01307	-0.01472	-0.01522
351	-0.00754	-0.0077	-0.00707	-0.00599	-0.00613	-0.00732	-0.00568	-0.00661	-0.00432	-0.00527	-0.00431	-0.00672	-0.00564	-0.00548	-0.00552
352	-0.00053	-0.00421	-0.00029	-0.00208	0.00149	0.0012	0.00081	-0.00048	0.00217	-0.00228	-7e-05	-0.0003	0.00031	-0.00318	0.00269
353	-0.01214	-0.01095	-0.01306	-0.01225	-0.01329	-0.01192	-0.01287	-0.01139	-0.01021	-0.0117	-0.01175	-0.01185	-0.01221	-0.01115	-0.01152
354	-0.00891	0.00998	-0.01031	-0.01152	-0.01345	-0.01201	-0.01372	-0.00734	-0.01747	-0.00136	0.01939	-0.01061	-0.00252	-0.0063	-0.0107
355	-0.0818	-0.00943	-0.09379	-0.08461	-0.09765	-0.07674	-0.07902	-0.06837	-0.04707	-0.08257	-0.11584	-0.07361	-0.07854	-0.06132	-0.06025
356	-0.0635	-0.01313	-0.0715	-0.06581	-0.08117	-0.06212	-0.06565	-0.04346	-0.02288	-0.04125	-0.13466	0.00256	0.00284	0.00447	-0.00323
357	-0.02846	0.00878	-0.03274	-0.03335	-0.0452	-0.02527	-0.02483	-0.02192	-0.00334	-0.02993	-0.06476	-0.02556	-0.02851	-0.01	-0.01805
358	-0.00103	-0.00085	-0.00105	-0.00081	-0.00087	-0.00035	-0.00083	-0.00021	0.00036	-0.00065	-0.00332	-0.00107	-0.00087	-0.00029	-0.00121
359	0.00242	0.00113	0.00165	0.00264	0.00248	0.00203	0.00186	0.00167	0.00138	0.00226	0.00412	0.00225	0.00111	0.00108	0.00207
360	-0.00255	-0.00026	-0.00318	-0.00275	-0.00196	-0.00183	-0.00219	-0.00066	-0.0033	-0.00351	-0.00096	-0.00183	-0.00253	-0.00103	-0.00157
361	0.00186	-0.00014	0.00244	0.00117	0.0012	0.00069	0.00248	0.00248	0.00103	0.00268	-0.00022	0.00171	0.00195	0.00264	0.00103
362	0.00069	0.0005	0.00104	0.00085	0.00038	-0.00023	0.00033	-0.00029	-0.00074	2e-05	0.00335	0.00085	0.00064	-0.0007	0.001
363	-0.0024	-0.0012	-0.00333	-0.00293	-0.0035	-0.00222	-0.00315	-0.00251	-0.00123	-0.00166	-0.00615	-0.00225	-0.00265	-0.00091	-0.0029
364	0.08699	0.03641	0.08618	0.09452	0.09943	0.05913	0.06797	0.06445	0.03131	0.07277	0.14426	0.07151	0.07277	0.03625	0.0622
365	0.00931	0.00284	0.01133	0.00747	0.00965	0.00741	0.0093	0.00763	0.00504	0.01105	0.01148	0.00714	0.00793	0.00717	0.00581
366	0.0125	0.0036	0.01674	0.01391	0.01233	0.01027	0.01297	0.01526	0.01028	0.0179	0.01643	0.01079	0.01264	0.00949	0.00656
367	0.01618	0.0042	0.01847	0.01592	0.01707	0.01082	0.01489	0.01474	0.00841	0.01867	0.01584	0.01253	0.01323	0.01026	0.00848
368	0.02016	0.00533	0.02314	0.02062	0.01791	0.01442	0.02052	0.01909	0.00991	0.02785	0.0269	0.0164	0.01775	0.01412	0.01056
369	0.02221	0.0055	0.02374	0.02054	0.02063	0.01726	0.02275	0.02116	0.01057	0.03836	0.02025	0.01942	0.02292	0.01658	0.0122
370	0.0137	0.00379	0.01694	0.01583	0.01624	0.00847	0.01695	0.00836	0.01017	0.02294	0.00476	0.01297	0.01111	0.00542	0.00862
371	0.03524	-0.00102	0.04734	0.03766	-0.0155	0.00396	0.01963	0.00396	0.00842	0.04201	0.00084	0.01405	0.0072	-0.00339	0.00908
372	0.04811	0.00804	0.05626	0.03731	0.05253	0.01305	0.05361	0.00549	0.02113	0.10719	0.03848	0.03835	0.01978	0.00826	0.01727
373	0.02403	0.009	0.03283	0.02042	0.02196	0.01884	0.04247	0.00627	0.01819	0.08264	0.07892	0.03638	0.00115	0.0172	0.01647
374	-0.01324	-0.00518	0.00358	-0.01633	0.00223	-0.01347	0.00375	-0.01582	-0.00602	0.00817	-0.07379	-0.00406	-0.00686	-0.00834	-0.00111
375	-0.05567	-0.01816	-0.01908	-0.05707	-0.04165	-0.03001	-0.02254	-0.07992	-0.01643	-0.05744	-0.16948	-0.02232	-0.03073	-0.0286	-0.00914
376	0.01616	0.00206	-0.00608	0.01316	0.0186	0.00963	-0.00182	-0.00061	-0.00025	0.00717	0.00951	0.00174	0.00228	0.00384	0.00387
377	-0.0002	0.00106	0.001	0.00021	0.00066	0.00058	7e-05	0.00019	0.00064	0.00297	-0.00378	2e-05	0.0005	-0.00111	-0.00089
378	-0.23723	-0.12428	-0.26596	-0.26509	-0.24412	-0.22562	-0.22085	-0.23635	-0.17865	-0.32606	-0.26797	-0.2272	-0.2545	-0.20536	-0.14438
379	0.00358	0.00153	0.00248	0.00419	0.00379	-0.00013	0.00417	0.00362	0.00248	0.00569	0.00502	0.00019	0.00476	0.00344	0.00221
380	0.00052	-0.00048	0.0019	0.00187	0.00161	0.00077	0.00124	0.00131	0.00024	-4e-05	0.00326	0.00112	0.00026	0.0013	0.00111
381	-0.00216	-0.00088	-0.00231	-0.00218	-0.00238	-0.00175	-0.00125	-0.00123	-0.00141	-0.00315	-0.00259	-0.00141	-0.00238	-0.00148	-0.00107
382	0.00412	0.00161	0.00454	0.0038	0.00449	0.00386	0.00413	0.00421	0.00288	0.0049	0.00499	0.00422	0.00436	0.00378	0.00254
383	-0.00139	-0.00133	-0.00569	-0.0082	-0.00157	-0.0018	-0.00181	-0.00606	-0.00174	-0.00841	-0.00693	-0.00636	-0.00638	-0.00084	-0.00426
384	-0.00618	-0.00279	-0.00817	-0.00739	-0.00759	-0.00646	-0.0066	-0.00689	-0.00519	-0.00932	-0.00781	-0.00638	-0.00707	-0.00507	-0.0043
385	-0.00286	-0.00149	-0.00179	-0.00182	-0.00099	-0.00259	-0.00251	-0.00136	-0.00231	-0.00251	-0.00239	-0.00165	-0.00153	-0.00182	-0.00193
386	-0.05332	-0.02499	-0.06653	-0.06239	-0.05612	-0.03898	-0.0496	-0.04051	-0.03085	-0.04879	-0.08051	-0.05304	-0.05341	-0.03095	-0.03945
387	-0.00339	-0.00139	-0.00318	-0.00452	-0.00464	-0.00285	-0.00318	-0.00431	-0.00273	-0.00432	-0.00092	-0.00405	-0.0036	-0.00275	-0.0027
388	0.00118	-0.00304	0.00528	0.00228	0.00054	0.00147	0.00137	0.00183	0.00025	0.00176	0.00712	-0.00164	0.00161	-0.00349	0.0008
389	0.04006	0.0197	0.0396	0.04316	0.04452	0.03129	0.03294	0.02997	0.01327	0.0322	0.06247	0.03159	0.03602	0.01781	0.02751
390	-2e-05	0.00016	0.00019	0.00062	-2e-05	0.0011	-0.00069	-0.00033	-6e-05	-0.00017	0.00175	-0.00048	0.00099	-3e-05	0.00055
391	-0.00016	0.00017	-0.00029	-0.0001	-0.00035	-0.00024	-0.00021	-0.00024	0.00012	-5e-05	-0.00099	-0.00054	4e-05	0.00011	-0.00011
392	-0.0014	-0.00051	-0.00166	-0.0014	-0.00176	-0.00164	-0.00133	-0.00155	-0.00129	-0.00173	-0.00068	-0.00138	-0.00153	-0.00148	-0.00101
393	-0.00092	3e-05	-0.00096	-0.00076	-0.00104	0.00016	-0.0011	-0.00017	-0.00107	-0.00124	0.00128	-0.00085	-0.00114	-0.00116	0.00075
394	-0.00057	0.00079	-0.00044	-0.00021	0.00031	-0.0003	-0.00082	0.00349	-0.00087	-0.00342	-0.00054	-0.00086	-0.00049	-0.00086	-0.00068
395	-0.00285	-0.00194	-0.00354	-0.00297	-0.00274	-0.00246	-0.00275	-0.00346	-0.00228	-0.00375	-0.00317	-0.00237	-0.00222	-0.0029	-0.00201
396	0.00181	0.0017	0.00158	0.00178	0.00169	0.00059	0.00152	0.00202	0.00056	0.0025	0.00201	0.00141	0.00152	0.00068	2e-05
397	-0.00382	-0.00268	-0.00323	-0.00332	-0.00272	-0.00208	-0.00289	-0.00304	-0.00104	-0.00479	-0.00139	-0.00174	-0.00216	-0.0035	-0.00217
398	0.11629	0.02589	0.13206	0.11932	0.13589	0.10738	0.11265	0.09615	0.06798	0.11583	0.15946	0.10328	0.11069	0.08992	0.08881
399	-0.01258	-0.01408	-0.01581	-0.01568	-0.01529	-0.01216	-0.01074	-0.0133	-0.00373	-0.01201	-0.02592	-0.01145	-0.00094	-0.01062	-0.00867
400	-0.00385	0.00185	-4e-05	-0.00561	-0.00214	-0.00702	-0.00704	-0.00278	-0.01011	0.0013	0.01059	-0.00336	-0.00166	-0.00168	-0.00913
401	-0.02505	-0.01706	-0.02674	-0.0271	-0.02884	-0.0221	-0.02687	-0.02274	-0.01855	-0.0283	-0.03036	-0.02314	-0.02451	-0.02065	-0.01851
402	0.02493	0.00088	0.02731	0.0268	0.02912	0.02327	0.02836	0.02409	0.01645	0.01895	0.03748	0.02012	0.01921	0.02143	0.02506
403	-0.55515	-0.67123	-0.55055	-0.6036	-0.57196	-0.51002	-0.43567	-0.45475	-0.37904	-0.52428	-0.40083	-0.48182	-0.4918	-0.44753	-0.32697
404	-0.05135	-0.03304	-0.06162	-0.0605	-0.07161	-0.04362	-0.03756	-0.02916	-0.03124	-0.05301	-0.05862	-0.05023	-0.05649	-0.03801	-0.02365
405	0.58447	0.40166	0.48452	0.60118	0.43223	0.48868	-0.07115	-0.03834	-0.00292	-0.00606	-0.01347	-0.04385	-0.0396	-0.02702	-0.00667
406	0.27333	0.31787	0.31057	0.34001	0.3556	0.33114	0.28122	0.31344	0.24828	0.36916	0.29058	0.28509	0.33243	0.31602	0.21909
407	-0.02833	-0.01891	-0.02821	-0.03079	-0.0332	-0.02482	-0.02235	-0.02315	-0.01806	-0.03658	-0.02985	-0.02531	-0.03064	-0.02174	-0.01348
408	-0.40268	-0.30309	-0.383	-0.41729	-0.39325	-0.37251	-0.01761	-0.00455	-0.00774	-0.00875	-0.00271	-0.00903	-0.01005	-0.00757	-0.00508
409	-0.03138	-0.03315	-0.02491	-0.03351	-0.03698	-0.02723	-0.02584	-0.02571	-0.02057	-0.03597	-0.02761	-0.02782	-0.03561	-0.02597	-0.01447
410	-0.00163	-0.00181	-0.00051	-0.00113	-0.00336	-0.00203	-0.00192	-0.00297	-0.00175	0.00118	0.00045	-0.00211	-0.00067	-0.00174	-0.00025
411	0.00234	0.00104	0.00212	0.00256	0.00246	0.00248	0.00216	0.00227	0.00159	0.00182	0.00129	0.00199	0.00237	0.00216	0.00122
412	0.00607	0.00368	0.00598	0.00698	0.00216	0.00086	0.00595	0.00589	0.00466	0.00584	0.00501	0.00636	0.00674	0.00431	0.00247
413	0.00109	0.00125	0.00172	0.00212	-3e-05	0.00173	0.00081	0.0017	0.00111	-0.00011	-0.00096	0.00024	0.00188	-2e-05	-0.00027
414	0.00251	-0.00368	0.00205	-0.00456	-0.01193	-0.00298	-0.00318	-0.00116	0.00104	-0.00477	-0.00437	-0.00372	-0.00464	-0.00306	0.00102
415	0.01076	0.00775	0.00702	0.00931	0.01318	0.00913	0.00944	0.00881	0.00621	0.0102	0.0086	0.00585	0.01016	0.00519	0.0059
416	-0.00636	-0.01237	-0.00782	-0.00474	-0.00845	-0.00772	-0.0053	-0.00539	-0.00482	-0.00766	-0.00248	-0.00454	-0.00615	-0.00637	-0.00391
417	-0.11742	-0.12206	-0.02468	-0.01157	-0.13249	-0.00987	-0.00452	0.00736	0.00028	-0.01579	0.00058	-0.02625	-0.02762	-0.00551	-0.00526
418	-0.01335	-0.01703	-0.015	-0.01185	-0.0137	-0.01191	-0.01042	-0.01032	-0.00789	-0.01453	-0.00869	-0.01291	-0.01239	-0.0092	-0.00548
419	-0.00639	-0.00703	-0.00718	-0.0049	-0.00701	-0.00551	-0.00494	-0.0043	-0.00386	-0.00697	-0.00179	-0.0061	-0.0062	-0.00309	-0.00098
420	0.09187	0.04155	0.0981	0.09292	0.10113	0.08979	0.08781	0.08602	0.06192	0.09823	0.07127	0.08741	0.10105	0.08267	0.05168
421	-0.00562	-0.0167	-0.00519	-0.00554	-0.00658	-0.00545	-0.00579	-0.00435	-0.00531	-0.00659	-0.00167	-0.00544	-0.00762	-0.00518	-0.00482
422	0.00067	0.00706	-0.00053	-0.00092	-0.00447	-0.00062	-0.00042	0.00024	-0.00441	-0.00578	-0.00144	-0.00454	-0.00827	-0.00182	-9e-05
423	0.00218	0.00175	0.00248	0.00275	0.00125	0.00286	0.00213	0.00125	0.00129	0.00137	0.00024	0.00192	0.00141	0.00182	0.00033
424	-0.09115	-0.04842	-0.0914	-0.08263	-0.10113	-0.0844	-0.08884	-0.08103	-0.05332	-0.10689	-0.08352	-0.0895	-0.08827	-0.07973	-0.05538
425	-0.00325	-0.00028	-0.00384	-0.00366	-0.00229	-0.00267	-0.00313	-0.00278	-0.0016	-0.00246	-0.00645	-0.00199	-0.00336	-0.00209	-0.00253
426	0.0059	0.00394	0.00575	0.00576	0.0057	0.00493	0.00563	0.00511	0.00377	0.00665	0.00586	0.00501	0.00564	0.00461	0.00357
427	0.07406	0.0225	0.0775	0.07388	0.07587	0.06384	0.0684	0.06479	0.04475	0.06484	0.06786	0.0705	0.07435	0.05629	0.03893
428	0.05194	0.01535	0.05665	0.05164	0.05342	0.04829	0.04715	0.04117	0.02869	0.0559	0.0609	0.04801	0.048	0.03929	0.03029
429	0.00034	0.00122	-0.00093	-0.00114	-0.00049	-0.00031	-0.00082	-0.0002	0.00011	-0.00033	-0.00032	-0.00228	-0.00086	-0.00055	6e-05
430	-0.00083	-0.00067	0.00021	-0.00105	0	-0.00046	-0.0003	-0.00026	-0.00053	0.00073	0	-0.00077	-0.00027	-0.00041	7e-05
431	-0.00099	0.00023	-0.00144	-0.00097	-0.00158	-0.00062	-0.00132	-0.00082	-0.00027	-0.00058	-0.00334	-0.00043	-0.00076	-0.00118	-0.00148
432	-0.00665	-0.00361	-0.00717	-0.00631	-0.0063	-0.00587	-0.00659	-0.00672	-0.00415	-0.00106	-2e-05	-0.00679	-0.0009	-0.00609	-0.00323
433	0.0002	-2e-05	-0.00192	-0.00027	-0.00039	-0.00107	-0.00018	-0.00017	-6e-05	0.00391	0.00174	-0.00025	0.00051	-0.00027	-0.00101
434	-0.00898	-0.00182	-0.01001	-0.00811	-0.0093	-0.00593	-0.00898	-0.00953	-0.005	-0.01692	-0.01657	-0.00776	-0.01027	-0.00668	-0.00261
435	-0.00547	-0.00467	-0.00605	-0.00648	-0.01022	-0.00685	-0.00385	-0.00644	-0.00408	0.00276	0.00817	-0.00433	-0.00262	-0.00914	-0.00799
436	-0.1015	-0.00832	-0.12364	-0.08983	-0.1147	-0.06528	-0.08497	-0.10629	-0.03769	-0.14161	-0.24557	-0.06896	-0.07162	-0.09105	-0.03838
437	-0.37376	-0.02332	-0.37247	-0.30147	-0.56243	0.05543	0.02397	0.09285	0.03257	-0.50377	-1.00869	0.07922	-0.01852	0.21941	0.05205
438	-0.09294	0.01278	-0.07761	-0.08371	-0.0492	-0.04554	-0.04826	-0.05193	-0.04176	-0.07081	0.08359	-0.05819	-0.03937	-0.0577	0.00274
439	2.03714	0.02426	-0.71753	-1.04076	-0.06872	1.58753	-1.5665	1.40594	0.01944	-4.88276	-1.28933	-1.56938	1.09959	-0.63283	-0.25288
440	-1.38604	-0.01735	-1.12999	0.79695	-0.59693	-0.231	1.73796	1.60677	2.50211	2.01214	-1.2348	-0.04318	-1.67504	1.94601	3.18789
441	-2.24433	0.04466	-2.18493	-1.34344	-0.54868	-3.48881	-3.17231	-2.989	-2.79948	-2.84023	0.03794	-2.93531	-3.25708	-2.12404	-0.07082
442	0.15921	0.29938	0.14265	0.41944	0.52115	0.1186	-0.08609	0.03625	0.11376	0.25131	0.7207	0.03276	0.41198	-0.52566	0.60136
443	-0.85431	0.05691	-0.69351	-1.36605	-1.1483	-0.63155	-0.85769	-0.88148	-1.31594	-1.12049	-0.13783	-0.96769	-0.22205	-1.12931	0.1843
444	-2.49024	-0.15527	-2.27024	-3.07033	-4.42929	-0.73502	-0.22911	2.22744	2.42106	4.45552	0.50715	0.92198	0.66018	-2.58214	-2.42158
445	-5.39275	-5.46851	-4.5315	-7.186	-5.7523	-5.229	-4.04814	-3.28131	-3.53096	-2.34146	-3.26717	-11.3032	-5.28193	-7.17824	-9.4995
446	-1.30799	-1.52572	-1.31644	-1.08582	-0.99811	0.9823	-1.19723	-0.77972	0.00547	-0.211	-3.02815	0.0102	-1.46735	3.45246	-1.01851
447	1.35173	1.16115	-0.55332	2.13768	0.85932	1.59019	-0.37023	-0.48574	-0.31209	-0.02124	0.09232	1.6383	-0.11974	-0.56662	1.38364
448	-0.85449	-0.42881	-0.53313	-0.78452	-0.17653	-1.02707	-0.34228	-0.46207	-0.19287	-0.80541	-0.05859	-0.98517	-0.08004	1.98589	-1.12942
449	-0.49546	-5.24323	-0.07669	-2.00228	-0.06059	-0.3377	-0.87805	-1.66182	-0.79529	-0.03729	-0.19046	-0.24507	-0.00324	-1.06743	-0.40365
450	-0.34033	-0.1027	-0.32276	-1.64617	-0.38161	-0.16064	-0.29187	-4.32332	-0.28446	-0.11107	-0.06276	0.94112	0.78431	-0.8644	1.23544
451	-0.00245	-0.02248	-0.01045	-0.01681	-0.03193	-0.02968	-0.05502	0.05133	0.02365	-0.03272	-0.02118	-0.02865	-0.0422	0.13165	-0.03363
452	0.00451	0.01576	0.00563	0.00545	-0.20825	0.00784	0.01047	-0.31518	0.00938	0.00787	0.00966	0.0109	-0.01094	-0.06874	-0.07965
453	0.00244	-0.02339	0.00401	0.00069	0.00215	0.00419	0.00353	0.00816	-0.00029	0.00195	0.00177	-0.00024	0.00073	0.00816	0.00126
454	-0.08277	0.08895	-0.10355	-0.07355	-0.06877	-0.08311	-0.07611	-0.08462	-0.03549	-0.07762	-0.07086	-0.06834	-0.06799	-0.08343	-0.05404
455	-0.00018	-0.0031	0.00029	0.00045	0.0016	-0.00081	0.00058	-0.00142	0.00151	-0.00047	-0.00127	0.00051	0.00169	0.00012	0.00348
456	0.00396	-0.00579	0.00372	0.00424	0.00395	0.00315	0.00372	0.00409	0.00171	0.00259	0.00518	0.00283	0.0023	0.0034	0.00393
457	-0.05329	0.03818	-0.06446	-0.04774	-0.0561	-0.05362	-0.0523	-0.05458	-0.02089	-0.05687	-0.05573	-0.04559	-0.05291	-0.04648	-0.02471
458	-0.017	0.08098	-0.03158	-0.0075	-0.02044	-0.0185	-0.02061	-0.02497	0.00537	-0.03374	-0.02444	-0.01548	-0.02634	-0.02375	0.01507
459	0.0026	-0.00312	0.00285	0.00209	0.00229	0.00267	0.00234	0.003	0.00102	0.00299	0.00306	0.0013	0.00295	0.00243	0.00088
460	-0.00927	-0.0094	-0.01041	-0.00985	-0.00952	-0.00987	-0.00911	-0.00871	-0.04042	-0.07877	-0.05114	-0.06269	-0.08796	-0.05726	-0.03084
461	-0.00143	0.00228	-0.00167	-0.00112	-0.00233	-0.00072	-0.00137	-0.00096	-0.00029	-0.00011	-0.00225	-0.0007	0.00025	-0.00099	-0.0008
462	-0.02976	0.01508	-0.04013	-0.02693	-0.03402	-0.02893	-0.03331	-0.02941	-0.01921	-0.03373	-0.04183	-0.0252	-0.03222	-0.02631	-0.00931
463	-0.00353	-0.00349	-0.00374	-0.00358	0.00625	-0.0035	-0.00353	-0.00319	0.00424	-0.00412	0.00648	0.00535	-0.00376	-0.00352	-0.00309
464	-0.00527	-0.00447	-0.00597	-0.00533	-0.00235	-0.0046	-0.00477	-0.00575	-0.00199	-0.00488	-0.00261	-0.00256	-0.00433	-0.00511	-0.00376
465	0.05772	-0.02081	0.07123	0.05164	0.06202	0.05454	0.05798	0.05472	0.02931	0.05924	0.06148	0.04856	0.05626	0.05126	0.03576
466	-0.09712	0.03349	-0.10112	-0.0971	-0.10611	-0.09852	-0.09146	-0.09205	-0.05271	-0.07999	-0.11586	-0.08552	-0.08521	-0.07182	-0.07509
467	0.06665	-0.07721	0.08182	0.06139	0.07278	0.06841	0.06441	0.07366	0.02885	0.06497	0.06902	0.05386	0.05887	0.0676	0.04204
468	0.0001	-0.01424	0.00052	0.00071	8e-05	-0.00015	-0.00026	0.00122	-0.0019	7e-05	0.00022	-0.00068	-0.00032	0.00151	0.00022
469	0.01113	-0.00233	0.0111	0.00804	0.00783	0.01	0.01044	0.00968	0.0039	0.00533	0.00595	0.00836	0.00737	0.01043	0.00904
470	-0.00507	-0.00922	-0.00324	-0.00525	-0.00473	-0.00429	-0.00235	-0.00587	-0.00163	-0.00274	-0.00353	-0.00339	-0.00051	-0.0043	-0.00582
471	0.01898	-0.10756	0.03875	0.00858	0.02826	0.02347	0.02604	0.03147	-0.0082	0.03955	0.03316	0.02084	0.02441	0.02938	-0.01159
472	-0.00015	0.00656	-0.00104	0.0004	-0.00094	-0.00066	-0.00043	-0.00229	0.00092	-0.00155	-0.0018	-2e-05	-0.00053	-0.00196	0.0028
473	-0.00357	-0.00692	-0.0025	-0.00393	-0.00338	-0.00339	-0.00262	-0.00274	-0.00302	-0.00209	-0.00138	-0.00289	-0.00215	-0.0013	-0.00332
474	0.00098	-0.00501	0.00124	0.00136	0.00155	0.00048	0.00109	0.0009	-0.00103	0.00024	0.00294	-0.00037	0.00042	0.0007	0.00088
475	0.00089	0.00285	0.00011	0.00119	0.00048	0.00037	0.00022	0.0002	0.00104	-0.00026	-0.00138	0.0005	0.00026	0.00024	0.00234
476	0.00156	0.00019	0.00143	0.00178	0.00161	0.00088	0.0013	0.00147	0.00095	0.00086	0.00209	0.00112	0.00139	0.00119	0.0017
477	-0.00023	-0.00156	5e-05	0.00067	-0.00018	-0.00226	-0.00197	0.00048	7e-05	-9e-05	0.0012	-0.00061	-0.00158	0.00058	0.0004
478	0.00324	0.00278	0.00205	0.00328	0.01396	0.01871	0.01872	0.0204	0.03654	-0.0102	0.01212	0.02624	0.01077	0.01315	0.05299
479	-0.00281	-0.00333	-0.0022	-0.00285	-0.00245	-0.00198	-0.00199	-0.00237	-0.00193	-0.00126	-0.00208	-0.00184	-0.00151	-0.00183	-0.00307
480	-0.00292	-0.00568	-0.002	-0.00371	-0.00157	-0.00239	-0.0021	-0.00196	-0.00251	-0.00111	-0.00144	-0.00432	-0.00181	-0.00235	-0.00333
481	-0.00386	-0.00026	0.0001	0.00069	-0.00046	0.00058	-0.00082	-0.00273	-0.00065	-0.00301	-0.00108	0.03705	0.01943	0.03135	0.06217
482	0.00016	-0.02361	0.00182	-0.00254	-5e-05	-0.00017	0.00053	0.00081	-0.00326	-0.00025	0.00252	0.00261	0.0029	0.00413	0.00064
483	0.00644	0.01967	0.00397	0.00917	0.00519	0.00625	0.00483	0.00477	0.00702	0.00216	-0.00063
484	-0.0392	-0.34336	0.03731	0.10971	-0.02327	-0.00505	-0.0045	-0.00497	-0.00419	-0.00392	-0.00338	0.04121	0.03943	-0.01162	0.20367
485	0.00311	0.00603	0.00316	0.00239	0.00215	0.00304	0.00275	0.0031	0.00216	0.00278	0.00199	0.00067	0.00246	0.00257	-0.00055
486	-7e-05	-0.00551	-0.00022	0.00012	-0.00019	-0.0017	-0.00059	-0.0002	-0.00154	-0.00032	0.0033	-0.00056	2e-05	0.00428	0.00107
487	0.00431	0.0032	0.00431	0.00455	-0.00179	0.00312	0.00283	0.00335	-0.00236	0.00173	0.00402	-0.00203	-0.00199	-0.00201	0.00792
488	-0.00441	-0.00582	-0.00363	-0.00525	-0.00393	-0.00373	-0.00327	-0.00368	-0.00322	-0.00218	-0.00159	-0.00567	-0.00235	-0.00325	-0.00525
489	-0.00042	-0.00625	-0.0053	-0.00123	-0.00057	-0.00323	-0.00215	-0.00505	-0.00113	-0.00334	-0.00332	-0.00097	-0.00166	-0.00526	-0.00062
490	0.0006	0.02805	0.00055	-0.00027	0.00063	0.0012	0.00079	-0.00081	0.00577	0.00122	-0.00867	0.00179	0.00258	0.00041	-0.00147
491	0.00678	0.02049	0.00654	0.00707	0.00627	0.00621	0.00632	0.00587	0.00664	0.00564	0.00333	0.0064	0.00608	0.00486	0.00601
492	-0.01032	-0.04241	-0.01083	-0.02125	-0.01125	-0.01293	-0.01398	-0.00331	-0.0123	-0.00854	-0.00739	-0.01274	-0.00946	-0.00915	-0.01165
493	0.00561	-0.26749	-0.01276	0.00498	-0.00627	-0.18021	-0.10357	0.00074	-0.01183	-0.01539	-0.0196	0.00701	-0.01579	-0.02406	0.04597
494	-0.0248	-0.55492	-0.03824	-0.03809	-0.03609	-0.00324	-0.04128	-0.05263	0.02224	0.00357	-0.02758	0.00389	0.00576	-0.04282	-0.08993
495	-0.00988	-0.24363	0.01748	-0.02498	-0.00267	0.01089	0.00885	0.01484	-0.01941	-0.01107	0.01594	-0.02072	-0.01359	0.03358	0.03003
496	0.05322	-0.51016	0.02772	0.05916	0.03192	0.01071	0.00908	0.02755	0.02277	0.0302	0.00371	0.04968	0.04583	0.00479	0.01887
497	-0.09282	-0.10216	-0.05261	-0.09979	-0.07463	-0.06774	-0.02032	-0.02914	-0.00405	-0.04523	0.00654	-0.10574	-0.05819	0.01351	-0.0969
498	-0.16523	-1.09794	-0.16792	-0.31032	-0.10426	-1.13325	-1.14166	-1.57204	-1.02104	1.15928	5.33662	-0.84857	-1.59667	-0.8252	0.28936
499	-7.50116	-0.25164	-3.24405	-3.77197	-3.47575	-7.61346	-3.83405	-5.63328	-6.24723	-4.14762	-3.91027	-3.90177	-5.72808	-4.21709	-3.14047
500	-1.14461	-3.7168	-1.58482	-0.79064	-1.37887	-1.29199	-1.63123	-2.46454	-0.4289	-1.03523	-3.98942	-2.03646	-1.94156	0.60667	-1.52493
501	-0.96205	-6.27333	-1.05865	-1.09592	-1.07893	-0.38292	0.40365	0.49985	-0.42933	-0.6663	-1.44534	0.14622	0.3457	-0.57347	0.00799
502	0.0568	-0.79367	0.51255	0.06649	-0.45061	0.62173	0.5877	0.37646	-0.09462	-0.89302	-1.04844	0.37708	-0.58206	-0.21037	-0.02904
503	-0.35539	-0.09393	-1.31932	-0.77604	-0.19437	-0.15847	-0.51421	-0.13292	-0.05679	0.95583	-1.74587	-0.99957	-1.03352	-0.0742	-0.03084
504	-0.10812	-0.09874	-0.14937	-0.15056	-0.16472	-0.06741	-0.06958	-0.05683	-0.04002	-0.16964	-0.12797	-0.12683	-0.15056	-0.04205	-0.02849
505	-0.10332	-2.26015	-0.14283	-0.14288	-0.15003	-0.06325	-0.17108	-0.04139	-0.02214	-0.37032	-0.21923	-0.07947	-0.05735	-0.02034	-0.01217
506	1.9747	-0.04297	1.38337	2.18521	1.81467	1.11635	2.00562	1.61146	-0.68256	2.10881	-0.65017	1.90383	1.50081	0.19222	-0.10689
507	0.02358	0.00479	0.04821	0.02814	0.03842	0.01527	0.02798	0.02787	0.00871	0.03625	0.06504	0.02065	0.02534	0.03337	0.00191
508	-0.00436	0.00626	-0.0065	0.00039	0.0033	0.00176	-0.00189	-0.00494	0.00198	-0.0743	-0.16328	-0.00033	-0.00198	-0.00356	0.00125
509	0.00741	-0.23525	-0.3666	-0.33703	-0.55307	-0.05317	0.24059	0.31306	0.29549	0.07654	-0.65881	-0.03574	-0.202	-0.17342	-0.41012
510	-0.00219	-0.00281	-0.00151	-0.00158	-0.0019	-0.00028	-0.00143	-0.00323	-0.00269	-0.00642	-0.00248	-0.00226	-0.00237	-0.0026	0.00232
511	0.00292	0.00365	0.00329	0.00375	0.00339	0.00322	0.00297	0.0026	0.0016	0.00619	0.00382	0.00362	0.00462	0.00267	0.00104
512	-0.00169	-0.00173	-0.00121	-0.00037	-0.00059	-0.00086	-0.00137	-0.00162	-0.00172	-0.00284	0.00171	-0.00138	-0.00152	-0.00151	9e-05
513	-0.00047	0.0004	-0.00054	-0.00127	-0.00107	-5e-05	-4e-05	-0.00014	0.00017	-8e-05	-0.0037	-0.0005	-0.00066	0.00028	-0.00041
514	0.00333	0.00186	0.00341	0.00307	0.00365	0.00068	0.00325	0.00248	0.00094	0.00291	0.00447	0.00239	0.0022	0.00215	0.00277
515	0.00025	-0.00011	0.00012	-0.00035	-0.00033	0.00074	0.00041	0.00033	0.00064	0.00042	-0.00089	0.00045	0.00047	0.0005	0.00021
516	0.03673	-0.00026	0.04123	0.03637	0.04306	0.0341	0.03209	0.02677	0.01134	0.04032	0.06456	0.03156	0.03663	0.02073	0.02109
517	0.00031	-9e-05	0.00043	0.0003	0.00057	0.00016	0.0004	0.00062	0.00045	0.00058	2e-05	0.00046	0.00052	0.00069	0.00029
518	0.0005	0.00096	0.00047	0.00085	0.0007	0.00047	0.00038	0.00055	0.00045	0.00029	0.0004	0.00044	0.0004	0.00033	0.00053
519	-0.00086	-0.00024	-0.00065	-0.00045	-0.00019	-4e-05	-0.00038	-0.00121	-0.00035	-0.00027	-0.00045	-0.00042	-0.0004	-8e-05	-0.00058
520	0.00101	0.00079	0.00127	0.00107	0.00116	0.00091	0.00118	0.00102	0.00101	0.00118	0.00069	0.00103	0.00107	0.0011	0.00087
521	0.00104	-0.00013	0.00125	0.00135	0.00126	0.00109	0.00094	0.00085	0.00031	0.00084	0.00175	0.00097	0.0011	0.00061	0.00063
522	-0.00176	-0.00082	-0.00226	-0.00104	-0.0022	-0.00178	-0.00204	-0.0019	-0.00152	-0.00208	-0.00207	-0.00177	-0.00187	-0.00173	-0.00151
523	0.00057	0.0001	0.00022	0.00034	0.00014	-0.00168	-0.0001	0.00013	-0.00012	-0.00093	0.0011	0.00036	-5e-05	-0.00033	0.0005
524	-0.00084	-0.00045	-0.00083	-0.00112	-0.00127	-0.00081	-0.00049	-0.00027	-8e-05	-0.00036	-0.00225	-0.0006	-0.0011	-0.00044	-0.00089
525	-0.0002	-0.00016	0.00026	0.00027	0.00062	0.00035	-0.0001	-8e-05	-0.00025	-0.00018	0.00116	0.00013	-0.0002	-0.00053	-4e-05
526	-0.00414	-0.00178	-0.00422	-0.00433	-0.00387	-0.00313	-0.00362	-0.00371	-0.0025	-0.00427	-0.00504	-0.0035	-0.00308	-0.00308	-0.003

## Sheet: Cilgavimab
residue	WT	Alpha	Beta	Gamma	Delta	BA.1	BA.2	BA.4	XBB.1.5	XBB.1.16	EG.5	BA.2.86	JN.1	KP.2	KP.3
333	0.13516	0.16867	0.12957	0.18226	0.14364	0.11609	0.13243	0.12838	0.12325	0.13056	0.17202	0.13352	0.12801	0.11625	0.13937
334	0.00738	0.0023	0.00278	4e-05	0.01611	0.00525	0.01397	0.00125	0.0129	0.00418	0.0137	0.00314	0.00166	0.00228	-0.00036
335	-0.00557	-0.01705	-0.00536	-0.01445	-0.00829	-0.00478	-0.0061	-0.00656	-0.0069	-0.00589	-0.01074	-0.00674	-0.00592	-0.00603	-0.00229
336	-0.00084	0.00656	0.00037	-0.00285	-0.00037	-0.00051	0.00031	0.00159	0.00092	-0.00077	0.00407	-0.00145	-0.00047	0.00037	-0.00419
337	0.00448	0.00394	0.00372	0.01066	0.00216	0.00289	0.00515	0.00608	0.00076	0.00522	0.00571	0.00648	0.00533	0.00316	0.00721
338	0.00202	0.00034	0.00353	0.00412	0.00215	0.00276	0.00285	0.00403	0.00347	0.00317	-0.00135	0.00596	0.00305	0.00307	0.01152
339	0.00583	0.00716	0.00798	0.01017	0.00783	-0.20728	-0.2186	-0.16728	-0.00996	-0.02478	-0.00882	0.01651	0.01769	0.02727	0.01298
340	-0.24508	-0.74017	-0.20543	-0.33459	-0.23369	-0.16723	-0.21538	-0.20442	-0.17866	-0.17649	-0.3985	-0.1399	-0.19925	-0.19663	-0.0955
341	0.00808	0.01618	0.01381	0.02123	0.00939	0.00913	0.01031	0.01021	0.0158	0.00894	0.00329	0.01589	0.01065	0.01003	0.02206
342	0.01208	0.02392	0.01196	0.02525	0.01366	0.01548	0.01452	0.01133	0.01565	0.01188	0.01744	0.01875	0.01202	0.01727	0.02655
343	-0.0058	-0.07583	-0.01012	-0.2025	-0.07223	0.00458	-0.00549	-0.00682	-0.01307	-0.02341	-0.07957	-0.01296	-0.02397	0.01419	0.08908
344	0.00779	-0.02143	-0.00719	-0.16518	0.014	0.00834	0.00336	-0.0093	0.00963	-0.00376	0.03603	-0.02847	-0.00269	-0.00587	-0.05071
345	-0.70011	1.61973	-1.09175	-0.86286	-0.57335	-1.20745	-0.5794	-0.36182	-0.96143	-0.94222	0.14505	-1.95466	-0.57666	-1.14938	0.29625
346	0.47668	-2.22613	-2.74001	-0.75793	1.83288	0.27052	-0.06911	-1.92498	-1.45282	-0.14152	-2.76034	-0.72756	-1.243	-1.57241	-1.1453
347	0.04579	0.15536	0.09045	0.12195	0.06553	0.04933	0.07102	0.09132	0.05813	0.02368	0.12539	0.06583	0.06796	0.04417	-0.02044
348	0.00529	-0.0206	0.00944	0.01352	-0.00311	0.00911	0.00557	-0.00658	0.02283	0.01125	0.01065	0.00861	0.00187	0.01482	0.00969
349	0.01624	0.01792	0.02966	0.04619	0.00772	0.022	0.02245	0.01153	0.02897	0.01212	0.04276	-0.00558	0.03021	0.02715	-0.01842
350	-0.0048	-0.01428	-0.00505	-0.00176	-0.00471	-0.00647	-0.00512	-0.0071	-0.00912	-0.00426	-0.00689	-0.01	-0.00445	-0.00273	-0.00095
351	-0.02474	-0.04108	-0.02696	-0.05085	-0.00773	-0.03381	-0.01683	-0.01888	-0.03327	-0.03903	-0.02833	-0.03533	-0.03794	-0.0133	-0.00139
352	-0.00013	0.00814	0.00154	0.00697	0.00366	-0.00058	0.00106	0.00455	0.00066	-0.00253	-0.0026	-0.00178	0.00222	0.00017	-0.00287
353	-0.00842	-0.02638	-0.01169	-0.0178	-0.0089	-0.01002	-0.01109	-0.01026	-0.01416	-0.00864	-0.0159	-0.01305	-0.01096	-0.01158	-0.00598
354	-0.01211	-0.10248	-0.02106	-0.0426	-0.02597	-0.01127	-0.01733	-0.02627	-0.02507	-0.00134	0.03981	-0.01756	-0.01452	-0.02298	-0.01076
355	0.09473	0.11009	0.08576	0.10308	0.08102	0.08249	0.0899	0.07806	0.08034	0.09205	0.12686	0.07011	0.08456	0.09146	0.07364
356	0.19504	0.42867	0.17403	0.29763	0.19943	0.15213	0.1871	0.14751	0.17197	0.16225	0.33967	0.00516	0.0069	0.00633	-0.00059
357	0.11161	0.17401	0.10668	0.13378	0.10305	0.0971	0.10874	0.10092	0.10803	0.10084	0.14572	0.09753	0.1116	0.10834	0.08705
358	0.00302	0.00558	0.00236	0.00573	0.00328	0.00204	0.00222	0.00202	0.00238	0.00256	0.00388	0.00216	0.00234	0.00184	0.00183
359	-0.00441	-0.00853	-0.00601	-0.00868	-0.0042	-0.00269	-0.00346	-0.00278	-0.00287	-0.00423	-0.00641	-0.00294	-0.00618	-0.00295	-0.00261
360	-0.00174	-0.0002	-0.0019	-0.00629	-0.0024	-0.00123	-0.00181	-0.00023	-0.01044	-0.00267	-0.00212	-0.00197	-0.00196	-0.00037	-0.0026
361	0.0029	0.00374	0.00321	0.00632	0.00204	0.00145	0.00293	0.00325	0.00197	0.00322	0.00345	0.00399	0.00295	0.00244	0.00473
362	-0.00456	-0.00801	-0.00433	-0.00847	-0.00487	-0.00354	-0.00432	-0.00396	-0.00414	-0.00451	-0.00692	-0.00403	-0.00393	-0.00393	-0.00382
363	0.00258	0.00268	0.00217	0.00432	0.00253	0.00178	0.002	0.00168	0.00169	0.00237	0.00352	0.002	0.0018	0.00176	0.00199
364	-0.10265	-0.10671	-0.09594	-0.13079	-0.09772	-0.08571	-0.09287	-0.08706	-0.08446	-0.10176	-0.11669	-0.09636	-0.08932	-0.08563	-0.11136
365	-0.0016	-0.00082	-0.00101	-0.00072	-0.00098	-0.00116	-0.00108	-0.00026	0.00022	-0.00089	-0.00215	-0.00026	-0.00059	-0.00093	-0.00015
366	0.00048	0.00122	-0.00087	-0.00049	0.00063	-0.00095	-0.00084	0.00121	0.00181	-0.00113	-0.00134	0.00183	-0.00072	0.00081	0.00171
367	2e-05	0.00277	0.0012	0.00254	0.00037	0.00076	0.00157	0.00066	0.00168	0.0001	0.00132	0.00091	0.00053	0.00136	0.00065
368	-0.0004	0.00246	0.00019	0.00047	8e-05	2e-05	0.00063	0.00014	0.00105	-0.00111	0.00038	-0.00022	2e-05	0.00064	-0.00033
369	-0.00032	0.00145	0.00026	0.00031	0.00034	-2e-05	0.00034	0.0001	0.00088	-0.00042	0.00078	0.00039	1e-05	0.00038	0.00117
370	0.00206	0.00434	0.00224	0.00504	0.00328	0.00145	0.00286	0.0012	0.0027	0.00296	0.00555	0.00308	0.00163	0.00137	0.00416
371	-0.00105	0.00182	-0.00162	0.00129	0.00257	-0.00109	0.00082	-0.00069	3e-05	0.00022	0.00172	0.00044	-0.00021	-0.00052	0.00107
372	-0.0002	0.00105	0.00018	0.00101	0.00108	0.00076	0.00034	0.00051	0.00044	-0.00014	0.002	-0.00047	0.00079	0.0006	-0.00045
373	0.00352	0.00291	0.00344	0.00535	0.00357	0.00258	0.00187	0.00138	0.00294	0.00087	0.00248	0.0022	0.00139	0.00146	0.00844
374	-0.00068	-0.00153	-0.00204	-0.00156	-0.00089	-0.00115	-0.00169	-0.00095	-0.00278	-0.00096	-0.00084	-0.00303	-0.00108	-0.00153	-0.00588
375	0.00023	-0.00193	-0.00144	-0.00173	-8e-05	-0.00088	-0.00117	-0.0011	-0.00253	-0.00039	-0.00096	-0.00208	-0.00086	-0.00162	-0.00379
376	-0.00079	-0.00052	-0.00026	-0.00104	-0.00085	-0.00042	-0.0006	-0.00026	0	-0.00109	-0.00112	-5e-05	-0.0006	-0.00038	0.00041
377	0.00085	0.00079	0.00065	0.00135	0.00083	0.00047	0.00069	0.00044	0.00044	0.00066	0.00137	0.00028	0.00049	0.00048	-0.00015
378	0.07024	0.05792	0.06411	0.06741	0.06113	0.06185	0.06038	0.06062	0.0493	0.06743	0.07456	0.05423	0.06213	0.06017	0.05249
379	8e-05	0.00059	0.00013	0.00025	9e-05	0.00035	0.00019	0.00012	0.00036	0.00032	0.00075	0.0003	0.00033	0.00029	0.00019
380	-0.00141	-0.00169	-0.00118	-0.00179	-0.00127	-0.00108	-0.0012	-0.00103	-0.00097	-0.00139	-0.00194	-0.00112	-0.00118	-0.00114	-0.00114
381	0.00064	0.00067	0.00059	0.00063	0.00044	0.00048	0.00054	0.00046	0.00038	0.0005	0.00066	0.00038	0.0004	0.00054	0.00024
382	-0.00081	-0.00076	-0.0007	-0.00064	-0.00038	-0.00052	-0.00055	-0.00024	-0.00021	-0.00082	-0.00082	3e-05	-0.00046	-0.00034	0.00043
383	-0.00131	-0.00188	-0.00049	-0.0009	-0.00106	-0.00093	-0.00122	-0.00084	-0.0011	-0.00067	-0.00137	-0.00088	-0.00093	-0.00119	-0.00061
384	-0.00094	-0.00184	-0.00086	-0.00123	-0.00098	-0.00062	-0.00112	-0.00094	-0.00109	-0.00107	-0.0012	-0.00122	-0.00101	-0.00119	-0.00138
385	0.00023	-0.00079	-0.0004	-0.0016	-0.00134	-0.00045	-0.00044	-0.00095	-0.00075	-0.00078	0.00011	-0.00119	-0.00108	-0.0005	-0.00084
386	0.05946	0.06682	0.05655	0.0651	0.05539	0.0553	0.05491	0.05688	0.0516	0.06083	0.0653	0.05312	0.05598	0.05388	0.0591
387	-0.00094	-0.00216	-0.00112	-0.00128	-0.00072	-0.00055	-0.00089	-0.00047	-0.0009	-0.00082	-0.0019	-0.00087	-0.00084	-0.00108	-0.00056
388	-0.00338	-0.0056	-0.00256	-0.0066	-0.00365	-0.00195	-0.00275	-0.00207	-0.00252	-0.00313	-0.0025	-0.00343	-0.00269	-0.00312	-0.0002
389	-0.07089	-0.0735	-0.06921	-0.08425	-0.0677	-0.06149	-0.06586	-0.06218	-0.06105	-0.07052	-0.07528	-0.06506	-0.06424	-0.06317	-0.07421
390	-0.00174	-0.00182	-0.00171	-0.00244	-0.00167	-0.00119	-0.00159	-0.00106	-0.00117	-0.00157	-0.00222	-0.00162	-0.00131	-0.00145	-0.00194
391	0.00148	0.00301	0.00141	0.00243	0.00092	0.00175	0.00136	0.00078	0.00152	0.00143	0.00242	0.00115	0.00183	0.00177	0.00108
392	-0.00102	-0.0021	-0.00114	-0.00171	-0.00106	-0.00086	-0.00125	-0.0011	-0.00118	-0.00109	-0.00128	-0.00141	-0.00097	-0.00113	-0.00137
393	-0.00375	-0.00536	-0.0037	-0.00642	-0.00393	-0.00206	-0.00374	-0.00234	-0.00393	-0.00161	-0.00554	-0.00358	-0.00347	-0.00173	-0.00245
394	-0.00074	-0.00231	-0.00074	-0.00184	-0.00138	-0.00054	-0.00074	0.00152	-0.00105	0.0017	-0.00077	-0.00121	-0.00063	-0.00036	-0.00101
395	-0.00245	-0.00746	-0.00248	-0.00455	-0.00285	-0.00204	-0.00269	-0.00259	-0.00304	-0.00228	-0.00454	-0.00225	-0.00259	-0.00249	-0.00158
396	0.00044	0.0018	0.00016	0.00048	0.00013	0.0001	0.00037	-0.0002	0.0005	0.0003	0.00207	-0.00053	5e-05	0.00024	-0.00054
397	-0.00172	-0.00301	-0.00053	-0.00061	-0.00053	-0.00096	-0.00165	-3e-05	-0.0012	-0.0014	-0.00295	0.00042	-9e-05	-0.00145	-0.00147
398	-0.09534	-0.10318	-0.08165	-0.10084	-0.07807	-0.07985	-0.08651	-0.07351	-0.07378	-0.09272	-0.12037	-0.06392	-0.08047	-0.0862	-0.069
399	-0.00502	-0.00625	-0.00542	-0.01142	-0.00506	-0.0075	-0.00441	-0.00452	-0.00627	-0.00832	-0.00883	-0.00707	-0.00059	-0.00751	-0.01313
400	-0.00847	-0.02757	-0.01004	-0.01431	-0.01176	-0.00721	-0.0083	-0.01451	-0.01189	-0.005	-0.01502	-0.01004	-0.01022	-0.00707	0.00221
401	-0.01133	-0.00944	-0.01394	-0.01834	-0.01011	-0.01228	-0.01135	-0.01072	-0.01535	-0.01488	-0.01567	-0.01323	-0.01387	-0.01506	-0.01663
402	0.00376	0.008	0.01124	0.0086	0.00594	0.00709	0.00653	0.00823	0.01241	0.0048	0.01215	0.00695	0.00845	0.00849	0.00586
403	0.17394	0.10369	0.21574	0.11412	0.12615	0.14664	0.12213	0.1623	0.09655	0.17087	0.17429	0.11045	0.1831	0.15402	0.15129
404	0.00416	0.00118	0.00497	0.00145	0.00372	0.00289	0.0015	0.00271	-0.00046	0.00229	0.00243	0.00099	0.00319	0.00348	0.00084
405	-0.11727	-0.08104	-0.13316	-0.08746	-0.096	-0.1119	0.00639	-0.0022	-4e-05	0.01087	0.01086	0.00528	0.00962	0.00984	0.00622
406	-0.12967	-0.06384	-0.11623	-0.087	-0.09344	-0.10919	-0.08991	-0.11169	-0.06822	-0.1282	-0.11742	-0.08492	-0.1187	-0.11051	-0.11447
407	0.00037	-0.00137	0.00032	-0.00102	-0.00014	0.0001	-0.00039	0.00024	-0.00142	-0.0003	-0.00074	-0.00093	-8e-05	-0.00051	-0.0013
408	0.09634	0.07185	0.09268	0.0754	0.07802	0.08705	0.00083	0.00114	0.00063	0.00012	0.0004	0.00026	0.00091	0.00036	0.00082
409	0.00227	-0.00107	-0.00209	-0.00036	0.00027	0.00197	0.00025	0.00239	-0.00022	0.00122	0.00044	0.00071	-0.0003	0.00015	-0.00089
410	-0.00019	-0.00092	-0.0005	-0.00093	-0.00057	-0.00026	-0.00045	-0.00063	-0.00068	-9e-05	-0.00035	-0.00091	-0.00023	-0.00028	-5e-05
411	-0.00096	-0.00028	-0.00084	-0.00023	-0.00058	-0.00084	-0.00063	-0.00067	-0.0005	-0.00097	-0.00084	-0.00034	-0.00095	-0.0009	-0.0007
412	-0.00029	0.0008	-0.00014	0.00028	-0.00096	-0.00116	8e-05	-0.00027	0.00019	7e-05	0.00018	6e-05	-0.0003	0.00015	0.00021
413	1e-05	0.00043	0.00019	0.00045	-0.00013	1e-05	9e-05	-6e-05	-1e-05	0.00014	0.00039	-0.00021	0	-4e-05	0.00021
414	-0.00103	-0.00173	-0.00133	-0.00075	0.00037	-0.00159	-0.00155	-0.00127	-0.00105	-0.00126	-0.00147	-0.00124	-0.0018	-0.0022	0.00039
415	0.00022	-1e-05	0.00034	-0.00058	0.00017	0.00013	0.0005	-6e-05	-8e-05	0.00027	0.00042	0.00031	0.00077	0.00049	0.00065
416	0.00206	0.00011	0.00217	0.00042	0.00156	0.00173	0.00095	0.00274	0.00155	0.00176	0.00105	0.00166	0.00267	0.00059	0.00148
417	0.12283	0.10142	0.00549	-0.00039	0.10172	-0.00079	0.00104	0.00305	-0.00246	0.0081	-0.00073	0.00101	0.00758	-0.0046	-0.00215
418	-0.00126	-0.0034	-0.00119	-0.0025	-0.00109	-0.00131	-0.002	-0.00014	-0.00197	-0.00155	-0.00268	-0.0014	-0.00096	-0.00251	-0.00117
419	0.00059	-0.00062	0.0007	-0.00088	0.00042	0.00024	-0.00027	0.00083	-8e-05	0.00098	-0.00042	0.00015	0.00067	-0.00062	-0.00024
420	-0.08821	-0.08298	-0.08163	-0.07771	-0.07285	-0.07939	-0.07913	-0.0769	-0.07382	-0.08623	-0.09427	-0.07105	-0.08584	-0.08364	-0.07329
421	-0.00103	-0.00449	0.00074	-0.00296	0.00024	0.00016	-0.00227	0.00185	-0.0006	-0.00071	-0.00292	0.00158	-0.00017	-0.00422	-0.0009
422	0.00055	0.00154	0.00165	-0.00751	0.00319	0.00114	-0.00193	0.00754	3e-05	0.00136	-0.0045	0.00797	-0.00013	-0.0068	-5e-05
423	-0.00085	-0.00043	-0.0008	-0.00034	-0.00081	-0.00071	-0.00038	-0.00041	-0.00059	-0.00126	-0.00074	-0.00038	-0.00109	-0.00106	-0.00102
424	0.0774	0.07638	0.07309	0.07249	0.06574	0.07	0.0712	0.06822	0.06471	0.0803	0.08489	0.0593	0.07181	0.07564	0.06731
425	-6e-05	-0.00015	-0.00034	0.00022	2e-05	-0.00037	-0.00027	-0.00043	-0.00055	-0.00021	0.00021	-0.00027	-0.00042	-0.00048	-0.00024
426	-0.00043	0.0007	-3e-05	0.00023	-6e-05	-6e-05	2e-05	5e-05	0.00055	-0.00049	0.00025	0.00029	-6e-05	0.00014	-0.00012
427	-0.0711	-0.07004	-0.06636	-0.06911	-0.05995	-0.06365	-0.06491	-0.06343	-0.06079	-0.06556	-0.07696	-0.05721	-0.06638	-0.06636	-0.05772
428	-0.06897	-0.07873	-0.06743	-0.07229	-0.05932	-0.06423	-0.06525	-0.06071	-0.06237	-0.06819	-0.08093	-0.0583	-0.06221	-0.06735	-0.05966
429	0.00086	0.00128	0.00079	0.00144	0.00057	0.00079	0.00094	0.00055	0.00077	0.00093	0.00146	0.00066	0.00078	0.00096	0.00045
430	-0.00138	-0.0021	-0.00129	-0.00105	-0.00118	-0.00062	-0.00105	-0.00088	-0.00115	-0.00043	-0.00089	-0.00074	-0.00076	-0.0013	-0.00103
431	0.00137	0.00166	0.001	0.00192	0.0012	0.00101	0.00128	0.00091	0.0009	0.00149	0.00242	0.00078	0.00116	0.00109	0.00077
432	-0.00038	-0.00128	-0.0004	-0.00047	-0.00036	-0.00061	-0.0005	-0.00029	-0.00068	-0.00077	-0.00117	-0.00049	-0.00043	-0.0007	-0.00056
433	-9e-05	-0.0014	-0.00072	-0.00098	-0.00068	-0.00051	-0.00045	-0.00092	-0.00106	-2e-05	0.00014	-0.00144	-0.0005	-0.0004	-0.0009
434	0.00055	0.00258	0.00129	0.00226	0.00122	0.00099	0.00095	0.0016	0.00176	0.00037	0.00077	0.00211	0.00097	0.00076	0.00047
435	-0.002	-0.00497	-0.00368	-0.00448	-0.00288	-0.00301	-0.00303	-0.00314	-0.00511	-0.00211	-0.00329	-0.00447	-0.00291	-0.00346	-0.00531
436	-0.00348	-0.00077	-0.00272	-0.00297	-0.0041	-0.00519	-0.00428	-0.00111	-0.00306	-0.00447	-0.00472	-0.00624	-0.00297	-0.00775	-0.03147
437	-0.00699	-0.00307	-0.00421	-0.01329	-0.01598	-0.00231	-0.00406	-0.00933	-0.00274	-0.01577	-0.00599	-0.0123	-0.00728	-0.00415	0.02245
438	-0.00228	-0.03722	0.00057	-0.02463	-0.03009	0.00655	-0.00395	-0.02192	-0.0024	-0.0197	-0.01585	-0.02527	-0.01907	-0.01281	-0.00882
439	-0.06099	-0.05019	-0.12841	-0.14712	-0.38067	-0.05353	-0.12843	-0.06361	-0.18042	-0.25278	-0.19204	-0.0656	-0.12344	-0.05245	-1.59835
440	-0.16975	-0.61278	-0.19111	-0.24873	-0.13979	-0.26055	-0.18351	-0.59823	-0.74517	-0.20348	3.42019	-0.76523	-0.1605	-0.30197	1.08198
441	0.36868	-0.44016	0.37889	0.19482	0.21556	0.42271	0.35256	-0.17036	-0.24381	0.2625	-0.19685	0.31482	0.01279	-0.91666	-0.6389
442	0.22628	0.20798	0.4631	0.3707	0.25455	0.44742	0.2884	0.23936	0.46561	0.17008	0.49672	0.36891	0.30393	0.41935	0.39685
443	-1.20462	0.18502	-1.38545	-2.10784	-1.57761	-0.73722	-1.39207	-1.1482	-1.62594	-2.38946	-1.59387	-1.6586	-1.55661	-1.1783	-0.04906
444	-1.49618	5.3331	-1.57167	-3.09389	-0.67382	-1.70027	-1.1955	0.45503	-0.31805	0.04184	-1.79633	-0.83499	-0.784	-3.6949	1.19864
445	-4.88312	-0.2718	-4.04471	-1.42222	-3.64574	-3.79359	-2.70069	-4.29163	-0.4575	-1.42292	-3.05611	-5.69493	-3.47834	-3.71248	-4.85567
446	-0.19088	-0.79082	-0.41458	-0.68351	0.54255	-2.98534	-2.52576	-0.54687	-7.30256	-7.88804	-2.14174	-0.37264	-0.83411	-3.70788	5.87008
447	-0.21686	0.51846	0.10869	0.13046	-1.19417	-0.08705	0.66916	0.16001	-0.04103	0.08214	-1.28574	0.70775	-0.08586	-0.43124	-1.2772
448	-0.01508	-0.01714	-0.60287	0.11897	-0.06396	-0.1828	-0.00727	-0.02284	-0.03243	0.04718	-0.52896	0.08134	0.0427	-0.44113	-1.01696
449	-3.60324	-7.0057	-4.31879	-7.5171	-4.61648	-5.44772	-4.89338	-4.77205	-8.26717	-3.95486	-1.59394	-3.76767	-4.73915	-5.22618	-2.65103
450	0.0349	-0.06648	0.31021	0.48243	-0.58257	-0.09977	-0.18079	-0.29209	-1.08231	-0.82326	-0.59826	0.73869	1.18873	0.30338	-1.67173
451	-0.0907	-0.05207	-0.03377	-0.11178	-0.08641	-0.12978	-0.09413	-0.07899	-0.10066	-0.11173	-0.0591	-0.15258	-0.10396	-0.12571	-0.13259
452	-0.47259	-1.86506	-0.3938	-2.49576	2.84506	-1.92083	-1.54633	2.20663	-2.14719	-1.63267	-1.3252	-6.24203	-5.98112	-6.53069	-2.89138
453	0.00215	-0.01744	-0.00459	0.0065	-0.00876	0.01791	0.00966	-0.01152	-0.00354	0.00081	-0.01316	0.03567	-0.0136	-0.00921	-0.01676
454	0.10576	0.12359	0.06669	0.09945	0.07557	0.06773	0.11032	0.03918	0.05596	0.08819	0.13389	0.03611	0.07469	0.13024	0.09519
455	-0.02208	-0.01785	-0.02328	-0.02549	-0.00273	-0.02807	-0.01621	-0.02872	-0.02597	-0.00754	-0.01924	-0.01634	-0.01219	-0.03564	0.01144
456	-0.00754	-0.00597	-0.00603	-0.00908	-0.00113	-0.0084	-0.00741	-0.00695	-0.00551	0.00157	-0.00661	-0.00363	-0.01475	-0.0086	-0.00123
457	0.10116	0.11532	0.08832	0.09589	0.07787	0.08768	0.10085	0.0793	0.0862	0.09861	0.11978	0.07743	0.0912	0.11022	0.0846
458	0.12084	0.14396	0.10256	0.09985	0.08841	0.10926	0.11101	0.09654	0.10381	0.1162	0.13611	0.10183	0.10552	0.12509	0.09255
459	-0.00346	-0.00368	-0.00114	-0.00231	-0.00193	-0.0022	-0.00308	-0.00123	-0.00162	-0.00271	-0.00369	-0.00146	-0.00152	-0.00364	-0.00254
460	-0.0023	-0.0041	-0.00102	-0.00151	-0.00076	-0.00134	-0.00203	-0.00193	0.07267	0.08229	0.08868	0.06459	0.07889	0.07704	0.06673
461	0.00072	0.00093	0.00026	0.0011	0.00016	0.0002	0.00106	-0.00044	0.00018	0.00039	0.0019	-0.00023	0.00038	0.00141	0.00085
462	0.08322	0.10693	0.07988	0.08731	0.072	0.07743	0.0738	0.07929	0.08023	0.08057	0.10538	0.07079	0.08045	0.0902	0.06657
463	-0.00115	-0.00329	-0.00135	-0.00198	-0.00037	-0.00117	-0.00157	-0.00141	1e-05	-0.001	-0.00153	0.00016	-0.00129	-0.00162	-0.00071
464	-0.00167	-0.00512	-0.00214	-0.00335	-0.00157	-0.00191	-0.0024	-0.00259	-0.0025	-0.00163	-0.00274	-0.002	-0.00205	-0.0023	-0.00117
465	-0.09415	-0.10575	-0.08669	-0.09319	-0.07588	-0.08258	-0.09231	-0.07881	-0.08304	-0.09213	-0.11313	-0.07482	-0.08696	-0.09976	-0.07731
466	0.10593	0.10873	0.09689	0.11917	0.07955	0.09303	0.10998	0.06784	0.0943	0.11104	0.14276	0.07057	0.09588	0.11472	0.08543
467	-0.1178	-0.13652	-0.09798	-0.12366	-0.08103	-0.09933	-0.12276	-0.07681	-0.09553	-0.10884	-0.14693	-0.08292	-0.10529	-0.1347	-0.0909
468	-0.00873	-0.0141	-0.00618	-0.01601	-0.00367	-0.00946	-0.01298	-0.00739	-0.00938	-0.00625	-0.01336	-0.01324	-0.00887	-0.00916	-0.00083
469	-0.00207	-0.00885	0.0038	-0.00369	0.00296	0.00427	-0.00115	0.01094	0.00277	0.00313	-0.00193	0.01473	0.00114	-0.00532	0.00013
470	-0.03062	-0.08181	-0.01787	-0.0933	-0.00592	-0.03581	-0.0317	-0.02157	-0.02398	-0.03662	-0.00728	-0.04783	-0.02062	-0.00511	-0.00849
471	-0.14029	-0.17567	-0.09616	-0.10668	-0.09117	-0.11656	-0.14466	-0.09117	-0.10035	-0.12098	-0.15508	-0.10504	-0.11064	-0.15086	-0.09928
472	-0.00542	0.00439	-0.01149	-0.03686	-0.00423	-0.01168	-0.00658	-0.01667	-0.01441	-0.00329	-0.00709	-0.00875	-0.01118	0.00108	0.004
473	-0.01182	-0.01423	-0.01492	-0.00686	-0.00466	-0.01229	-0.00699	-0.01636	-0.01718	-0.01174	-0.01173	-0.00983	-0.01446	-0.01309	-0.00324
474	-0.00148	-0.00343	0.0009	-0.00217	0.00063	-0.00052	-0.00257	0.00054	0.00069	0.0012	0.0002	-0.00369	-0.0004	0.00147	0.00053
475	0.00335	0.00433	0.00132	-0.00056	0.00092	0.00145	0.00303	0.00129	0.00042	0.00091	0.00363	0.0018	0.00108	0.00242	0.00285
476	0.00028	-0.00121	0.00099	0.00044	0.00083	6e-05	-0.00027	0.00102	0.00093	-0.00212	0.00023	-1e-05	0.00015	-0.00033	0.00028
477	-0.00176	-0.00181	-0.00108	-7e-05	0.00088	-0.0014	-0.00181	0.00061	-0.00092	0.003	-0.00179	-0.00247	-0.00117	-5e-05	-0.00109
478	-0.00202	-0.00129	-0.0011	0.00123	0.08588	0.14327	0.11585	0.11754	0.14686	0.13635	0.16772	0.12619	0.10553	0.12782	0.08789
479	-0.00328	-0.00228	-0.00335	-0.00278	-0.00199	-0.00368	-0.0017	-0.00321	-0.00448	-0.00323	-0.00292	-0.0025	-0.0043	-0.00465	-0.00115
480	-0.00574	-0.00331	-0.00583	-0.00765	-0.00293	-0.00694	-0.00502	-0.00525	-0.00672	-0.00765	-0.00393	-0.00793	-0.00977	-0.00498	-0.00173
481	-0.00214	0.00111	0.00216	-0.00286	-0.00152	-0.00023	-0.00185	-0.00315	-0.00541	-0.00912	-0.00215	0.13424	0.1385	0.16441	0.09559
482	-0.02523	-0.00751	-0.01883	-0.06168	-0.00368	-0.03658	-0.04402	-0.01066	-0.01344	-0.02223	-0.01269	0.01741	-0.06379	-0.01917	-0.00345
483	0.02284	0.01812	0.02464	0.00321	0.00788	0.01765	0.01883	0.016	0.02094	0.01124	0.0093
484	-0.99618	-0.48351	0.17758	4.21557	-0.14115	-0.07873	-0.01231	-0.24602	-0.14292	-0.00197	-0.154	0.16707	1.23763	0.13288	0.22161
485	-0.01178	-0.01351	-0.01429	0.00439	-0.00361	-0.008	-0.00613	-0.0134	-0.00992	-0.01272	-0.01165	-0.012	-0.01052	-0.02459	-0.00485
486	-0.00165	-0.00401	0.00036	0.00093	-0.00043	0.0007	-0.00286	-0.00111	-0.00358	-0.00012	-0.00403	-0.00271	-0.0028	-0.01139	-0.00454
487	5e-05	0.00253	-0.00262	-0.00131	0.00344	-0.00037	0.00091	0.00146	0.0001	0.01326	0.00938	-0.0016	-0.00206	0.00167	0.00508
488	-0.01187	-0.01941	-0.02366	-0.00179	-0.00553	-0.01398	-0.00792	-0.02877	-0.02761	-0.01352	-0.03321	-0.01374	-0.02566	-0.04796	-0.004
489	-0.00539	0.01881	-0.05351	-0.0935	-0.00943	-0.04318	-0.03143	-0.06452	-0.03421	0.01568	-0.00934	-0.0294	-0.04585	-0.04781	0.00659
490	-4.59989	-7.99642	-4.08322	-5.35164	-1.04267	-5.73858	-5.27899	-2.63853	0.12568	0.3852	0.76701	-5.73968	-3.62273	-0.14047	-0.02696
491	-0.02556	-0.01697	-0.03846	-0.02591	-0.00918	-0.03115	-0.00894	-0.03861	-0.0413	-0.04694	-0.02092	-0.0347	-0.03984	-0.01143	-0.00159
492	-0.01699	-0.66285	-1.30052	0.67326	-0.00299	-0.15661	-0.16853	-1.05554	-0.73282	-0.62416	-0.933	-0.64373	-1.32414	0.24152	-0.0292
493	-0.32609	0.30132	-0.46362	-0.48364	-0.19467	3.27388	2.24987	-0.7873	0.25423	1.91448	-0.42012	1.06265	-0.7497	-0.92959	-0.81983
494	-0.22661	-1.35664	0.45979	-0.75221	0.11731	-0.13727	-0.76449	1.63711	-0.4207	-1.14466	-1.05997	-0.50061	-0.4516	1.06222	0.29572
495	-0.10722	-0.07688	-0.08745	-0.1282	-0.0609	-0.09602	-0.11355	-0.12914	-0.05505	-0.13929	-0.09568	-0.07104	-0.11885	-0.12286	-0.11034
496	0.06976	0.0225	0.05339	0.02355	0.02669	0.13242	0.04306	0.04433	-0.00395	0.04903	0.05857	0.0388	0.01949	0.03661	0.03004
497	-0.10857	-0.09763	-0.05783	-0.06862	-0.11979	-0.0905	-0.1	-0.11777	-0.03501	-0.12588	-0.12661	-0.10341	-0.09825	-0.04371	-0.22443
498	-0.61553	0.12283	-0.6646	-0.06792	-0.08855	0.76292	1.50669	1.23149	3.83096	3.3172	3.61968	0.99276	0.63437	3.06669	0.69673
499	-0.45127	-0.013	-0.99934	-0.27055	-1.02922	-0.38473	-0.87276	-0.21653	-0.36675	-0.36109	-0.34897	-0.50715	-0.33226	-1.41265	-0.98581
500	-0.02936	-0.00474	-0.03133	0.00714	-0.02565	-0.00916	-0.02746	-0.00975	-0.00876	-0.0072	-0.01166	-0.02811	-0.00519	0.02029	-0.0286
501	-0.0339	-0.01022	-0.05143	-0.01519	-0.03649	0.0649	0.03926	-0.03174	-0.01559	-0.02568	-0.04149	-0.01775	0.0605	-0.07344	0.05087
502	-0.00884	-0.0018	-0.00532	-0.0048	-0.0094	-0.00563	-0.00464	-0.0073	-0.00025	-0.00778	-0.00769	-0.00488	-0.00705	-0.00778	-0.01503
503	-0.00569	-4e-05	-0.00199	-0.00205	-0.00416	-0.00277	-0.00206	-0.0029	6e-05	-0.00465	-0.0034	-0.0024	-0.00362	-0.00334	-0.00678
504	-0.00095	-0.00233	-0.00024	0.00011	0.00055	0.0004	-0.00261	-0.00368	-0.00027	-0.0029	0.00046	-0.00149	-0.00085	-0.00015	-0.00344
505	-0.01407	0.00345	0.00469	-0.00261	-0.01486	-0.00521	-0.01502	-0.01093	0.00209	-0.02229	-0.01257	-0.02117	-0.00991	-0.02728	-0.01537
506	0.00315	-0.00213	-0.00391	-0.00395	0.00238	-0.00169	-0.00121	-0.00122	-0.00942	-0.00867	-0.0044	-0.0069	-0.0036	-0.00072	-0.00057
507	-0.01664	-0.02189	-0.0255	-0.02418	-0.02226	-0.01752	-0.01661	-0.01984	-0.02627	-0.019	-0.02559	-0.0214	-0.01893	-0.02361	-0.00378
508	-0.00371	0.00196	-0.00304	-0.00207	-0.00241	-0.00217	-0.00284	-0.00162	-0.00119	-0.00432	-0.00323	-0.00318	-0.00185	-0.00394	-0.01133
509	-0.23214	-0.45853	-0.33607	-0.68681	-0.28437	-0.29482	-0.26869	-0.27029	-0.4107	-0.23151	-0.37522	-0.43842	-0.27152	-0.32639	-0.49829
510	0.00124	0.00668	0.00338	0.00442	0.00231	0.00214	0.00199	0.00317	0.00269	0.00081	0.00153	0.00362	0.00266	0.00183	0.00255
511	0.00022	0.00059	-0.00027	-2e-05	-0.00031	-0.0002	0.00023	-0.00105	-0.0001	0	0.00145	-0.00121	-0.00044	-3e-05	-0.00112
512	-0.00218	-0.00426	-0.00162	-0.00352	-0.00192	-0.00147	-0.00197	-0.00153	-0.00176	-0.00196	-0.00448	-0.00098	-0.00162	-0.00161	-0.00069
513	0.00142	0.00271	0.00127	0.00217	0.00146	0.00099	0.00139	0.00097	0.00125	0.0012	0.00242	0.00095	0.00105	0.00108	0.00073
514	-0.00165	-0.00221	-0.00176	-0.0025	-0.00173	-0.00213	-0.00123	-0.0013	-0.00148	-0.00145	-0.00184	-0.00101	-0.00108	-0.00081	-0.00091
515	0.00102	0.00186	0.00102	0.00201	0.00139	0.00076	0.00102	0.00111	0.00097	0.00082	0.00134	0.00104	0.00087	0.00092	0.00093
516	-0.08885	-0.12424	-0.08696	-0.11206	-0.08608	-0.08123	-0.08774	-0.08408	-0.08431	-0.08714	-0.11401	-0.07989	-0.08665	-0.08681	-0.07532
517	0.0002	6e-05	0.00022	3e-05	0.00014	0.00023	0.00021	-1e-05	0.00018	0.00021	0.00017	-7e-05	-6e-05	0.0002	0.0004
518	0.00085	0.00213	0.00104	0.00077	0.00082	0.00105	0.00114	0.00077	0.00105	0.00105	0.00127	0.00077	0.00103	0.00093	0.00039
519	0.00029	0.00044	-0.00046	5e-05	0.00016	9e-05	-0.00028	-0.00091	-0.00045	-0.00019	-0.00039	-7e-05	-0.0004	0.00017	0.00134
520	0.00106	0.00275	0.00099	0.0019	0.00112	0.00119	0.00099	0.00136	0.00113	0.00081	0.00147	0.00111	0.00107	0.00094	0.00101
521	-0.00196	-0.00334	-0.00204	-0.00201	-0.00185	-0.00143	-0.00207	-0.00157	-0.00208	-0.00203	-0.00306	-0.00143	-0.00191	-0.0019	-0.0009
522	-9e-05	-0.00093	-0.00024	-0.00092	-0.0003	-0.00052	-3e-05	-0.00032	-0.00013	-0.0002	0.00018	-0.00042	-0.00014	-0.00015	-0.00064
523	-0.00107	-0.00354	-0.00079	-0.00147	-0.00092	-0.00208	-0.00066	-0.00082	-0.00058	-0.00055	-0.00105	-0.00121	-0.0005	-0.00037	-0.0017
524	0.00201	0.00289	0.0019	0.0033	0.00232	0.00157	0.00187	0.00162	0.00185	0.00188	0.00279	0.00175	0.00175	0.00161	0.00194
525	-0.00215	-0.0038	-0.00204	-0.00356	-0.00187	-0.00154	-0.00215	-0.00155	-0.00201	-0.00201	-0.00346	-0.00195	-0.00163	-0.00154	-0.00189
526	-0.00141	-0.00149	-0.00196	-0.00232	-0.0021	-0.00079	-0.00091	-0.00095	-0.00024	-0.00162	0.00172	-0.00047	-0.00131	-0.00169	0

## Sheet: Imdevimab
residue	WT	Alpha	Beta	Gamma	Delta	BA.1	BA.2	BA.4	XBB.1.5	XBB.1.16	EG.5	BA.2.86	JN.1	KP.2	KP.3
333	0.16911	0.14899	0.07913	0.17537	0.16891	0.17664	0.09322	0.06608	0.1354	0.14491	0.08046	0.09416	0.18254	0.13009	0.12449
334	0.00071	0.00378	0.00118	0.00271	0.02034	-0.00253	0.00151	0.00036	0.00292	-0.00158	0.00013	0.0025	0.00272	0.00038	-0.00173
335	0.00178	-0.00468	-0.00154	-0.00563	0.0034	0.00365	0.00242	-0.00115	0.00619	-0.00116	0.00049	0.00034	-0.00562	-0.00404	0.00123
336	-0.01337	-0.00358	0.0002	-0.01277	-0.01449	-0.01518	-0.00263	0.00035	-0.0087	-0.00594	-0.00058	-0.00036	-0.01019	-0.00216	-0.0063
337	0.01387	0.00591	0.00058	0.01565	0.01179	0.00957	0.00184	0.00148	0.00392	0.00832	0.00179	0.00439	0.0109	0.00551	0.00834
338	0.00711	0.01011	0.00058	0.00411	0.01071	0.00771	0.00913	0.00273	0.00059	0.0156	0.00915	0.01807	-0.00306	0.01476	0.01231
339	-0.00667	-0.0293	0.00126	-0.01872	0.02227	-0.7024	0.0219	-0.06089	0.01364	-0.03916	0.0137	0.0079	-0.04906	0.04075	0.02122
340	-0.13225	-0.24361	-0.10648	-0.13093	-0.03489	-0.16523	-0.02646	-0.06735	-0.11232	-0.11655	-0.03087	-0.00635	-0.35793	-0.12423	-0.07144
341	0.03947	0.01789	0.00333	0.02107	0.03101	0.02272	0.0162	0.00827	0.01517	0.03094	0.01671	0.01891	0.00366	0.01667	0.03874
342	-0.02829	0.04656	0.00411	-0.01558	-0.00537	0.01696	0.03336	0.00893	-0.00885	0.01757	0.03878	0.05459	-0.00434	0.03991	0.04996
343	-0.09311	1.09399	-0.00339	-0.32841	0.08678	-0.11384	0.07279	0.00042	-0.04835	1.62383	-0.00849	0.05566	-0.16619	-0.25718	-0.01907
344	-0.31844	-0.69834	0.01049	-0.22414	-0.1981	-0.12875	0.05481	0.01119	0.0046	0.11608	0.05078	0.08663	-0.12279	0.01636	0.06999
345	-0.75505	-3.78109	0.04254	-1.91293	1.31407	-1.21923	0.04695	0.04047	-0.01578	-2.05647	0.05088	0.04823	1.47304	-2.50789	2.11855
346	-1.53588	-2.92733	-1.10189	-3.15546	1.56492	-3.54943	-0.35614	-0.71795	-0.019	-0.20632	-0.01359	-0.07334	2.16119	-2.68531	2.16866
347	0.13682	-0.0139	0.02443	0.24957	0.09302	0.12968	0.00149	0.04826	0.01503	-0.03223	-0.0018	-0.02168	0.11552	-0.02828	0.02049
348	0.0135	0.00726	-0.01501	-0.07112	0.00327	0.00839	0.01029	-0.00778	0.00829	0.01812	0.01752	0.01718	-0.02053	0.0099	0.03775
349	0.00999	-0.00573	-0.02928	-0.03245	0.01391	0.01624	0.00657	-0.05167	0.00214	0.00412	0.00471	0.00475	-0.0008	0.0027	0.0084
350	-0.01432	-0.01014	-0.01319	-0.01784	-0.00877	-0.01058	-0.00346	-0.03214	-0.00634	-0.00763	-0.00601	-0.00672	-0.0111	-0.00729	-0.01527
351	-0.01308	-0.00584	-0.00479	-0.11846	-0.00547	-0.00783	-0.00203	-0.01726	-0.00286	-0.00346	-0.00294	-0.0031	-0.005	-0.00209	-0.00801
352	0.00504	-0.00103	-4e-05	0.03976	0.00572	0.00613	0.00121	-0.00393	0.0011	-0.00144	-0.00087	-0.00068	0.00929	-0.00395	0.00039
353	-0.0181	-0.01307	-0.00413	-0.01855	-0.01002	-0.01022	-0.00541	-0.0107	-0.00379	-0.00992	-0.00728	-0.00854	-0.00643	-0.01218	-0.01646
354	-0.03788	-0.00473	-0.0132	-0.17021	-0.04503	-0.03428	-0.00446	-0.01132	-0.01205	0.00199	0.01264	-0.00109	-0.04287	-0.0055	-0.01965
355	0.06811	0.06415	0.06626	0.03551	0.06541	0.07198	0.05485	0.0504	0.08087	0.05394	0.03944	0.04089	0.08216	0.06998	0.04872
356	0.08601	0.16555	0.09603	0.11098	0.07475	0.13574	0.03901	0.05792	0.10609	0.11763	0.0475	-0.00049	0.0121	0.00469	-0.00162
357	0.10156	0.09758	0.07427	0.09041	0.08598	0.09419	0.06155	0.06143	0.07999	0.07868	0.05333	0.05718	0.1135	0.09781	0.07481
358	0.00394	0.00238	0.00057	0.0041	0.0025	0.0041	0.00022	8e-05	0.00209	0.00175	-0.00021	-0.00097	0.00603	0.00111	0.00168
359	-0.00415	-0.00297	-0.00204	-0.00455	-0.00297	-0.00481	-0.00038	-0.00026	-0.00318	-0.00236	-4e-05	0.00043	-0.00892	-0.00203	-0.00183
360	-0.00277	-0.00259	-0.0001	-0.0061	-0.00214	-0.00278	-0.0001	0.00013	-0.0041	-0.00304	-0.00049	-0.00053	-0.00361	-0.00088	-0.00173
361	0.00678	0.00542	0.00069	0.00807	0.00197	0.00247	0.0015	0.0006	0.00056	0.00504	0.00143	0.00156	0.00699	0.00361	0.00418
362	-0.00778	-0.00476	-0.00145	-0.00839	-0.00651	-0.00806	0.00024	-0.00076	-0.00335	-0.004	0.00029	0.0015	-0.00887	-0.00322	-0.00299
363	0.00672	0.00177	0.00072	0.00615	0.00825	0.00943	0.00042	0.0002	0.00691	0.00199	-0.00066	-0.00257	0.00609	0.00135	0.00279
364	-0.2112	-0.12161	-0.06986	-0.17753	-0.21686	-0.21464	-0.14262	-0.05511	-0.23883	-0.15028	-0.08856	-0.10009	-0.17813	-0.10527	-0.15678
365	-0.00595	0.00269	-0.00097	-0.00134	-0.00486	-0.00603	-0.00455	2e-05	-0.00655	0.00223	0.00025	-0.00051	-0.00219	0.00189	-0.00302
366	-0.00101	0.00858	-0.0011	-0.00352	-0.00117	-0.00999	-0.01106	5e-05	-0.01699	0.00252	-0.00099	0.00233	-0.00502	0.00389	-0.00324
367	-0.01241	0.01123	-0.00036	-0.00245	-0.01338	-0.00988	-0.01701	0.00021	-0.02699	0.00247	0.00034	0.00837	-0.00519	0.00362	-0.01165
368	-0.01408	0.014	-0.00065	-0.0068	-0.0105	-0.01241	-0.01675	0.00037	-0.02661	0.01639	0.00459	0.01378	-0.00623	0.0062	-0.01291
369	-0.00654	0.00482	-0.00105	-0.00301	-0.00463	-0.00635	-0.01986	6e-05	-0.02722	0.01054	-0.00819	-0.00611	-0.0028	0.00466	-0.00935
370	-0.00121	-0.0055	-0.00067	0.00207	-0.00172	-0.00553	-0.03533	-0.00067	-0.03807	-0.01806	-0.02338	-0.03974	2e-05	-0.00387	-0.00958
371	-0.02592	-0.0179	-0.00173	-0.01214	0.02026	-0.0253	-0.05467	-0.00177	-0.08087	0.00621	-0.02524	-0.04633	-0.00424	-0.02446	-0.01914
372	-0.0134	0.02094	-0.00121	-0.0029	-0.00535	0.00592	-0.09147	-4e-05	-0.06086	0.02533	-0.01835	-0.0262	0.0055	-0.00517	-0.02822
373	0.02412	-0.07514	0.00087	0.01111	0.02811	0.01988	0.00401	0.00448	-0.03693	0.04914	0.04973	0.02198	0.00146	0.03917	-0.00052
374	-0.00784	-0.02442	-0.00293	-0.0033	-0.01468	-0.00743	-0.0624	-0.00451	-0.0266	-0.02916	-0.03937	-0.08258	-0.00336	-0.02174	-0.0281
375	-0.00514	-0.03064	-0.00525	-0.00522	-0.01011	-0.00413	-0.03001	-0.00587	-0.00283	-0.04984	-0.02967	0.4662	-0.00209	-0.0309	-0.01017
376	-0.00427	0.00706	0.00089	-0.00318	-0.00515	-0.00509	0.00306	0.00151	-0.00203	0.01004	0.00698	0.01411	-0.00287	0.00501	0.00233
377	0.00107	-0.00605	-0.00075	0.00076	0.00137	0.0006	-0.00701	-0.00086	-0.0026	-0.00856	-0.00801	-0.02051	0.00098	-0.00386	-0.00231
378	0.10857	0.04027	0.07687	0.09	0.1216	0.10935	0.17998	0.05565	0.20864	0.0857	0.09868	0.31215	0.09863	0.03426	0.08164
379	-0.00161	0.00029	-0.00022	-0.00127	-0.00201	0.0004	-0.00325	-0.00015	-0.00388	-0.00109	-0.00319	-0.00405	-0.00098	0.00056	-0.00142
380	-0.00145	0.00074	0.00015	-0.00109	-0.00185	-0.00179	0.00033	0.00119	-0.00213	0.00287	0.00327	0.00408	-0.00171	0.00023	-0.00102
381	0.00084	-0.00011	0.00042	0.00053	0.00074	0.0007	-0.00041	0.00025	0.001	-3e-05	0.00021	-0.00075	0.00053	-0.0001	-7e-05
382	-0.00086	0.00152	-0.00069	-0.00016	-0.00057	-0.00055	-0.00067	-0.00034	-0.0016	0.00146	0.00027	-0.00091	-0.00085	0.00097	0.00024
383	-0.00124	0.00017	0.00025	0.00101	-0.00017	-0.00064	0.00261	0.00022	0.00128	0.00264	0.00575	0.01034	0.00032	-4e-05	0.0023
384	-0.00122	-0.00321	0.00035	-0.00028	0.00073	0.00018	0.00276	-1e-05	0.00444	-0.00171	0.00248	0.0049	-0.00089	-0.00176	0.00048
385	0.00146	0.0005	0.00018	-0.00164	-0.00084	0.00058	0.00309	0.00016	0.00297	0.00219	0.00246	0.00654	-0.00143	0.00036	0.00071
386	0.09272	0.0885	0.05964	0.0785	0.09459	0.09712	0.10137	0.05118	0.11469	0.08976	0.10002	0.12928	0.08234	0.07306	0.08011
387	-6e-05	-0.00099	-3e-05	-1e-05	0.00164	0.0007	0.0024	-4e-05	0.00381	7e-05	0.00143	0.00263	5e-05	-0.00098	0.00142
388	-0.00248	-0.00067	-0.00109	-0.0071	-0.00082	0.00019	0.00479	-0.00015	0.00341	0.00433	0.00185	0.00985	-0.00306	-0.00037	0.00262
389	-0.11346	-0.09082	-0.05775	-0.10197	-0.11706	-0.11051	-0.10172	-0.04996	-0.1257	-0.11179	-0.07824	-0.10726	-0.09904	-0.08178	-0.09458
390	-0.00373	-0.00264	-0.00051	-0.00333	-0.00351	-0.00346	-0.0012	-9e-05	-0.00345	-0.00265	-0.00076	-0.00068	-0.0029	-0.00169	-0.00237
391	0.0012	0.00084	0.00046	0.00142	0.00078	0.00223	-0.00019	6e-05	0.00046	0.00025	-0.00051	-0.0007	0.00249	0.00117	0.00051
392	-0.00168	-0.0018	-0.0001	-0.00193	-0.00131	-0.00154	-0.00037	6e-05	-0.00081	-0.0016	-0.00038	-0.00034	-0.00166	-0.00152	-0.00113
393	-0.00377	-0.00253	-0.00111	-0.00475	-0.00291	-0.00231	-0.00065	-0.00023	-0.00226	-0.00255	-0.00056	-0.00033	-0.00438	-0.00211	-0.00227
394	-0.00159	-0.00132	-8e-05	-0.00234	-0.00177	-0.00213	-0.00094	0.00021	-0.00085	0.00107	-0.00083	-0.00116	-0.00169	-0.00093	-0.00098
395	-0.00031	-0.00317	-0.00077	-0.00086	0.00043	0.0001	0.00083	-0.00078	0.00178	-0.00192	-0.00027	-0.00015	-0.0021	-0.00274	-0.00051
396	-0.00297	0.00142	-0.00029	-0.00377	-0.00314	-0.00239	-0.00167	-0.00011	-0.00269	0.00054	-0.00046	-0.00063	-0.001	0.00045	-0.00231
397	0.00496	-0.00405	0.00016	0.00971	0.00534	0.0029	0.00104	0.00028	0.00332	-0.0038	0.00057	-0.00139	0.00219	-0.00359	0.00026
398	-0.06239	-0.04325	-0.06172	-0.02632	-0.06503	-0.07086	-0.04821	-0.03665	-0.09094	-0.03119	-0.02625	-0.02014	-0.08361	-0.0523	-0.03173
399	-0.0083	-0.02699	0.00232	0.01612	-0.01007	-0.00305	-0.01191	-0.0055	0.00468	-0.02244	-0.01761	-0.0265	0.01812	-0.02329	-0.02068
400	-0.03177	0.00412	-0.01551	-0.05024	-0.02039	-0.02245	4e-05	-0.02576	-0.01519	0.00748	0.00339	0.01485	-0.02513	0.00514	-0.01666
401	-0.02088	-0.04218	-0.0009	-0.0032	-0.01105	-0.01591	-0.01903	0.00104	-0.01049	-0.03943	-0.02425	-0.03605	-0.00573	-0.0306	-0.0298
402	0.0302	0.04297	0.00855	0.01789	0.02039	0.02491	0.0285	0.01112	0.01997	0.04178	0.04372	0.04452	0.01447	0.03088	0.04031
403	0.02418	-0.07797	-0.01433	0.01717	0.01746	-0.01976	-0.01144	-0.43741	-0.03283	-0.09119	-0.10535	-0.11813	0.01771	-0.07733	-0.12349
404	-0.0091	-0.02522	-0.00898	-0.00313	-0.00732	-0.01099	-0.02431	-0.02025	-0.01927	-0.02556	-0.03488	-0.07088	-0.00317	-0.01796	-0.01534
405	-0.07184	-0.01335	-0.05641	-0.06158	-0.06508	-0.04445	-0.03052	-0.02149	-0.01547	-0.03194	-0.043	-0.08478	-0.00096	-0.01243	-0.01703
406	-0.03112	0.04967	-0.04928	0.0481	-0.01235	0.01101	-0.03666	0.13474	-0.0221	0.01243	0.03447	-0.0073	-0.01923	0.02572	0.05439
407	-0.00285	-0.0117	-0.0016	-0.0017	-0.00235	-0.00544	-0.00424	-0.00485	-0.00304	-0.0096	-0.00605	-0.01273	-0.00125	-0.00905	-0.0047
408	0.07095	0.02528	0.09975	0.05967	0.07561	0.05399	-0.0011	0.00108	-0.00417	0.00472	0.00459	0.00941	0.00024	0.0005	-0.00187
409	-0.00138	-0.00879	-0.00503	0.00022	-0.00096	-0.00203	-0.00093	-0.0093	-0.00012	-0.00712	-0.00335	-0.00425	0.00039	-0.00846	-0.00295
410	-0.00347	-0.00173	-0.00141	-0.00449	-0.00284	-0.0032	-0.00316	-0.00241	-0.00434	-0.00207	-0.00365	-0.00585	-0.00226	-0.00145	-0.00306
411	0.00108	0.0009	-0.00075	0.00156	0.001	0.00118	0.00114	-0.00011	0.0015	0.00144	0.00168	0.00292	0.00065	0.00071	0.00156
412	-0.00032	0.0001	-0.00111	-5e-05	0.0009	0.00104	-0.00208	-0.00042	-0.00149	-0.00123	-0.00223	-0.00407	-0.00054	0.00047	-3e-05
413	-0.00035	-0.00057	-0.00122	-0.00065	3e-05	-0.00026	-0.001	-0.00187	-0.00053	-0.00098	-0.00169	-0.00095	-0.00042	-0.00024	-0.00037
414	-0.00034	-0.00161	-0.00239	-0.00025	0.00045	0.00078	0.00197	-0.0039	0.00043	5e-05	0.00024	0.00551	0.00054	-0.00097	-0.00112
415	9e-05	0.00151	0.00297	0.00087	-0.00062	-0.00019	-0.0015	0.00578	-0.00078	-0.00134	-0.00223	-0.00317	-0.00045	0.00129	0.00051
416	0.00045	-0.0015	0.00141	0.00121	-0.00013	-0.00054	0.00054	0.00195	-0.00031	-0.00074	-0.00017	0.00037	0.00105	-0.00127	-0.00145
417	0.07619	0.05733	-0.00323	0.00389	0.07137	-0.00504	0.00091	0.02987	-0.00159	-0.00519	-0.00151	-0.00554	-0.00067	-0.00177	0.0021
418	-0.00198	-0.00483	-0.00433	0.00111	-0.00148	-0.00211	-0.00116	-0.00763	-0.00091	-0.00414	-0.0014	-0.00321	0.00058	-0.00418	-0.00221
419	-0.00027	-0.00109	0.00086	0.0006	-0.00018	9e-05	0.00066	0.00132	0.00028	-0.00093	0.0009	-7e-05	-0.00038	-0.00071	0.00087
420	-0.06857	-0.05493	-0.10722	-0.05486	-0.06532	-0.06145	-0.07186	-0.1099	-0.0701	-0.0592	-0.06005	-0.06888	-0.06894	-0.05936	-0.04633
421	-2e-05	-0.00347	0.00108	0.00193	0.0004	-8e-05	-0.0003	-0.00071	0.00076	-0.00132	-0.00068	-0.00057	0.00163	-0.00362	-0.00265
422	0.01116	0.00113	0.01254	0.02463	0.00649	0.00679	0.00279	0.01892	0.00387	-0.00049	0.00163	0.00055	0.00914	-0.00372	0.00129
423	0.00153	-0.0004	1e-05	0.0022	0.0009	0.00093	0.00021	0.00153	0.00103	-0.00081	-5e-05	-0.0006	0.00024	-0.00011	0.00062
424	0.0661	0.05049	0.08976	0.05447	0.06548	0.06201	0.07068	0.08332	0.07285	0.05629	0.06071	0.07698	0.06711	0.05581	0.04566
425	-4e-05	-0.00096	-0.00183	-0.00098	0.00041	0.00056	-0.00035	-0.00316	0.00131	-0.00132	-0.00156	-0.00173	0.0007	-0.00105	-0.00043
426	-0.0003	0.00117	-0.00019	0.0004	-0.00103	-0.00058	-0.00141	0.00096	-0.00217	0.00024	-0.00102	-0.002	-0.00064	0.00091	0.00011
427	-0.06809	-0.05612	-0.08076	-0.05891	-0.06744	-0.06456	-0.07205	-0.07723	-0.07587	-0.06297	-0.0647	-0.08088	-0.06837	-0.05703	-0.05342
428	-0.07046	-0.05955	-0.07006	-0.06255	-0.06633	-0.06903	-0.06542	-0.06167	-0.07496	-0.06309	-0.05792	-0.0713	-0.06706	-0.06067	-0.05645
429	-0.00029	-0.00062	2e-05	-0.00056	-0.00059	-0.00032	-0.00164	-0.00051	-0.00127	-0.00163	-0.00209	-0.00405	0.00027	-0.00024	-0.00075
430	-0.0008	-0.00065	-0.00037	-0.00057	-0.00052	-0.00083	0.00045	0	-0.00032	-0.00145	0.00015	-0.00027	-0.00123	-0.00074	-0.0005
431	0.0007	-0.00117	-0.00019	0.00012	0.00092	0.00137	-0.0019	-0.00094	0.00058	-0.00216	-0.0033	-0.00509	0.00161	-0.00073	-0.00061
432	0.00246	-0.0021	0.0004	0.00249	0.0027	0.00153	0.00344	0.00018	0.00472	0.00184	0.00243	0.00409	-0.0004	-0.00216	0.00192
433	-0.00501	-0.00415	-0.00148	-0.00507	-0.00505	-0.00513	-0.00842	-0.00291	-0.00765	-0.00564	-0.0076	-0.01412	-0.00214	-0.00345	-0.00671
434	0.00941	-0.0038	0.00182	0.00901	0.00979	0.00736	0.00991	0.00358	0.0148	-0.01076	0.00499	-0.00098	0.00446	-0.00224	0.01126
435	-0.01336	-0.03176	-0.00445	-0.00846	-0.01359	-0.0141	-0.03038	-0.0092	-0.02278	-0.02655	-0.02946	-0.05173	-0.00637	-0.02003	-0.02139
436	0.07766	-0.27168	0.00345	0.04731	0.03476	0.02165	-0.03845	0.00572	0.11947	-0.35893	-0.10872	-0.33848	0.01705	-0.15406	0.02743
437	-0.12084	0.42762	-0.00018	-0.04881	-0.05655	0.0001	0.21982	0.00719	-0.4611	0.35082	0.43966	-0.15629	-0.0266	0.44546	-0.02305
438	0.19754	-0.05015	0.00903	0.08003	0.07563	0.08214	-0.06069	0.0299	0.07822	-0.09174	-0.0605	-0.12272	0.04854	0.02528	0.126
439	-0.95538	-0.97734	0.03112	0.11435	-0.35166	0.00029	-1.37113	0.08776	0.14215	0.23872	2.3955	-1.24379	-1.86595	-0.20304	0.00335
440	-3.14343	0.7017	-0.00321	1.91204	-2.83971	-3.7626	-2.10173	-0.0348	1.79754	-2.80575	-1.39572	1.15097	-0.62611	1.85234	3.9367
441	3.35309	-8.67819	0.05349	3.68221	2.88788	-0.91487	-0.07441	0.09313	0.74826	-5.93567	0.10518	-3.87386	-0.5435	-8.13508	-1.43012
442	0.41995	2.90018	0.25917	0.66959	0.59468	0.81719	0.48898	0.52386	0.44478	0.33432	0.60203	0.66365	0.39859	-0.47782	1.249
443	2.07293	-0.07529	-0.00474	-0.18147	0.1932	0.92077	0.41334	-0.17599	-0.61939	-0.16288	-0.23826	-0.15599	-0.40436	0.15361	-0.54896
444	3.432	5.91151	-0.06292	3.05591	2.26646	-0.29969	2.84341	1.6676	2.17894	0.26785	-1.0562	4.94299	1.73393	2.12014	0.34468
445	-5.89188	-8.54034	-7.11011	-3.33274	-8.12724	-4.04736	-4.16701	-6.19779	-5.55628	-7.08873	-2.30789	-6.62517	-5.50461	-8.61387	-5.6406
446	-1.81033	1.30623	-1.85062	-1.13586	1.58193	-0.98711	-2.52385	-0.79906	-4.99149	0.94455	1.92756	0.76727	-1.26041	-1.99817	-1.24136
447	-0.50028	0.86003	-1.23412	-0.88654	-0.99714	-1.18624	-0.88677	-0.72637	0.22285	-0.12845	-0.13678	-0.1023	-0.36998	-0.7857	-3.29205
448	-0.47435	-0.25031	-0.35248	-0.91648	0.09795	0.36113	-0.09113	0.04529	-0.0931	-0.06174	-0.12691	-0.11597	0.08535	2.03231	-1.21421
449	-0.77671	-1.34333	-8.25983	-11.3281	0.12323	-0.94196	-0.42875	-5.768	-0.61981	-0.01346	-0.01374	0.01987	-5.71295	-0.86545	-1.81078
450	-0.16861	-0.36301	-0.25105	0.59984	-2.27257	-0.08719	-0.00693	-1.69192	-0.11073	-0.00804	-0.07971	0.01064	1.18186	-0.42457	-0.00151
451	-0.13033	-0.0919	0.01494	-0.13063	-0.0805	-0.10248	-0.05277	0.06738	-0.06274	-0.07501	-0.03999	-0.04448	-0.04601	-0.06906	-0.22456
452	-0.09628	0.01029	-0.43775	-0.83536	-0.07285	0.00503	0.00782	-1.34423	0.00338	0.00925	0.01038	0.00826	-1.54527	-0.02189	0.00361
453	0.00355	-0.00559	0.18787	0.01161	0.00149	0.00053	-0.00237	0.37817	0.00258	-0.00147	-0.00096	-0.0035	0.00605	-0.00303	0.00326
454	0.05847	0.07997	0.08105	0.02162	0.06197	0.05294	0.07111	0.15529	0.05395	0.06374	0.05688	0.06414	0.03867	0.09704	0.0433
455	-0.00307	0.00249	-0.01525	-0.00792	-0.00051	-0.00104	0.00164	-0.02808	-0.00108	-2e-05	-6e-05	0.00025	-8e-05	0.00373	-0.00189
456	0.00179	0.00014	-0.00333	0.00248	0.00146	0.0013	0.00116	0.00124	0.00146	0.00047	0.00128	0.00089	0.00146	-0.00016	0.00195
457	0.07547	0.07199	0.10456	0.06545	0.06611	0.06379	0.06555	0.1146	0.06153	0.06169	0.05439	0.06276	0.06256	0.08317	0.05748
458	0.10381	0.08462	0.17491	0.12705	0.0832	0.08322	0.07607	0.19883	0.06683	0.06638	0.06355	0.06951	0.08108	0.0923	0.07815
459	-0.00065	-0.00135	-0.0016	0.00045	-0.00055	-0.00043	-0.00077	-0.00396	-0.00018	-0.00023	-0.00022	0.00015	0.0001	-0.00191	-0.00031
460	-0.00282	-0.0024	-0.0037	-0.00617	-0.0011	-0.00143	0.00045	-0.0095	0.06737	0.05982	0.06104	0.06838	0.06611	0.06026	0.05124
461	-0.00111	0.00034	-0.00213	-0.00298	-0.00125	-0.00088	-0.00079	-0.00262	-0.0009	-0.00042	-0.00112	-0.00156	-0.00116	0.00098	-0.00059
462	0.07469	0.06812	0.08105	0.07323	0.06674	0.06472	0.06078	0.08741	0.06269	0.0596	0.05297	0.05929	0.06795	0.07363	0.05925
463	-0.00108	-0.00175	-0.00069	-0.00193	0.00032	-0.0005	0.00031	-0.00156	-0.00032	-0.00086	0.00138	0.00111	-0.00039	-0.0018	-0.00132
464	-0.00223	-0.0035	-0.00092	-0.00324	-0.00109	-0.00109	-2e-05	-0.00265	-7e-05	-0.00197	-0.00078	-0.00065	-0.00105	-0.00313	-0.00248
465	-0.06939	-0.06611	-0.08956	-0.05468	-0.06323	-0.06124	-0.06186	-0.08998	-0.06256	-0.05789	-0.05052	-0.0593	-0.06306	-0.0754	-0.05077
466	0.03673	0.0718	0.05149	-0.0757	0.03608	0.03576	0.04957	0.02966	0.05918	0.05964	0.03631	0.0412	0.03129	0.09024	0.03694
467	-0.07106	-0.0789	-0.08929	-0.04711	-0.05884	-0.0579	-0.06667	-0.11494	-0.05719	-0.06402	-0.05372	-0.06208	-0.05113	-0.0938	-0.0532
468	-0.00501	-0.00307	0.00231	-0.01832	-0.00218	-0.00246	-0.00118	-0.00593	-0.00024	-0.0015	-0.00134	-0.00127	-0.00105	-0.00404	-0.00271
469	0.00967	0.00195	0.00902	0.01486	0.00483	0.00505	0.00024	0.0016	0.00127	0.00067	0.0012	0.00023	0.00821	0.00179	0.00542
470	-0.00412	-0.00112	-0.02077	-0.01197	-0.0033	-0.0029	-0.0026	-0.02748	-0.00154	-6e-05	-0.00078	-0.00039	-0.00064	0.00108	0.00063
471	-0.1093	-0.09155	-0.17467	-0.13739	-0.08463	-0.08552	-0.07815	-0.2332	-0.068	-0.07	-0.06548	-0.07307	-0.0837	-0.10518	-0.07891
472	0.00055	0.00203	-0.01288	-0.00588	0.00054	0.00142	0.00215	0.0168	0.00053	0.001	0.00128	0.00156	-0.00015	0.00252	0.00101
473	-0.00435	-0.00204	-0.01399	-0.00687	-0.00276	-0.00307	-0.00114	-0.01569	-0.00158	-0.00096	-0.00117	-0.00112	-0.00337	-0.00195	-0.00217
474	-0.00024	-0.00102	0.00741	-0.00196	0.00053	0.00053	0.0009	0.00998	0.00072	7e-05	0.00089	9e-05	0.00036	8e-05	8e-05
475	0.00228	0.00156	-0.00471	0.00232	0.00078	0.00073	0.00169	-0.00327	-0.00021	-6e-05	0.00051	0.00043	-3e-05	0.00129	0.00135
476	0.00125	-0.00043	0.00784	0.00213	0.00101	0.00047	0.00052	0.00879	0.00063	-0.00043	0.00058	0.00015	0.00103	-0.00024	0.00094
477	-0.00137	-0.00082	0.00087	3e-05	0.00056	-0.00129	0.00022	0.01149	-0.00072	0.00097	-0.0004	-0.00106	-0.0011	-0.00014	-0.00036
478	0.00243	0.00053	0.00147	0.00597	0.08822	0.11737	0.08467	0.27605	0.0871	0.07021	0.08025	0.0779	0.1044	0.09087	0.09526
479	-0.00437	-0.00088	-0.01306	-0.00578	-0.002	-0.00267	-0.00139	-0.01108	-0.00156	-0.00074	-0.00127	-0.00093	-0.00377	-0.00185	-0.00227
480	-0.00522	-0.00134	-0.02511	-0.01185	-0.00232	-0.00315	-0.00135	-0.02011	-0.00121	-0.00108	-0.0013	-0.00137	-0.00484	-0.00128	-0.00265
481	-0.00726	-0.00026	-0.00426	-0.00415	-0.00102	0.00076	-0.00052	-0.01892	-0.00136	-0.0027	-0.00123	0.07437	0.13375	0.12368	0.10524
482	-0.00313	-0.00307	0.00365	-0.01996	-0.00237	-0.00184	-0.0011	-0.03097	-0.00026	-0.00151	-0.00131	0.00155	0.0057	-0.00173	0.00068
483	0.00787	0.00434	-0.02763	0.01422	0.00515	0.00697	0.00379	0.05203	0.00285	0.00202	0.00231
484	-0.1432	-0.1448	-0.27971	-0.35201	-0.13098	-0.00428	-8e-05	-0.17519	-0.00146	-0.00037	-0.0002	0.11382	0.19132	0.18556	0.18802
485	0.00268	-5e-05	0.07495	0.00829	0.00073	0.00189	-0.00016	-0.03186	0.00121	0.00012	0.00083	-0.00217	0.00297	-0.0019	0.0006
486	0.00124	-0.0003	-0.31552	-0.00112	0.00026	0.0009	0.0016	-0.00587	0.00174	0.00056	0.0012	0.00062	0.00176	-0.00025	0.00112
487	0.00303	0.00175	-0.06379	0.00348	0.00121	0.00178	0.00102	-0.05321	-3e-05	0.00201	0.0029	0.00023	-0.00252	0.0005	0.00517
488	-0.00385	-0.00134	-0.02799	-0.00495	-0.00242	-0.00267	-0.00134	-0.10425	-0.00123	-0.00085	-0.0013	-0.0023	-0.0038	-0.00214	-0.00239
489	-0.00432	0.00135	-0.35029	-0.02605	-0.00071	-0.00113	0.00154	-3.52116	-0.00051	-3e-05	0.00039	0.00123	-0.00442	-0.00041	-0.00446
490	-0.00568	0.00213	-2.78935	-0.44236	-0.00258	-0.00227	-0.00156	-2.29806	-0.00374	0.00142	0.00025	-0.00064	-0.0077	0.00261	0.00019
491	0.00353	0.00404	-0.01426	0.00728	0.00266	0.00288	0.0012	0.02096	0.00092	0.00221	0.00199	0.00153	0.00122	0.00435	0.00366
492	-0.00619	-0.00918	2.18449	-0.04442	-0.00503	-0.01118	-0.00703	1.19623	-0.00328	-0.00484	-0.00599	-0.00562	-0.0138	-0.00886	-0.00284
493	-0.042	0.00037	-1.74382	-0.46426	-0.00246	0.06808	0.15157	-0.34511	-0.00499	-0.00229	-0.00019	0.00588	-0.01731	-0.00256	0.03744
494	-0.2496	0.01131	0.33636	-0.3927	-0.07802	-0.01448	-0.01394	-3.74582	-0.02447	0.00445	-0.00082	0.00408	-0.30317	-0.01088	-0.10707
495	0.02175	-0.02972	0.11278	-0.00165	0.02744	0.04425	-0.00445	0.21601	0.02355	-0.0116	-0.0061	-0.01768	0.05165	0.01888	0.05061
496	-0.01534	0.02491	-2.90979	0.00081	-0.01359	-0.01977	0.01655	-2.00245	-0.00999	0.02127	0.02095	-0.00603	-0.05459	0.00625	-0.03903
497	0.00193	-0.09102	-0.00811	0.02513	-0.03238	-0.05486	-0.08614	0.09622	0.02019	-0.06065	-0.0835	-0.11302	-0.02053	-0.03831	0.00648
498	-0.95234	-0.01576	2.37808	-1.05661	-0.23733	2.66759	3.48578	-0.49596	4.92822	1.74094	3.10774	0.43414	3.18174	0.22039	1.94763
499	-0.28731	-1.74547	0.21224	-2.76433	-2.68134	-0.99308	-2.56954	-0.12368	-3.65139	-1.89142	-3.58736	-4.62358	-1.11126	-1.04225	-1.12392
500	-0.62107	-4.04824	3.24642	-0.05024	-1.78836	-1.44424	-6.39011	0.89158	-4.49202	-5.05974	-6.85383	-2.02123	-0.47268	-1.13667	-0.71382
501	-0.11964	-0.01858	-1.98039	-0.02689	-0.05193	0.03711	-2.78183	-1.97633	-0.36444	0.09047	-0.62514	-3.02332	-0.07113	0.01296	-0.0468
502	0.01661	0.06157	0.01753	0.01297	0.01215	0.01666	-2.03506	0.05378	0.63405	0.08317	0.21108	-4.21393	0.01061	0.05692	0.03592
503	0.00738	0.03222	0.00968	0.00864	-0.00063	6e-05	-0.30663	0.02068	-0.78014	0.96318	0.03952	-1.98317	0.0039	0.0323	0.00877
504	0.00525	-0.00713	0.00464	0.00748	0.00134	0.00363	-0.02255	0.01719	-0.02797	0.01329	0.01191	0.0049	0.00555	0.00019	-0.00153
505	0.00856	-0.02071	-0.03106	0.01352	0.00691	-0.00179	-0.09486	-0.07835	-0.02377	-0.03046	-0.03432	-1.37516	-0.00463	-0.01066	0.00651
506	-0.34596	0.18283	-0.01597	-0.03166	-0.08444	-0.35727	-0.73218	-0.03894	-5.9229	-1.36101	-1.07592	0.44758	-0.01743	-0.05585	-0.09635
507	-0.09148	0.04363	-0.03116	-0.06405	-0.0552	-0.05316	-0.00286	-0.04818	-0.04502	0.08074	0.04053	0.11382	-0.03977	0.01988	-0.05719
508	0.01525	-0.02635	0.00139	0.01663	0.00889	0.01486	0.01245	0.00742	0.02855	-0.02849	0.01417	0.05595	0.00894	-0.01427	0.01588
509	-0.91341	-0.06316	-0.07315	-0.18366	-0.41442	-0.39796	-0.5214	-0.2177	-0.28263	-0.7104	-0.52738	-0.74656	0.11642	-0.04587	-2.15946
510	0.01202	0.00793	0.00271	0.01463	0.00862	0.00809	0.00789	0.00442	0.00639	0.00526	0.00664	0.00712	0.00344	0.00283	0.01132
511	-0.0044	0.00245	-0.00061	-0.00521	-0.00429	-0.00284	-0.00407	-0.00076	-0.00434	0.00026	-0.00273	-0.00273	-0.00061	0.00023	-0.0034
512	-0.00104	-0.00126	-0.00027	-0.00144	-3e-05	-0.00178	0.00212	0.00015	-0.00026	0.00061	0.00234	0.00419	-0.00353	-0.00013	0.0007
513	0.00181	-0.00013	6e-05	0.00109	0.00118	0.0018	-0.00095	-0.00028	0.00128	-0.0009	-0.00169	-0.00328	0.00237	0.0003	0.00096
514	-0.00303	0.00024	-0.00015	-0.00326	-0.00289	-0.0044	-0.00047	0.00082	-0.00385	0.00016	0.00028	0.00161	-0.00393	0.00036	-0.00099
515	0.00211	0.00137	2e-05	0.00273	0.00229	0.00258	0.00048	-0.00014	0.00168	0.00121	0.00035	0.00013	0.0021	0.00083	0.00146
516	-0.08816	-0.08018	-0.06843	-0.08412	-0.08309	-0.08455	-0.06309	-0.05903	-0.08151	-0.07214	-0.05372	-0.05989	-0.09081	-0.07903	-0.06942
517	0.00064	0.00057	-0.00026	0.0005	0.00057	0.00082	0.00025	-0.00044	0.00043	0.00069	0.00022	0.00038	0.00053	0.00051	0.00052
518	-3e-05	0.00042	0.00052	0	-0.00039	-0.00012	-0.00059	0.00041	-0.0008	-0.00017	-0.00051	-0.00076	0.00016	0.00036	-8e-05
519	0.00052	0.00034	-0.00012	3e-05	9e-05	0.00019	9e-05	7e-05	7e-05	0.00012	0.00016	0.00023	-0.00013	0.00019	0.00096
520	0.00041	0.00084	0.00021	0.00084	0.00011	0.00036	-0.00044	0.00023	-0.00072	0.00017	-0.00027	-0.00048	0.0004	0.00068	0.0004
521	-0.0014	-0.00076	-0.00122	-0.00094	-0.00091	-0.00087	-0.00017	-0.00077	-0.00077	-0.0008	-8e-05	0.00017	-0.00164	-0.00119	-0.00054
522	-0.00043	-0.00082	0.00027	-0.00138	-1e-05	-0.00033	0.00035	0.00017	0.00082	-0.00067	4e-05	-3e-05	0.00019	-0.00062	-0.00024
523	-0.0033	-0.00378	-0.00011	-0.0025	-0.00314	-0.00477	-0.00118	-4e-05	-0.00249	-0.00141	-0.00075	-0.00083	-0.00298	-0.00109	-0.00196
524	0.00336	0.00204	0.0006	0.00335	0.00346	0.00417	0.00063	0.00021	0.00228	0.00176	0.00029	-0.00024	0.00426	0.00141	0.00189
525	-0.00265	-0.00173	-0.00074	-0.00292	-0.00237	-0.00364	0.00039	-0.00032	-0.00106	-0.00112	0.0006	0.00118	-0.00326	-0.00151	-0.00112
526	8e-05	-0.00151	-0.00022	-0.00029	0.00055	0.00222	0.00247	0.00011	0.00509	-0.00037	0.00055	0.00139	0.00091	-0.00192	0.00234

## Sheet: Sotrovimab
residue	WT	Alpha	Beta	Gamma	Delta	BA.1	BA.2	BA.4	XBB.1.5	XBB.1.16	EG.5	BA.2.86	JN.1	KP.2	KP.3
333	0.594	0.70597	-2.82548	0.87597	-2.69789	0.19144	0.91172	0.70421	1.30964	-2.0208	2.52942	0.37706	0.75797	0.81738	0.26665
334	3.22557	-2.72799	-2.40908	0.20077	-1.17566	-3.0434	3.54625	-2.82118	0.67918	-1.77031	-0.15827	0.01151	-2.71948	1.61341	-0.83037
335	-1.96103	-0.78249	0.14245	-0.98526	-3.47677	-0.4721	-1.23485	-1.2143	0.69654	-4.70216	1.68092	-6.9677	-0.91148	-0.29608	-5.53916
336	-0.22637	-0.17293	-0.31009	0.0145	-0.40472	-0.12773	-0.03516	-6.74765	0.01503	-0.47693	-0.09319	-0.23161	-0.37536	-0.28892	0.02726
337	-3.52079	-3.88669	-1.41724	-0.9722	-1.76721	-2.64634	-1.88015	-2.67198	-0.45273	-1.9286	-2.63778	-2.19422	-6.69008	-5.1569	-2.74659
338	-0.00104	0.02921	-0.03405	0.00979	-0.12384	-0.0134	-0.00018	0.04205	0.05359	-0.32728	-0.02114	-0.00404	-0.02996	0.01379	-0.10154
339	-0.01901	-1.73549	-2.66697	0.04831	-1.343	-3.007	-1.42848	-3.92464	-2.92747	-5.56433	0.08198	-3.90207	-2.44739	1.20053	-7.1076
340	-4.0087	-2.32771	0.08685	-4.79499	0.3793	-0.00632	-4.40917	-3.14488	-3.83089	0.42586	0.86134	-3.22179	-3.58766	-3.79212	-5.87405
341	0.02524	0.01063	-0.08641	-0.03432	-0.0612	-0.05076	-0.03401	-0.05412	-0.07227	-0.09118	-0.049	0.04131	-0.66864	-0.1044	0.06831
342	-0.01368	-0.05471	-0.04773	0.01942	-0.04635	-0.0226	0.01499	-0.02667	-0.01424	-0.13218	-0.02018	0.04259	-0.00456	0.05748	-0.09107
343	-1.14526	1.0012	1.11188	-0.16586	-0.13658	-0.45423	0.25732	2.09782	-1.19776	0.9784	-0.15468	0.5136	-1.08799	-0.29659	-0.19467
344	-0.47074	-2.02433	0.03413	-1.11304	-0.0683	-0.14667	-0.41781	-1.54447	-0.06004	-0.02952	-0.00442	-0.76707	-1.03179	-0.88769	-0.77412
345	-0.53811	-1.56096	-2.91318	-1.00865	-3.04694	2.01105	0.45977	-2.12989	1.31851	-0.04255	0.62972	0.47697	-1.20456	-0.94444	1.67573
346	-1.66146	-1.05628	-0.18908	-0.64584	1.55429	-0.01368	4.97341	-0.99547	-0.03762	0.03443	0.0058	-0.54403	-1.18396	-0.04502	-0.32647
347	-0.01485	-0.07215	-0.00199	-0.12731	-0.01097	-0.01008	-0.06468	-0.05192	-0.0236	-0.012	-0.02434	0.03448	-0.15852	-0.10455	0.01508
348	-0.01985	-0.06841	-0.01487	-0.13384	-0.00748	-0.01878	-0.07366	-0.05018	-0.03243	-0.0017	-0.02486	0.00855	-0.02314	-0.07974	0.00212
349	0.03313	0.06195	0.02046	0.08769	0.017	0.01704	0.03977	0.04942	0.02946	0.00845	0.01615	0.019	0.06379	0.07463	0.01065
350	0.00528	0.004	0.00747	0.04249	0.00636	0.00776	0.02443	0.00729	0.00923	0.00195	0.01231	0.00065	0.00824	0.01196	-0.00081
351	-0.00026	-0.00307	0.0021	0.03175	0.00219	0.00247	0.00847	-0.00403	0.00094	2e-05	0.0045	-0.00217	-0.00224	-0.00218	-0.00272
352	0.03292	0.0603	0.0177	0.05139	0.01306	0.01938	0.08262	0.06059	0.03808	0.00525	0.02082	0.01245	0.05096	0.07814	0.01827
353	-0.0151	-0.02653	0.00913	0.24356	0.00374	0.01229	0.09544	-0.02124	-0.00588	-0.00334	0.03097	-0.01033	-0.06106	-0.03224	-0.01179
354	-0.43282	1.86378	0.04517	-0.33179	-0.03117	0.05518	2.16358	0.57793	-0.40843	0.03313	-0.21591	-0.02992	1.14845	2.71612	-0.11426
355	-0.12968	-0.05006	-0.2231	-5.50013	-0.18403	-0.1069	-3.38218	0.00865	-5.90927	-0.04358	-0.30635	0.06153	-0.18361	-0.10378	0.06634
356	-1.69458	-7.84175	1.97648	4.61235	1.02427	0.2874	4.06103	-6.34703	2.16791	0.46433	-1.52735	-0.02736	-5.10796	-6.85374	-0.03144
357	0.32599	0.42449	0.00277	-4.40965	-0.04869	0.13083	-4.0148	-0.55651	-2.19428	0.03812	0.58157	0.11773	-2.20405	-2.9371	0.09855
358	-0.06837	-0.0661	-0.1385	-0.46116	-0.20016	-0.26425	-0.30285	-0.05835	-0.02451	-0.08714	-0.18379	-0.00727	-0.2341	-0.13513	-0.00889
359	-2.31879	-5.03626	0.18471	-3.42622	0.13595	-10.5681	-4.1915	0.24371	-4.10607	-2.28471	-0.87314	-0.01054	-4.86469	-5.51028	-0.0012
360	-3.44575	-0.33334	-5.68621	-1.04375	-5.65342	-4.0076	-0.50954	-0.13003	-0.95452	-7.25082	-2.07523	-0.02481	-0.1963	0.44631	-0.00234
361	-0.12243	-0.00424	-0.12784	0.00986	-0.38883	-0.26163	-0.01505	-0.00897	-0.22642	-0.15386	-0.39794	-0.00379	-0.12718	-0.1637	0.00531
362	-0.01578	-0.07038	-0.0158	-0.07386	-0.0142	-0.04397	-0.07749	-0.08384	-0.07386	-0.22364	-0.03498	-0.00839	-0.04214	-0.06601	-0.01752
363	-0.00593	0.01614	-0.00566	0.01174	-0.01273	0.00451	0.00878	0.01035	-0.00777	-0.03383	-0.00822	-0.00519	-0.00879	0.00336	0.0144
364	-0.32661	-0.60095	-0.28423	-0.43432	-0.24747	-0.42567	-0.45415	-0.55759	-0.47856	-0.41596	-0.28619	-1.09269	-0.29709	-0.42433	-1.05603
365	0.00437	0.004	0.00494	0.00047	0.00691	0.00412	-0.00242	0.00632	0.01747	0.00471	0.00891	0.00264	0.00711	0.00186	-0.01534
366	0.02058	0.03196	0.00591	0.00511	0.01608	0.0064	0.0007	0.03214	0.03049	0.00202	0.0085	0.05275	0.00791	0.01954	0.02017
367	0.0035	0.00401	-0.0038	0.01595	-0.00671	0.00548	0.01648	0.01448	0.01839	-0.89283	0.00591	-0.02933	0.00761	0.01228	-1.39733
368	-0.01155	-0.01346	-0.01582	0.00253	-0.01478	-0.00942	0.00184	-0.00762	0.00548	-0.37994	-0.00435	-0.07215	-0.00639	-0.00297	-0.07115
369	0.00453	0.01089	0.00145	0.00401	0.00117	0.00533	0.00636	0.00947	0.0057	-0.01933	0.00018	0.01228	0.00602	0.00775	0.00243
370	0.01149	0.04077	0.00697	0.0202	0.00381	0.01533	0.02386	0.0155	0.02224	-0.09756	0.01426	0.04753	0.00773	0.01399	-0.01118
371	-0.01895	0.00326	-0.01987	0.00102	-0.00357	-0.01509	0.0046	-0.01989	-0.00552	-11.6096	-0.00168	-10.9104	-0.01564	-0.01042	-5.54898
372	-0.00533	0.00965	-0.0063	0.00177	-0.00388	0.00182	-0.00043	0.00218	-0.0003	-0.04652	-0.00228	-0.03697	0.00014	0.00286	-0.04133
373	0.00575	0.02124	-0.00338	0.00906	0.00199	0.00635	0.00488	0.00951	0.00414	-0.02198	0.00041	-0.35359	0.01092	0.0087	0.39818
374	-0.0114	-0.01027	-0.01029	-0.00085	-0.01523	-0.00475	-0.0039	-0.0099	-0.00548	-0.04049	-0.00475	-0.08271	-0.01539	-0.00823	-0.04885
375	-0.00158	-0.00828	-0.00505	-0.00218	-0.00577	-0.00163	-0.00162	-0.00515	-0.00277	-0.00801	-0.00138	-0.02357	-0.00863	-0.00584	-0.01562
376	0.00067	-0.00371	0.00317	-0.00362	0.00134	-0.00144	0.00045	0.00267	0.00097	0.00161	0.00213	0.00303	0.00671	0.00373	0.00224
377	-0.00387	-0.0037	-0.00435	0.00137	-0.00601	-0.00334	0.00169	-0.00164	0.0001	-0.01167	-0.00301	-0.012	-0.00527	-0.00208	-0.00883
378	0.10548	0.15889	0.10024	0.12811	0.11063	0.13077	0.1379	0.14991	0.12774	0.1559	0.08293	0.27683	0.07992	0.09584	0.25945
379	-0.00168	-0.0031	-0.00309	-0.00293	-0.00314	-0.00054	-0.00278	-0.00269	-0.00066	-0.00408	-0.00318	0.0001	-0.00187	-0.00083	-0.00626
380	-0.00012	-0.00131	0.00194	-0.00227	0.0015	-0.00099	-0.00219	-0.00332	-0.00432	0.00038	-4e-05	-0.00425	-0.0004	-0.00266	-0.00526
381	-0.0004	0.00077	-0.00114	0.00019	-0.00127	-0.00066	-0.00023	-0.00053	-0.00018	-0.00163	-0.00148	-0.00076	-0.00132	-0.00039	-0.00089
382	0.00241	0.00207	0.00308	0.00162	0.00277	0.00286	0.00122	0.00383	0.00347	0.00425	0.00335	0.00485	0.00316	0.00342	0.00334
383	-0.002	-0.00331	0.00343	-0.00237	0.00133	-0.00192	-0.00418	-0.00234	-0.00685	0.00213	-0.00264	0.00614	-0.00231	-0.0037	0.00945
384	-0.00666	-0.01134	-0.00255	-0.00677	-0.00229	-0.00665	-0.00959	-0.00996	-0.01249	-0.00638	-0.0068	-0.01084	-0.00666	-0.00967	-0.00542
385	-0.00058	-0.00206	-0.00199	-0.0067	-0.00114	-0.00396	-0.00288	-0.00593	-0.00858	-0.00583	-0.00125	-0.0036	-0.00383	-0.0042	0.00017
386	0.14456	0.24838	0.11164	0.1412	0.1313	0.17996	0.14884	0.19171	0.18027	0.20042	0.13647	0.28615	0.11904	0.1667	0.28076
387	-0.00267	-0.00216	0.00038	-0.00574	0.00032	-0.00125	-0.00402	-0.00088	-0.01145	0.00014	-0.00242	0.00733	-0.00391	-0.00614	0.01142
388	0.00536	-0.00671	0.01191	-0.02485	0.01777	0.01155	-0.00773	0.0103	-0.01711	0.03596	0.00842	0.02366	0.00127	-0.01765	0.04745
389	-0.22892	-0.27671	-0.22067	-0.24411	-0.2161	-0.24969	-0.24242	-0.28584	-0.32699	-0.4003	-0.21233	-0.46064	-0.19542	-0.25177	-0.42992
390	-0.01098	-0.01778	-0.00686	-0.01519	-0.00749	-0.00724	-0.01626	-0.01611	-0.01971	-0.012	-0.01307	-0.01696	-0.00455	-0.01204	-0.01541
391	-0.00245	-0.00078	-0.01091	0.00324	-0.00778	-0.00345	0.00039	0.00105	0.0104	-0.01478	-0.00793	-0.00293	0.00267	0.00406	-0.00285
392	-0.00803	-0.01022	-0.00708	-0.01589	-0.00815	-0.01111	-0.01279	-0.01157	-0.03541	-0.00556	-0.02604	-0.00634	-0.01088	-0.01241	-0.00444
393	-0.00536	-0.00587	0.02413	-0.00421	0.02265	0.00122	0.00242	-0.0114	-0.05715	-0.00113	-0.12676	-0.00655	-0.01706	-0.01724	-0.00624
394	-0.01225	-0.01198	-0.00332	-0.30835	0.0107	-0.01436	-0.00171	0.00791	-0.06301	-0.03059	-7.09755	-0.00682	-0.02413	-0.01733	-0.00393
395	-0.00065	0.00448	0.08801	-0.02613	0.0682	0.03195	0.01087	-0.00625	0.01003	0.02211	0.12255	0.0036	-0.03215	-0.03255	0.00595
396	-0.03422	-0.04082	-0.05484	-0.88202	-0.03373	-0.0461	-0.06571	-0.02727	-0.05288	-0.02139	-0.13738	-0.01298	-0.04815	-0.03667	-0.01575
397	0.0658	0.09686	0.02967	0.0464	0.01821	0.0406	0.08317	0.05957	0.05929	0.00656	0.01255	0.01351	0.12862	0.07228	0.01423
398	0.12907	0.15514	0.20702	0.33611	0.15067	0.12888	0.23477	0.09276	0.06722	0.03952	0.26632	-0.06097	0.19737	0.10798	-0.07006
399	-0.0527	-0.0201	0.00574	0.13178	-0.00735	0.00804	0.08779	-0.02307	0.03569	-0.01573	0.02588	-0.03989	-0.39209	-0.1259	-0.04522
400	-0.00246	-0.0145	-0.00344	-0.02708	-0.00169	-0.00352	-0.01581	-0.01344	-0.00799	0.00114	-0.00221	-0.00673	0.00765	-0.00439	-0.0106
401	0.0008	0.00174	0.00287	0.01047	0.00138	0.00449	0.00758	0.00202	0.00139	-0.00097	0.00388	-0.00417	-0.00152	0.00365	-0.00299
402	0.00367	0.00112	-0.00168	-0.00606	-0.00049	-0.00258	-0.00387	0.00379	0.00143	0.00217	-0.00261	0.00488	0.01177	0.00742	0.00539
403	0.06349	0.07596	0.07532	0.07998	0.07833	0.08995	0.08525	0.06772	0.06724	0.07691	0.07483	0.11899	0.0195	0.03505	0.13628
404	0.00093	-0.00013	0.00199	0.00257	0.00207	0.00202	0.00179	-0.0008	-0.00012	-0.00079	0.00147	0.00122	0.0023	0.00037	0.00116
405	-0.07747	-0.09319	-0.07506	-0.08774	-0.07967	-0.09591	0.0015	0.00207	-0.00295	-0.00434	-0.00022	-0.00553	-0.00263	-0.00343	-0.00943
406	-0.04288	-0.03699	-0.04899	-0.0282	-0.05844	-0.0704	-0.05683	-0.03672	-0.06117	-0.07399	-0.06051	-0.10062	0.0066	-0.02033	-0.1159
407	0.00167	-0.00014	0.0024	0.0031	0.00267	0.00205	0.00199	0.00188	0.00015	0.00143	0.00154	0.00109	0.00105	0.00013	0.00176
408	0.07366	0.09342	0.07542	0.0802	0.08315	0.09342	0.00063	1e-05	-0.00155	0.00035	0.00056	0.00128	0.00062	0.00057	-0.00128
409	0.00196	0.00558	0.00322	0.01067	0.00363	0.00474	0.00739	0.00397	0.00192	0.00201	0.00397	0.00552	-0.00096	0.00148	0.00746
410	-0.0032	-0.0049	-0.00342	-0.00824	-0.00202	-0.00319	-0.00446	-0.0046	-0.00378	-0.00283	-0.00308	-0.00579	-0.00355	-0.00406	-0.0067
411	0.00165	0.00271	0.00094	0.00352	0.00116	0.00158	0.00226	0.00294	0.00234	0.00162	0.00095	0.00345	0.00241	0.00269	0.00345
412	-0.00047	-0.0013	-0.00211	-0.00207	0.00155	0.00234	-0.00138	-0.00053	0.00052	-0.00126	-0.0011	-0.00205	0.00053	0.00018	-0.00188
413	-0.00062	-0.00132	-0.00176	-0.00278	-0.00029	-0.00049	-0.00098	-0.00098	0.00011	-0.00026	-0.001	0.0004	-0.00073	-0.00031	-0.0003
414	0	0.00306	-0.00053	0.00287	0.00285	0.00222	0.00302	0.00215	0.00097	0.00242	0.00085	0.00579	-0.00013	0.00224	-0.00276
415	-0.001	-0.00103	-0.00066	-0.00095	-0.0015	-0.00223	-0.00278	-0.00223	-0.00052	-0.00205	-0.00135	-0.00401	0.00042	-0.00089	-0.00531
416	0.00105	0.00115	0.00133	0.005	0.0013	0.00136	0.00245	0.00111	0.00034	0.00046	0.00136	0.0006	0.00142	0.00058	0.00124
417	0.05259	0.05387	0.00156	0.0138	0.05938	0.00056	0.00763	0.00651	0.00018	0.00021	0.00107	0.00543	-0.00046	-0.00034	0.00936
418	0.00212	0.00423	0.00274	0.01487	0.00217	0.00359	0.00744	0.00422	0.00263	0.00138	0.00397	0.00318	0.00255	0.00408	0.00402
419	0.0009	0.00108	0.00153	0.00831	0.00178	0.00277	0.00369	0.0022	0.00099	0.00039	0.00292	0.00079	-0.00114	0.00313	0.00285
420	-0.05103	-0.04925	-0.04324	-0.0095	-0.05058	-0.05344	-0.04423	-0.05093	-0.06656	-0.06637	-0.04948	-0.08126	-0.044	-0.04671	-0.09163
421	0.00105	0.003	0.00121	0.01143	0.00086	0.00206	0.00481	0.00282	0.00106	0.00073	0.00123	0.0027	0.00056	0.00178	0.00352
422	0.01224	-0.00058	0.00999	0.06086	0.00641	0.01061	0.02792	0.01719	0.00977	0.00373	0.01146	0.00968	0.00806	0.01554	0.00969
423	0.00162	0.00222	0.00047	-0.00622	-0.00041	0.00024	-0.00024	0.00178	0.00067	3e-05	0.00091	0.00127	0.00104	0.00216	0.001
424	0.05295	0.05166	0.04198	0.0216	0.05169	0.05703	0.05103	0.0592	0.07578	0.06942	0.05047	0.10751	0.04303	0.05166	0.10027
425	-0.00232	-0.00126	-0.00369	-0.0029	-0.00269	-0.00114	-0.00166	-0.00095	-0.00031	-0.00082	-0.00434	0.00139	-0.00421	-0.00105	0.00223
426	1e-05	-0.0008	-0.00188	-0.00268	-0.00177	-0.00197	-0.00175	-0.00099	-0.0012	-0.00136	-0.00219	-0.00379	0.00139	0.0003	-0.0041
427	-0.06046	-0.0738	-0.04696	-0.04191	-0.0536	-0.0635	-0.06425	-0.07252	-0.08547	-0.07966	-0.05824	-0.11176	-0.05466	-0.06833	-0.11453
428	-0.06772	-0.07825	-0.03283	-0.05427	-0.04957	-0.06211	-0.06792	-0.09453	-0.106	-0.08136	-0.05455	-0.11771	-0.06917	-0.08373	-0.11961
429	-0.00407	-0.00563	-0.00768	-0.00648	-0.00638	-0.00536	-0.00537	-0.00358	-0.00314	-0.00524	-0.00767	-0.00344	-0.005	-0.00363	-0.00438
430	0.00117	0.00099	0.00649	-0.00145	0.00521	-0.0001	-0.00058	-0.00185	-0.0026	-0.00391	-8e-05	-0.00673	-0.00076	-0.00129	-0.00136
431	-0.00518	-0.00444	-0.00874	-0.00212	-0.00886	-0.00488	-0.00321	-0.00245	-0.00111	-0.00779	-0.01031	-0.00125	-0.00734	-0.00327	-0.00206
432	0.00512	0.00691	0.00766	0.00669	0.00656	0.007	0.00686	0.00554	0.00258	0.00413	0.00616	0.00734	0.00988	0.00405	0.00732
433	-0.00994	-0.01443	-0.00873	-0.00899	-0.00786	-0.00835	-0.00834	-0.01238	-0.00829	-0.00943	-0.00702	-0.01628	-0.01636	-0.01096	-0.01596
434	0.01078	0.01551	0.00722	0.00984	0.00678	0.00759	0.00958	0.01447	0.008	0.00389	0.00539	0.01483	0.01838	0.01404	0.0191
435	-0.00971	-0.01221	-0.00466	-0.00442	-0.00559	-0.00505	-0.00498	-0.0132	-0.0072	-0.01197	-0.0028	-0.02512	-0.01675	-0.01226	-0.02107
436	-0.00117	-0.00512	0.01785	0.00813	0.01437	0.00517	0.00857	-0.00899	0.00072	-0.01663	0.00717	-0.86579	-0.01025	-0.00463	0.0565
437	-0.01464	-0.03175	-0.02804	-0.01928	-0.0265	-0.0196	-0.01915	-0.01709	-0.00979	-0.00458	-0.01372	-0.03387	-0.00466	-0.0099	-0.05921
438	-0.00862	-0.04881	-0.00847	-0.00346	-0.01214	-0.01757	-0.00394	-0.0222	-0.00331	-0.00827	-0.00261	-0.10869	-0.02345	-0.01402	-0.04162
439	0.00043	-0.03012	0.01303	-0.00671	0.02262	-0.00803	-0.00414	-0.01389	-0.00547	0.00627	0.00082	-0.2519	1e-05	-0.0031	-0.00698
440	-0.04309	1.1427	0.00443	-0.00107	-0.00178	0.26274	0.35361	0.25891	0.24935	0.68836	0.24203	6.91066	0.20417	0.13504	6.74059
441	-1.65543	-1.63362	-0.24799	-0.02955	-0.76568	-0.03124	-0.0364	-2.01556	-0.00875	-0.02986	-0.00899	-0.49122	-0.99232	-0.3123	-3.62991
442	0.10307	-0.30149	-0.07271	-0.13898	-0.00512	-0.11038	-0.15803	0.05911	0.00543	0.02604	-0.11952	0.23965	0.29777	0.18802	0.19272
443	-0.01953	-0.1546	0.00428	-0.02576	0.01146	-0.02081	-0.02984	-0.05297	-0.007	0.00554	-0.00619	-0.06976	-0.01109	0.00036	-0.21762
444	0.04604	3.59644	0.03051	1.0366	0.03634	0.13843	0.62773	-0.05552	0.03762	0.06213	0.14096	-0.23089	0.07566	-0.03497	6.18763
445	-0.00233	0.20337	0.00469	-0.02019	0.0024	0.00457	-0.01133	0.00164	0.00102	-0.00114	0.0024	0.0106	-0.01429	0.00102	0.32121
446	0.00017	-0.07768	0.00067	0.00484	0.00045	-0.00217	0.00509	-0.00292	-0.00189	-0.00041	-0.00024	-0.01	-0.00081	-0.00028	-0.01533
447	0.00041	0.03619	0.00082	-0.02714	-0.00021	0.00093	-0.01477	0.0054	0.00258	-0.00052	-0.00101	0.00611	-0.00435	0.00325	0.00478
448	-0.00425	-0.12524	0.00027	-0.04492	-0.00297	0.00522	-0.01121	0.01399	0.00424	-0.00663	0.00205	0.00206	-0.00758	-0.00207	-0.00923
449	-0.00058	-0.01553	0.00044	0.00142	0.00059	0.00309	0.00922	-0.00396	-0.00276	-0.0012	0.00318	-0.00436	-0.00507	-0.00299	-0.00513
450	0.03855	0.05929	0.00877	0.36091	0.01229	0.01352	-0.03657	0.0683	-0.00105	0.00684	0.01175	0.29193	0.57594	0.41268	0.29447
451	-0.00218	0.00192	0.00094	-0.04436	-0.00657	0.00183	-0.01612	0.00107	-0.0054	-0.00335	-0.00119	-0.00477	-0.005	2e-05	-0.00153
452	0.00616	0.00745	0.00394	0.00274	0.04714	0.00244	0.00205	-0.07806	0.00464	0.00211	0.003	0.00935	0.00493	0.00362	-0.00691
453	-0.0013	0.00164	-0.00254	-0.00753	-0.0023	-0.00228	-0.00428	-0.00037	-0.00187	-0.00075	-0.00341	0.00131	-0.00239	-0.00165	0.00099
454	0.02427	-0.01572	0.01653	-0.18245	0.03811	0.01981	-0.0368	0.0012	0.03741	0.05306	0.0275	0.0423	0.02103	0.00573	0.03885
455	-0.00057	-0.00205	0.0002	-0.00254	6e-05	-0.00051	-0.00079	-0.00166	-0.00034	-0.00022	0.00011	-0.00165	0.00195	0.00118	-0.00102
456	0.00149	0.00317	0.00117	0.00817	0.0008	0.00122	0.00397	0.00289	0.00116	0.00015	0.00178	0.00098	0.00182	0.00263	0.00125
457	0.04319	0.02049	0.03039	-0.09278	0.03758	0.03306	0.00342	0.02921	0.06147	0.05584	0.0345	0.06156	0.04385	0.04158	0.05992
458	0.06043	0.04143	0.051	0.00422	0.05318	0.04714	0.04941	0.0456	0.07543	0.05688	0.05989	0.05789	0.06924	0.06147	0.05788
459	0.00135	0.00293	0.00064	0.00968	0.00051	0.00122	0.00393	0.00263	0.00134	0.00011	0.00171	0.00126	0.00173	0.0024	0.00133
460	-0.0014	-0.00051	-0.0007	-0.00176	-0.00039	0.00065	-0.00113	-0.00045	0.06759	0.06539	0.05348	0.08482	0.04169	0.05427	0.08311
461	-0.00294	-0.0046	-0.00339	-0.01889	-0.00291	-0.00348	-0.00793	-0.00409	-0.00331	-0.00146	-0.00468	-0.00262	-0.00251	-0.00397	-0.00295
462	0.05848	0.03142	0.01842	-0.00551	0.04086	0.04306	0.053	0.05249	0.07163	0.06076	0.03844	0.07567	0.06816	0.06714	0.07421
463	-0.00066	0.00037	0.00182	0.00517	0.00292	0.00199	0.00218	-0.00018	0.00575	0.00071	0.00533	0.0021	-0.00312	-0.00221	0.00193
464	1e-05	-0.00899	0.00628	0.02551	0.00392	0.00721	0.01215	-0.00244	0.00091	0.00191	0.00736	0.00061	-0.00434	-0.00317	0.00195
465	-0.035	-0.01462	-0.01328	0.11759	-0.02656	-0.02666	0.00902	-0.02679	-0.05377	-0.05343	-0.01683	-0.0672	-0.03442	-0.03164	-0.0654
466	-0.16057	-0.2629	-0.19998	2.37831	-0.13447	-0.18034	-1.58975	-0.20576	-0.24365	0.00068	-0.29338	0.00387	-0.19648	-0.29202	-0.00414
467	-0.02788	0.01229	-0.01481	0.21435	-0.02631	-0.01597	0.04124	0.00061	-0.04085	-0.05197	-0.01811	-0.04625	-0.02828	-0.01106	-0.04377
468	-0.00211	-0.00114	-0.00197	-0.02261	-0.00155	-0.00155	-0.00602	-0.00131	-0.00434	-0.00093	-0.00439	0.00079	-0.00316	-0.00301	0.00081
469	0.0064	0.00969	0.004	0.0226	0.00215	0.00216	0.01041	0.0057	0.00343	0.00074	0.00262	0.0021	0.0096	0.00934	0.00218
470	-0.00147	-0.00224	2e-05	-0.01103	-0.00081	-0.00161	-0.00913	-0.00359	-0.00097	-0.00014	-0.0024	-0.00145	0.00175	-0.00229	-0.002
471	-0.05978	-0.03362	-0.05018	0.00828	-0.0533	-0.04538	-0.03476	-0.04083	-0.07484	-0.05764	-0.05768	-0.05537	-0.07122	-0.06053	-0.05471
472	-0.00032	-0.0012	0.00035	-0.00198	0.00025	0.0002	-0.00066	-0.0009	-0.00064	0.00024	-0.00011	-0.00012	-0.00107	-0.00097	-0.00016
473	-0.00068	-0.00067	-0.00067	-0.00287	-0.00052	-0.00054	-0.0015	-0.00076	-0.00058	-0.0001	-0.00069	-5e-05	-0.00092	-0.00055	-0.00022
474	-0.00068	0.00063	-0.0001	0.00161	-0.00017	0.0001	0.00036	3e-05	-0.00041	-0.00037	-0.00048	0.00016	-0.00144	-0.00091	0.00013
475	0.0003	-6e-05	0.00027	-0.00057	0.00025	9e-05	-3e-05	-0.0001	0.00042	0.00018	0.00028	-5e-05	0.00045	0.0002	-0.00024
476	-0.00021	0.00022	3e-05	0.00092	0	-5e-05	0.0002	4e-05	-0.00046	-0.00039	-0.00029	-0.00022	-0.00019	-0.00028	-0.00018
477	-0.00064	-0.00016	-0.00041	3e-05	-0.00015	-0.00012	-0.00103	-0.00023	0.00058	0.00026	-0.0005	-0.00027	-0.00126	-0.00063	-0.00046
478	0.00034	0.00048	-3e-05	0.00209	0.05321	0.05385	0.06365	0.0565	0.07198	0.05214	0.06707	0.05471	0.07298	0.06217	0.05365
479	-0.00013	-0.00048	-0.00021	-0.00111	-0.00012	-0.00024	-0.00048	-0.00038	0.00022	7e-05	0.0002	-9e-05	0.00052	0.00025	2e-05
480	-0.00033	-0.00053	-0.0004	-0.00127	-0.00036	-0.00037	-0.00071	-0.00038	-0.00026	-0.00013	-0.00027	-1e-05	0.00064	0.00019	2e-05
481	-0.00044	-2e-05	-0.00068	0.00049	0.00026	-8e-05	0.00033	-0.00045	0.00097	-0.00105	0.00057	0.05307	0.09066	0.07504	0.05306
482	-8e-05	0.00131	0	0.0033	-0.00047	0.00022	0.00216	0.00073	-0.00018	-0.00043	0.00013	-0.00027	0.0007	0.00109	0.00035
483	0.00038	0	0.00078	0.00126	0.00061	0.00065	0.00048	0.00045	0.00018	0.00028	0.00047
484	-0.06251	-0.0348	0.06704	0.03011	-0.0646	-0.00023	-0.00129	-0.00103	-0.00108	0.0001	-0.00069	0.06029	0.0771	0.05672	0.05488
485	0.00021	0.00059	-7e-05	0.00133	-0.00015	-1e-05	0.00058	0.0004	4e-05	-0.00029	0.00012	-0.00057	0.00053	0.00033	-0.00022
486	-0.00028	0.00033	0.0001	0.00056	-0.00011	0.00023	4e-05	0.00011	-0.00079	-3e-05	-0.00032	0.00035	-0.00077	0.00052	-0.00086
487	7e-05	0.00096	-2e-05	0.00175	0.00057	-3e-05	0.00045	0.00011	-0.00017	-1e-05	0.00021	0.00032	-0.00076	-7e-05	-0.0004
488	-0.00046	-0.00074	-0.00046	-0.00209	-0.00029	-0.00034	-0.00116	-0.00069	-0.00033	4e-05	-0.00049	-6e-05	-0.0007	-0.00065	0.00023
489	-0.00042	-0.00083	5e-05	0.00076	0.00032	0.00044	0.00016	-0.00069	-0.00074	0.00016	1e-05	0.00015	-0.00118	-0.00136	0.00046
490	-0.00093	-0.00404	-0.00106	-0.0116	-0.00076	-0.00193	-0.00582	-0.00285	-0.00129	-0.00011	-0.00128	-0.00265	-0.00052	-0.00183	-0.00284
491	0.00134	0.00023	0.00036	-0.001	0.00072	-0.00042	-0.00116	0.00193	0.00125	-2e-05	0.00018	-0.00097	0.00305	0.00178	0.00021
492	-0.00357	-0.00622	-0.0034	-0.01607	-0.00229	-0.0028	-0.00829	-0.00303	-0.00369	-0.001	-0.00316	-0.00271	-0.00655	-0.00675	-0.00104
493	0.00305	0.00562	0.00371	0.01899	0.0034	0.06995	0.05796	0.01187	0.00275	0.00162	0.00243	-0.00196	0.00371	0.00511	-0.05368
494	-0.00483	-0.01268	-0.00149	-0.00126	-0.00312	-0.00153	-0.00496	-0.00778	-0.00271	-0.00074	0.00083	-0.00816	-0.00426	-0.00455	-0.01434
495	-0.00432	-0.00428	-0.00469	-0.01857	-0.00372	-0.00455	-0.01409	-0.00705	-0.00389	-0.0018	-0.00468	-0.00076	-0.0059	-0.00753	-0.00077
496	-0.00408	-0.01195	-0.00238	-0.00136	-0.00243	-0.00052	-0.00081	-0.00672	-0.00256	-0.00147	-0.00103	-0.00993	-0.00526	-0.00418	-0.01119
497	-0.00398	-0.00568	-0.00275	-0.01717	-0.00149	-0.00295	-0.00613	-0.00575	-0.0024	-0.00075	-0.00284	0.00049	-0.01004	-0.00483	-0.00358
498	0.00804	0.01239	0.00401	0.01005	0.00351	0.15139	0.1663	0.13552	0.07452	0.0787	0.12186	0.11836	0.08665	0.07623	0.19024
499	-0.00541	-0.04123	-0.00349	0.00432	-0.00568	0.00095	0.00523	-0.00163	-0.00169	-0.00424	0.00129	-0.63116	-0.00422	-0.00352	-0.14643
500	-4e-05	-0.00511	0.00072	0.00403	0.00077	-0.00214	0.00245	-0.00063	-0.00121	-0.00309	0.00088	-0.01411	-0.00225	-0.0023	-0.02113
501	-0.01199	-0.0178	-0.0069	-0.00792	-0.00966	-0.00494	-0.00623	-0.01064	-0.00376	-0.00334	-0.00415	-0.03048	-0.00898	-0.00462	-0.03241
502	0.00238	0.00181	8e-05	-0.00115	0.00163	-0.00052	-0.00193	0.00336	0.00129	0.00311	-0.00051	0.00973	0.00422	0.00319	0.01129
503	0.00344	0.0045	0.00109	0.00062	0.00233	0.00081	8e-05	0.00472	0.00145	0.00322	0.00045	0.01027	0.00603	0.00416	0.0085
504	0.00322	0.00451	0.00232	0.00307	0.00237	0.00186	0.00252	0.00378	0.00142	0.00185	0.00117	0.00798	0.00442	0.00329	0.00833
505	0.00175	0.00716	0.00308	-0.00034	0.00132	0.0005	0.00603	0.00068	0.00116	0.00465	-6e-05	0.01776	0.00043	0.00511	0.00391
506	0.00142	-0.00944	-0.00291	0.00591	-0.00038	0.00291	0.00434	0.00354	-0.00145	-0.00332	0.00188	0.00328	0.00383	0.00118	0.00725
507	-0.01529	-0.0292	-0.01366	-0.01184	-0.01321	-0.0094	-0.01092	-0.0202	-0.01043	-0.00782	-0.00535	-0.0294	-0.01746	-0.01555	-0.02942
508	0.0045	0.01016	0.00556	0.01126	0.00435	0.00567	0.00882	0.00639	0.00646	0.00249	0.0044	-0.00505	0.00558	0.0081	0.00491
509	-0.1875	-0.11662	-0.08586	0.16375	-0.07483	0.07272	0.17779	-0.0831	-0.06103	-0.15822	0.12897	-0.39446	-0.59189	-0.36219	-0.46796
510	0.02475	0.03533	0.01193	0.02077	0.00968	0.01254	0.01935	0.02963	0.0174	0.0081	0.01043	0.01692	0.04995	0.03865	0.0222
511	-0.02971	-0.03733	-0.02534	-0.0222	-0.02264	-0.0214	-0.02431	-0.03028	-0.02237	-0.01917	-0.02233	-0.02178	-0.056	-0.03007	-0.02264
512	0.01822	0.01545	0.02593	-0.00106	0.02113	0.01965	0.0138	0.01276	0.01087	0.01451	0.02923	0.00808	0.02782	0.01131	0.00747
513	-0.00902	-0.00661	-0.02154	-0.00179	-0.02077	-0.01239	-0.00598	-0.00617	-0.00468	-0.01545	-0.02096	-0.00342	-0.01174	-0.00165	-0.00186
514	0.00133	-0.0036	0.02566	-0.02375	0.01561	0.0145	-0.00752	-0.00453	-0.00561	0.00782	0.00736	-0.00449	-0.00271	-0.00566	-0.00607
515	0.00147	0.00669	-0.00802	0.00897	-0.01068	0.00087	0.00335	0.00615	0.00961	-0.00364	-0.00202	0.0053	0.00416	0.00508	0.00373
516	-0.07164	-0.09749	0.09496	-0.13486	0.07833	-0.00666	-0.06558	-0.11333	-0.17468	-0.03737	0.02526	-0.13683	-0.10389	-0.13175	-0.1343
517	0.00211	0.00345	0.0015	0.00253	0.00202	0.00208	0.00194	0.00363	0.00695	0.00201	0.00475	0.0032	0.0025	0.00337	0.00239
518	-0.00283	-0.00319	-0.00716	-0.00622	-0.00537	-0.00582	-0.00605	-0.00376	-0.00746	-0.00655	-0.00788	-0.00406	-0.0013	-0.00336	-0.00418
519	-0.00072	0.00034	-0.00361	-0.00211	-0.0032	-0.00176	-0.00253	-0.00184	-0.00425	-0.00172	-0.00288	0.00045	-0.00161	-0.00082	-0.00107
520	-0.00041	-0.00036	0.00041	-0.00484	-0.00029	-0.00136	-0.00249	-0.00025	0.00333	-0.00167	-0.17777	-0.00202	0.00117	-0.00043	-0.0023
521	0.00394	0.00329	0.0161	0.00506	0.01569	0.00576	0.008	0.00386	-0.00815	0.0119	-0.00674	0.00265	0.00121	0.00132	0.00242
522	-0.0099	-0.00657	-0.02087	-0.01826	-0.02082	-0.012	-0.01114	-0.00687	-0.02683	-0.01308	-0.5297	-0.00247	-0.00787	-0.01115	-0.00093
523	-0.02283	-0.03863	-0.0321	-0.08114	-0.03911	-0.03986	-0.06415	-0.0337	-0.07486	-0.01352	-4.70581	-0.01235	-0.03009	-0.0472	-0.01164
524	-0.00427	0.00676	-0.01886	0.00587	-0.02503	-0.00946	0.00742	0.00924	0.01532	-0.02132	-0.02005	0.00374	-0.00832	-0.00135	0.00503
525	-0.00406	-0.014	0.00593	-0.01738	0.00456	-0.00743	-0.01689	-0.01618	-0.02139	0.01291	-0.00788	-0.00105	-0.01278	-0.01913	-0.00236
526	-0.01384	-0.00462	-0.01767	-0.01559	-0.01267	-0.01861	-0.01294	-0.00657	-0.03252	-0.02491	-0.01442	0.02423	-0.01145	-0.02517	0.02534

[truncated: 1 more sheets: GAR12]
