# Supplementary material for: Epimaps of the SARS-CoV-2 Receptor-Binding Domain Mutational Landscape: Insights into Protein Stability, Epitope Prediction, and Antibody Binding
Source: Biomolecules. 2025 Feb 18;15(2):301. doi: 10.3390/biom15020301 (PMC11853434; doi:10.3390/biom15020301)
Supplement: Supplementary file 1 [file biomolecules-15-00301-s001.zip › Multimedia component 15.xlsx]

## Sheet: Info
Multimedia component 15: Sequence-based epitope mapping results from the SEMA 2.0 analysis.

## Sheet: Epitope RBD sequence
Residue	WT	Alpha	Beta	Gamma	Delta	BA.1	BA.2	BA.4	XBB.1.5	XBB.1.16	BA.2.86	EG.5	JN.1	KP.2	KP.3
333	0.581	0.549	0.56	0.56	0.555	0.594	0.562	0.555	0.57	0.572	0.586	0.562	0.597	0.606	0.598
334	0.56	0.523	0.545	0.544	0.541	0.546	0.52	0.517	0.588	0.587	0.536	0.574	0.562	0.595	0.561
335	0.507	0.461	0.48	0.48	0.509	0.491	0.46	0.475	0.457	0.462	0.458	0.463	0.484	0.486	0.481
336	0.5	0.46	0.489	0.48	0.484	0.523	0.477	0.474	0.495	0.501	0.484	0.491	0.497	0.484	0.478
337	0.499	0.481	0.489	0.488	0.508	0.479	0.476	0.504	0.447	0.448	0.465	0.45	0.483	0.459	0.476
338	0.48	0.457	0.473	0.466	0.487	0.484	0.471	0.457	0.37	0.371	0.37	0.372	0.392	0.379	0.39
339	0.434	0.436	0.441	0.439	0.433	0.508	0.532	0.55	0.488	0.49	0.506	0.494	0.536	0.497	0.538
340	0.412	0.412	0.417	0.413	0.416	0.481	0.485	0.481	0.366	0.368	0.348	0.364	0.359	0.345	0.389
341	0.402	0.403	0.414	0.411	0.398	0.496	0.493	0.486	0.377	0.377	0.368	0.376	0.384	0.378	0.406
342	0.467	0.471	0.461	0.462	0.438	0.537	0.52	0.536	0.515	0.519	0.468	0.521	0.487	0.523	0.525
343	0.531	0.558	0.559	0.557	0.514	0.584	0.612	0.645	0.591	0.59	0.622	0.596	0.622	0.615	0.646
344	0.547	0.536	0.545	0.545	0.493	0.564	0.549	0.528	0.633	0.64	0.56	0.643	0.571	0.663	0.602
345	0.687	0.684	0.684	0.686	0.654	0.693	0.694	0.667	0.718	0.726	0.693	0.715	0.706	0.739	0.738
346	0.678	0.669	0.666	0.67	0.642	0.684	0.658	0.62	0.603	0.612	0.657	0.605	0.672	0.636	0.712
347	0.433	0.418	0.413	0.419	0.395	0.457	0.449	0.382	0.553	0.568	0.461	0.558	0.465	0.616	0.507
348	0.151	0.147	0.136	0.141	0.134	0.149	0.167	0.149	0.231	0.234	0.162	0.228	0.164	0.209	0.159
349	0.203	0.23	0.214	0.218	0.206	0.199	0.225	0.227	0.226	0.228	0.214	0.218	0.198	0.212	0.217
350	0.066	0.082	0.072	0.075	0.048	0.043	0.048	0.032	0.065	0.068	0.035	0.077	0.037	0.064	0.049
351	0.211	0.211	0.202	0.207	0.208	0.231	0.215	0.216	0.246	0.247	0.203	0.245	0.202	0.238	0.199
352	0.044	0.074	0.056	0.058	0.029	-0.012	0.017	0.044	0.022	0.02	0.029	0.023	0.045	0.022	0.021
353	0.149	0.162	0.149	0.155	0.15	0.137	0.15	0.154	0.129	0.13	0.151	0.122	0.145	0.133	0.17
354	0.177	0.205	0.201	0.203	0.2	0.176	0.224	0.238	0.248	0.247	0.319	0.24	0.321	0.349	0.323
355	0.276	0.31	0.299	0.301	0.279	0.308	0.338	0.35	0.367	0.362	0.397	0.376	0.444	0.449	0.425
356	0.408	0.432	0.433	0.431	0.418	0.436	0.445	0.444	0.451	0.439	0.47	0.455	0.512	0.509	0.511
357	0.546	0.569	0.567	0.566	0.556	0.578	0.621	0.663	0.625	0.621	0.714	0.62	0.745	0.802	0.75
358	0.334	0.321	0.331	0.334	0.347	0.327	0.336	0.344	0.351	0.341	0.325	0.353	0.361	0.414	0.38
359	0.467	0.453	0.468	0.47	0.472	0.474	0.506	0.486	0.5	0.489	0.48	0.52	0.551	0.584	0.551
360	0.488	0.481	0.494	0.499	0.48	0.519	0.545	0.534	0.562	0.56	0.5	0.577	0.55	0.571	0.529
361	0.384	0.37	0.369	0.375	0.384	0.398	0.424	0.416	0.444	0.439	0.363	0.477	0.434	0.434	0.424
362	0.403	0.411	0.412	0.414	0.411	0.404	0.444	0.454	0.468	0.469	0.412	0.482	0.466	0.469	0.448
363	0.261	0.282	0.279	0.28	0.259	0.263	0.302	0.31	0.318	0.325	0.317	0.342	0.358	0.35	0.341
364	0.246	0.26	0.255	0.255	0.242	0.241	0.285	0.289	0.299	0.302	0.305	0.316	0.346	0.339	0.33
365	0.209	0.233	0.222	0.225	0.219	0.194	0.223	0.221	0.201	0.204	0.207	0.208	0.229	0.224	0.213
366	0.265	0.293	0.284	0.286	0.264	0.216	0.259	0.284	0.252	0.254	0.281	0.255	0.294	0.287	0.281
367	0.209	0.258	0.229	0.23	0.205	0.051	0.119	0.143	0.133	0.136	0.167	0.14	0.193	0.193	0.183
368	0.301	0.306	0.303	0.304	0.286	0.159	0.15	0.188	0.142	0.143	0.182	0.154	0.203	0.2	0.181
369	0.496	0.506	0.489	0.485	0.479	0.27	0.354	0.354	0.285	0.288	0.387	0.278	0.394	0.382	0.37
370	0.596	0.571	0.575	0.57	0.557	0.365	0.351	0.365	0.312	0.315	0.37	0.307	0.368	0.344	0.353
371	0.624	0.6	0.605	0.603	0.596	0.39	0.369	0.334	0.321	0.326	0.38	0.324	0.389	0.354	0.38
372	0.687	0.663	0.666	0.665	0.651	0.34	0.281	0.225	0.186	0.189	0.273	0.188	0.275	0.232	0.284
373	0.72	0.691	0.708	0.705	0.701	0.48	0.403	0.357	0.353	0.353	0.402	0.362	0.408	0.382	0.411
374	0.735	0.696	0.707	0.703	0.701	0.414	0.327	0.294	0.317	0.313	0.334	0.32	0.329	0.32	0.341
375	0.751	0.712	0.729	0.722	0.731	0.458	0.445	0.432	0.423	0.416	0.46	0.433	0.443	0.414	0.44
376	0.666	0.617	0.646	0.64	0.637	0.467	0.328	0.356	0.357	0.352	0.378	0.375	0.383	0.385	0.389
377	0.674	0.63	0.654	0.647	0.633	0.576	0.504	0.472	0.494	0.488	0.511	0.502	0.492	0.475	0.517
378	0.838	0.818	0.828	0.826	0.836	0.705	0.582	0.623	0.657	0.653	0.617	0.677	0.61	0.603	0.593
379	0.627	0.591	0.622	0.616	0.606	0.661	0.518	0.496	0.559	0.559	0.526	0.541	0.494	0.497	0.512
380	0.806	0.757	0.764	0.765	0.783	0.752	0.651	0.679	0.734	0.73	0.688	0.743	0.676	0.686	0.672
381	0.848	0.788	0.81	0.808	0.832	0.84	0.76	0.779	0.81	0.807	0.765	0.807	0.759	0.774	0.765
382	0.898	0.858	0.869	0.868	0.896	0.914	0.807	0.808	0.881	0.883	0.789	0.891	0.788	0.806	0.785
383	1.004	0.96	0.982	0.977	0.997	1.004	0.95	0.963	1.024	1.025	0.947	1.016	0.926	0.963	0.933
384	0.95	0.904	0.926	0.929	0.939	0.916	0.883	0.908	0.957	0.957	0.888	0.948	0.896	0.923	0.912
385	0.907	0.859	0.879	0.88	0.914	0.895	0.835	0.844	0.886	0.886	0.854	0.879	0.854	0.889	0.889
386	0.831	0.816	0.832	0.837	0.842	0.861	0.868	0.871	0.949	0.951	0.873	0.928	0.873	0.902	0.915
387	0.5	0.509	0.52	0.522	0.55	0.554	0.573	0.572	0.638	0.641	0.568	0.623	0.57	0.594	0.599
388	0.523	0.532	0.539	0.528	0.541	0.515	0.562	0.561	0.595	0.598	0.542	0.583	0.54	0.559	0.539
389	0.379	0.395	0.402	0.396	0.397	0.396	0.456	0.433	0.434	0.434	0.434	0.434	0.426	0.407	0.432
390	0.138	0.174	0.181	0.171	0.152	0.138	0.22	0.249	0.227	0.226	0.221	0.226	0.233	0.237	0.204
391	0.216	0.225	0.245	0.238	0.219	0.223	0.26	0.244	0.221	0.222	0.249	0.21	0.243	0.239	0.228
392	0.08	0.116	0.108	0.103	0.066	0.094	0.155	0.141	0.108	0.11	0.157	0.088	0.135	0.13	0.127
393	0.03	0.044	0.052	0.045	0.023	0.038	0.086	0.065	0.051	0.05	0.093	0.037	0.079	0.093	0.093
394	0.167	0.168	0.179	0.174	0.159	0.215	0.224	0.178	0.17	0.173	0.225	0.152	0.217	0.217	0.235
395	0.048	0.056	0.065	0.065	0.063	0.056	0.104	0.076	0.076	0.077	0.085	0.057	0.055	0.082	0.088
396	0.123	0.138	0.141	0.142	0.136	0.161	0.236	0.218	0.223	0.224	0.217	0.206	0.176	0.204	0.224
397	0.063	0.058	0.062	0.063	0.068	0.085	0.107	0.078	0.079	0.081	0.092	0.077	0.094	0.096	0.095
398	0.134	0.143	0.144	0.145	0.129	0.134	0.191	0.179	0.149	0.15	0.204	0.159	0.198	0.175	0.193
399	0.13	0.124	0.122	0.123	0.12	0.155	0.183	0.145	0.123	0.126	0.142	0.125	0.138	0.12	0.153
400	0.07	0.064	0.07	0.072	0.067	0.07	0.065	0.041	0.067	0.067	0.061	0.055	0.045	0.067	0.073
401	0.081	0.097	0.1	0.096	0.106	0.121	0.177	0.165	0.157	0.158	0.163	0.135	0.153	0.152	0.151
402	0.129	0.137	0.141	0.14	0.138	0.138	0.159	0.157	0.162	0.162	0.152	0.168	0.151	0.154	0.151
403	0.379	0.347	0.356	0.348	0.371	0.386	0.414	0.391	0.39	0.399	0.401	0.383	0.389	0.402	0.401
404	0.31	0.274	0.291	0.283	0.317	0.32	0.314	0.285	0.289	0.288	0.339	0.267	0.337	0.361	0.362
405	0.455	0.434	0.419	0.415	0.443	0.449	0.471	0.441	0.444	0.444	0.495	0.429	0.512	0.506	0.517
406	0.436	0.386	0.368	0.359	0.393	0.427	0.475	0.414	0.403	0.406	0.481	0.41	0.502	0.491	0.513
407	0.31	0.284	0.274	0.273	0.279	0.278	0.225	0.221	0.191	0.193	0.204	0.184	0.209	0.224	0.216
408	0.595	0.58	0.53	0.54	0.58	0.524	0.4	0.384	0.377	0.378	0.359	0.35	0.345	0.36	0.364
409	0.608	0.584	0.547	0.571	0.576	0.514	0.604	0.575	0.575	0.578	0.559	0.553	0.551	0.554	0.557
410	0.501	0.47	0.436	0.466	0.5	0.412	0.452	0.43	0.413	0.418	0.388	0.394	0.385	0.382	0.38
411	0.73	0.663	0.605	0.657	0.698	0.603	0.562	0.542	0.544	0.555	0.509	0.522	0.497	0.499	0.505
412	0.704	0.681	0.638	0.667	0.659	0.59	0.555	0.544	0.518	0.521	0.513	0.497	0.484	0.492	0.49
413	0.635	0.602	0.622	0.631	0.623	0.61	0.556	0.541	0.536	0.538	0.498	0.522	0.5	0.524	0.515
414	0.772	0.728	0.738	0.742	0.754	0.772	0.744	0.708	0.685	0.689	0.708	0.663	0.7	0.715	0.714
415	0.584	0.543	0.576	0.618	0.597	0.615	0.54	0.526	0.486	0.494	0.501	0.471	0.496	0.509	0.518
416	0.388	0.396	0.488	0.462	0.405	0.476	0.455	0.454	0.431	0.434	0.389	0.41	0.389	0.404	0.391
417	0.545	0.533	0.485	0.483	0.556	0.513	0.503	0.475	0.427	0.434	0.444	0.42	0.419	0.423	0.441
418	0.262	0.269	0.303	0.325	0.285	0.307	0.309	0.296	0.269	0.277	0.238	0.282	0.238	0.232	0.246
419	0.203	0.205	0.222	0.217	0.223	0.231	0.253	0.231	0.195	0.2	0.192	0.206	0.2	0.182	0.195
420	0.209	0.24	0.214	0.257	0.219	0.269	0.282	0.245	0.252	0.256	0.266	0.258	0.263	0.242	0.275
421	0.18	0.219	0.245	0.259	0.198	0.223	0.303	0.287	0.298	0.299	0.271	0.302	0.255	0.253	0.267
422	0.207	0.228	0.231	0.254	0.21	0.247	0.301	0.274	0.277	0.276	0.283	0.299	0.268	0.27	0.287
423	0.202	0.214	0.214	0.232	0.199	0.224	0.279	0.259	0.268	0.264	0.297	0.262	0.283	0.274	0.281
424	0.455	0.448	0.417	0.426	0.467	0.443	0.487	0.465	0.492	0.489	0.485	0.492	0.493	0.496	0.524
425	0.353	0.375	0.343	0.346	0.366	0.337	0.388	0.385	0.425	0.425	0.41	0.441	0.402	0.39	0.406
426	0.507	0.492	0.459	0.465	0.512	0.503	0.509	0.478	0.451	0.449	0.509	0.458	0.529	0.509	0.54
427	0.567	0.544	0.503	0.504	0.55	0.568	0.566	0.535	0.524	0.522	0.568	0.54	0.583	0.567	0.593
428	0.551	0.528	0.494	0.502	0.554	0.53	0.527	0.525	0.539	0.539	0.561	0.548	0.597	0.574	0.59
429	0.589	0.571	0.554	0.56	0.609	0.547	0.579	0.577	0.584	0.585	0.606	0.597	0.616	0.606	0.623
430	0.658	0.626	0.621	0.625	0.659	0.611	0.657	0.631	0.617	0.617	0.651	0.611	0.622	0.617	0.657
431	0.455	0.459	0.462	0.466	0.427	0.451	0.473	0.464	0.478	0.477	0.46	0.487	0.465	0.463	0.46
432	0.344	0.321	0.331	0.337	0.351	0.354	0.361	0.333	0.324	0.329	0.354	0.335	0.391	0.365	0.365
433	0.291	0.278	0.272	0.279	0.304	0.24	0.266	0.296	0.268	0.267	0.268	0.26	0.271	0.28	0.274
434	0.17	0.174	0.18	0.178	0.175	0.132	0.147	0.158	0.11	0.108	0.163	0.107	0.192	0.205	0.203
435	0.197	0.182	0.196	0.191	0.21	0.189	0.192	0.219	0.142	0.144	0.17	0.138	0.164	0.146	0.155
436	0.271	0.277	0.281	0.281	0.299	0.267	0.33	0.328	0.272	0.273	0.334	0.266	0.313	0.29	0.305
437	0.286	0.281	0.288	0.281	0.272	0.302	0.29	0.292	0.267	0.269	0.275	0.262	0.28	0.269	0.29
438	0.291	0.304	0.316	0.308	0.304	0.329	0.337	0.339	0.323	0.324	0.327	0.326	0.321	0.314	0.326
439	0.318	0.299	0.293	0.288	0.308	0.326	0.32	0.334	0.313	0.311	0.326	0.328	0.349	0.356	0.361
440	0.454	0.445	0.444	0.441	0.445	0.56	0.496	0.486	0.51	0.508	0.49	0.541	0.51	0.536	0.532
441	0.551	0.524	0.525	0.522	0.554	0.579	0.497	0.504	0.514	0.513	0.51	0.527	0.521	0.532	0.522
442	0.6	0.577	0.57	0.573	0.589	0.605	0.553	0.553	0.62	0.615	0.608	0.632	0.62	0.619	0.615
443	0.529	0.485	0.476	0.475	0.523	0.537	0.468	0.451	0.516	0.513	0.542	0.525	0.555	0.546	0.56
444	0.758	0.711	0.703	0.702	0.776	0.749	0.711	0.729	0.714	0.707	0.76	0.713	0.774	0.721	0.727
445	0.732	0.715	0.707	0.705	0.752	0.622	0.659	0.712	0.636	0.63	0.742	0.641	0.77	0.683	0.701
446	0.642	0.592	0.586	0.582	0.643	0.527	0.545	0.547	0.549	0.54	0.556	0.551	0.562	0.482	0.482
447	0.666	0.64	0.646	0.642	0.662	0.588	0.592	0.618	0.613	0.607	0.539	0.601	0.502	0.452	0.438
448	0.515	0.502	0.505	0.502	0.523	0.491	0.475	0.509	0.496	0.494	0.495	0.491	0.473	0.409	0.405
449	0.578	0.557	0.553	0.548	0.583	0.546	0.512	0.554	0.533	0.533	0.547	0.503	0.499	0.404	0.434
450	0.345	0.327	0.341	0.332	0.337	0.341	0.344	0.353	0.33	0.327	0.397	0.288	0.395	0.32	0.345
451	0.422	0.395	0.41	0.405	0.33	0.444	0.46	0.361	0.398	0.394	0.411	0.376	0.368	0.379	0.422
452	0.349	0.325	0.335	0.332	0.391	0.377	0.348	0.385	0.321	0.318	0.414	0.306	0.36	0.412	0.422
453	0.34	0.316	0.332	0.331	0.297	0.408	0.419	0.332	0.368	0.369	0.377	0.402	0.403	0.34	0.364
454	0.509	0.488	0.493	0.493	0.511	0.581	0.561	0.514	0.504	0.513	0.535	0.501	0.43	0.356	0.386
455	0.334	0.331	0.337	0.339	0.312	0.377	0.373	0.319	0.3	0.299	0.36	0.37	0.404	0.479	0.482
456	0.521	0.499	0.507	0.507	0.497	0.578	0.522	0.459	0.48	0.481	0.533	0.508	0.455	0.435	0.455
457	0.55	0.528	0.522	0.523	0.592	0.621	0.595	0.56	0.551	0.552	0.64	0.577	0.655	0.649	0.624
458	0.579	0.571	0.572	0.568	0.562	0.666	0.646	0.568	0.589	0.582	0.666	0.632	0.65	0.502	0.494
459	0.489	0.478	0.473	0.477	0.5	0.529	0.509	0.485	0.496	0.491	0.538	0.489	0.421	0.331	0.296
460	0.436	0.444	0.433	0.441	0.47	0.47	0.474	0.484	0.56	0.557	0.57	0.574	0.548	0.556	0.536
461	0.27	0.266	0.264	0.27	0.319	0.305	0.287	0.309	0.292	0.29	0.247	0.31	0.3	0.328	0.312
462	0.294	0.306	0.304	0.305	0.323	0.305	0.337	0.329	0.332	0.331	0.301	0.365	0.292	0.39	0.392
463	0.054	0.05	0.049	0.052	0.064	0.074	0.073	0.057	0.087	0.088	0.101	0.122	0.125	0.209	0.21
464	0.091	0.079	0.078	0.079	0.079	0.1	0.082	0.057	0.095	0.103	0.095	0.125	0.121	0.153	0.172
465	0.203	0.192	0.198	0.201	0.189	0.225	0.203	0.179	0.19	0.194	0.208	0.22	0.229	0.226	0.25
466	0.081	0.089	0.082	0.08	0.067	0.115	0.123	0.084	0.086	0.107	0.104	0.105	0.09	0.086	0.114
467	0.163	0.157	0.153	0.158	0.154	0.183	0.178	0.167	0.142	0.142	0.198	0.159	0.247	0.247	0.268
468	0.046	0.05	0.043	0.044	0.032	0.058	0.053	0.03	0.024	0.023	0.054	0.021	0.054	0.069	0.074
469	0.163	0.158	0.157	0.16	0.138	0.153	0.139	0.124	0.113	0.108	0.207	0.115	0.218	0.229	0.255
470	0.237	0.229	0.236	0.237	0.241	0.232	0.246	0.232	0.224	0.215	0.274	0.199	0.249	0.245	0.26
471	0.506	0.466	0.476	0.479	0.506	0.435	0.431	0.449	0.471	0.464	0.514	0.46	0.49	0.463	0.481
472	0.425	0.395	0.406	0.408	0.445	0.401	0.372	0.393	0.404	0.393	0.451	0.394	0.437	0.453	0.465
473	0.649	0.627	0.648	0.645	0.665	0.636	0.624	0.608	0.615	0.605	0.611	0.629	0.626	0.63	0.617
474	0.708	0.678	0.696	0.693	0.731	0.686	0.683	0.7	0.709	0.696	0.722	0.703	0.716	0.687	0.703
475	0.878	0.849	0.852	0.851	0.894	0.856	0.827	0.842	0.87	0.853	0.849	0.865	0.838	0.817	0.807
476	0.803	0.78	0.785	0.786	0.776	0.753	0.706	0.693	0.747	0.738	0.736	0.769	0.704	0.715	0.723
477	0.927	0.894	0.921	0.921	0.904	0.9	0.869	0.847	0.901	0.882	0.931	0.883	0.915	0.92	0.925
478	0.728	0.72	0.743	0.74	0.894	0.835	0.835	0.874	0.901	0.882	0.923	0.895	0.929	0.913	0.896
479	0.637	0.607	0.626	0.622	0.622	0.557	0.527	0.554	0.601	0.587	0.67	0.602	0.665	0.677	0.655
480	0.591	0.564	0.595	0.593	0.602	0.629	0.584	0.531	0.593	0.591	0.665	0.572	0.662	0.665	0.665
481	0.792	0.746	0.763	0.76	0.795	0.74	0.684	0.76	0.815	0.798	0.928	0.803	0.925	0.924	0.919
482	0.659	0.625	0.609	0.61	0.668	0.597	0.537	0.622	0.705	0.704	0.815	0.697	0.82	0.788	0.801
483	0.858	0.824	0.814	0.811	0.861	0.764	0.716	0.805	0.865	0.872		0.878
484	0.914	0.884	0.913	0.912	0.924	0.696	0.637	0.776	0.842	0.849	0.869	0.869	0.88	0.867	0.859
485	0.938	0.886	0.835	0.835	0.971	0.836	0.765	0.906	0.923	0.928	0.871	0.922	0.873	0.858	0.859
486	1.014	0.974	0.885	0.883	1.029	0.818	0.772	0.888	0.953	0.957	0.89	0.966	0.889	0.876	0.86
487	0.886	0.839	0.823	0.821	0.908	0.732	0.701	0.901	0.917	0.912	0.909	0.917	0.906	0.88	0.861
488	0.638	0.622	0.613	0.608	0.654	0.602	0.57	0.641	0.674	0.671	0.719	0.671	0.729	0.716	0.69
489	0.826	0.768	0.771	0.765	0.829	0.711	0.666	0.728	0.775	0.775	0.806	0.766	0.803	0.801	0.756
490	0.711	0.669	0.672	0.665	0.718	0.605	0.595	0.596	0.665	0.672	0.666	0.671	0.653	0.642	0.629
491	0.603	0.591	0.603	0.596	0.619	0.514	0.547	0.564	0.632	0.637	0.607	0.613	0.583	0.556	0.513
492	0.553	0.538	0.535	0.527	0.56	0.539	0.518	0.5	0.602	0.61	0.52	0.587	0.511	0.495	0.443
493	0.617	0.612	0.615	0.609	0.621	0.623	0.666	0.63	0.693	0.691	0.642	0.672	0.61	0.583	0.503
494	0.537	0.536	0.536	0.533	0.544	0.466	0.495	0.542	0.592	0.592	0.579	0.582	0.546	0.512	0.502
495	0.544	0.537	0.544	0.539	0.541	0.434	0.522	0.526	0.577	0.586	0.563	0.571	0.515	0.504	0.508
496	0.52	0.549	0.558	0.557	0.525	0.442	0.504	0.52	0.559	0.556	0.514	0.538	0.456	0.456	0.441
497	0.451	0.449	0.453	0.451	0.463	0.366	0.482	0.478	0.496	0.495	0.471	0.496	0.431	0.419	0.412
498	0.555	0.501	0.5	0.5	0.558	0.573	0.603	0.595	0.629	0.633	0.589	0.643	0.556	0.557	0.543
499	0.384	0.413	0.416	0.413	0.392	0.364	0.389	0.393	0.415	0.416	0.406	0.426	0.381	0.388	0.369
500	0.487	0.392	0.397	0.398	0.5	0.367	0.388	0.37	0.39	0.388	0.392	0.384	0.359	0.343	0.353
501	0.518	0.45	0.455	0.456	0.535	0.423	0.456	0.457	0.496	0.493	0.449	0.494	0.432	0.42	0.414
502	0.464	0.426	0.44	0.442	0.474	0.407	0.441	0.405	0.428	0.427	0.401	0.43	0.404	0.418	0.416
503	0.465	0.411	0.421	0.424	0.485	0.402	0.435	0.44	0.447	0.447	0.425	0.426	0.421	0.415	0.411
504	0.349	0.312	0.322	0.327	0.356	0.325	0.369	0.369	0.39	0.389	0.363	0.381	0.372	0.372	0.373
505	0.402	0.414	0.417	0.422	0.421	0.416	0.463	0.488	0.518	0.516	0.507	0.517	0.519	0.509	0.486
506	0.267	0.249	0.252	0.255	0.279	0.272	0.273	0.277	0.286	0.286	0.291	0.285	0.277	0.294	0.289
507	0.139	0.141	0.146	0.147	0.143	0.129	0.156	0.166	0.185	0.185	0.182	0.181	0.19	0.192	0.182
508	0.218	0.222	0.213	0.218	0.232	0.175	0.201	0.236	0.235	0.235	0.224	0.235	0.232	0.246	0.237
509	0.229	0.242	0.242	0.248	0.239	0.192	0.221	0.235	0.247	0.249	0.23	0.257	0.26	0.267	0.264
510	0.026	0.027	0.029	0.031	0.017	-0.011	-0.002	-0.005	0.004	0.006	0.003	0.001	-0.005	0.007	0.01
511	-0.01	-0.009	-0.006	-0.003	-0.01	-0.068	-0.044	-0.035	-0.019	-0.015	-0.048	-0.014	-0.014	-0.012	-0.026
512	0.022	0.017	0.01	0.018	0.032	-0.024	-0.023	-0.002	0.001	0.003	-0.01	0.01	0.013	0.017	0.012
513	0.046	0.045	0.038	0.041	0.052	-0.011	-0.005	-0.002	-0.006	-0.002	-0.012	0.002	-0.001	0.006	0.013
514	0.072	0.081	0.075	0.077	0.078	0.025	0.044	0.044	0.035	0.036	0.027	0.034	0.026	0.029	0.028
515	0.112	0.113	0.107	0.108	0.107	0.08	0.091	0.067	0.065	0.067	0.063	0.055	0.049	0.061	0.066
516	0.189	0.192	0.182	0.182	0.198	0.175	0.205	0.197	0.162	0.161	0.141	0.147	0.116	0.118	0.111
517	0.113	0.118	0.115	0.115	0.116	0.114	0.144	0.11	0.101	0.097	0.125	0.089	0.11	0.115	0.118
518	0.239	0.232	0.223	0.224	0.241	0.247	0.242	0.252	0.221	0.215	0.228	0.219	0.226	0.216	0.208
519	0.307	0.303	0.295	0.298	0.308	0.316	0.319	0.304	0.294	0.287	0.326	0.289	0.31	0.309	0.307
520	0.19	0.183	0.174	0.176	0.176	0.216	0.21	0.225	0.209	0.204	0.204	0.206	0.21	0.189	0.18
521	0.226	0.227	0.22	0.223	0.23	0.221	0.24	0.299	0.235	0.229	0.229	0.22	0.213	0.221	0.208
522	0.138	0.15	0.146	0.147	0.126	0.115	0.134	0.175	0.146	0.14	0.118	0.154	0.143	0.153	0.129
523	0.333	0.332	0.328	0.33	0.331	0.307	0.347	0.377	0.335	0.33	0.344	0.323	0.337	0.343	0.332
524	0.295	0.305	0.294	0.296	0.29	0.257	0.298	0.331	0.297	0.293	0.267	0.308	0.295	0.291	0.275
525	0.27	0.284	0.285	0.283	0.26	0.238	0.308	0.331	0.287	0.28	0.275	0.283	0.27	0.274	0.26
526	0.506	0.511	0.512	0.509	0.492	0.471	0.496	0.513	0.511	0.507	0.496	0.531	0.52	0.51	0.508
																					s
