# Supplementary material for: Epimaps of the SARS-CoV-2 Receptor-Binding Domain Mutational Landscape: Insights into Protein Stability, Epitope Prediction, and Antibody Binding
Source: Biomolecules. 2025 Feb 18;15(2):301. doi: 10.3390/biom15020301 (PMC11853434; doi:10.3390/biom15020301)
Supplement: Supplementary file 1 [file biomolecules-15-00301-s001.zip › Multimedia component 16.xlsx]

## Sheet: Info
Multimedia component 16: Structure-based epitope mapping results from the SEMA 2.0 analysis.

## Sheet: Comparison
Residue positon	WT	Alpha	Beta	Gamma	Delta	BA.1	BA.2	BA.4	XBB.1.5	XBB.1.16	EG.5	BA.2.86	JN.1	KP.2	KP.3
333	0.85	0.91	0.82	0.86	0.82	0.89	0.85	0.85	0.87	0.94	0.8	0.93	0.9	0.79	0.97
334	0.97	1.09	0.97	0.97	1.02	1.08	0.99	0.99	1.04	1.05	0.94	1.11	1.1	0.91	1.13
335	1.05	1.16	1.13	1.02	0.95	1.05	1.18	1.11	1	1.21	1.05	1.19	1.31	0.98	1.22
336	0.9	0.92	0.9	0.86	0.95	0.98	0.92	0.89	0.94	0.92	0.86	0.93	1	0.78	0.95
337	1.27	1.35	1.29	1.2	1.35	1.34	1.29	1.29	1.36	1.28	1.21	1.33	1.46	1.13	1.42
338	1.24	1.27	1.23	1.15	1.16	1.14	1.35	1.19	1.16	1.2	1.2	1.24	1.43	1	1.15
339	1.45	1.46	1.39	1.44	1.49	1.56	1.68	1.54	1.61	1.64	1.5	1.63	1.81	1.38	1.57
340	1.72	1.55	1.68	1.61	1.6	1.57	1.71	1.61	1.54	1.56	1.49	1.64	1.72	1.49	1.5
341	1.64	1.41	1.57	1.35	1.42	1.41	1.59	1.64	1.38	1.34	1.26	1.53	1.63	1.38	1.4
342	1.86	1.65	1.69	1.67	1.46	1.49	1.87	1.8	1.59	1.58	1.44	1.8	1.88	1.46	1.54
343	1.81	1.56	1.6	1.66	1.6	1.51	1.72	1.65	1.58	1.47	1.45	1.7	1.75	1.45	1.54
344	1.83	1.46	1.68	1.55	1.48	1.46	1.75	1.64	1.44	1.34	1.34	1.55	1.53	1.27	1.4
345	1.75	1.41	1.64	1.59	1.56	1.51	1.69	1.56	1.39	1.35	1.48	1.58	1.5	1.25	1.41
346	1.77	1.27	1.66	1.64	1.6	1.53	1.66	1.46	1.27	1.16	1.35	1.51	1.36	1.11	1.29
347	1.25	0.87	1.22	1.28	1.11	1.09	1.25	1.05	1.05	1.1	1.12	0.96	0.87	0.9	0.92
348	0.83	0.48	0.8	0.84	0.7	0.73	0.76	0.6	0.73	0.68	0.76	0.58	0.45	0.54	0.52
349	0.46	0.24	0.48	0.58	0.43	0.39	0.42	0.34	0.4	0.44	0.44	0.32	0.22	0.27	0.28
350	0.38	0.21	0.38	0.48	0.29	0.33	0.37	0.3	0.37	0.39	0.38	0.21	0.22	0.2	0.27
351	0.35	0.26	0.36	0.45	0.28	0.31	0.28	0.25	0.29	0.37	0.33	0.23	0.19	0.2	0.23
352	0.35	0.27	0.35	0.33	0.21	0.32	0.3	0.24	0.28	0.27	0.27	0.18	0.17	0.25	0.2
353	0.38	0.38	0.41	0.42	0.37	0.38	0.38	0.37	0.36	0.38	0.39	0.41	0.4	0.34	0.27
354	0.52	0.49	0.54	0.58	0.56	0.46	0.48	0.49	0.57	0.55	0.46	0.47	0.52	0.42	0.47
355	0.61	0.59	0.62	0.61	0.61	0.57	0.6	0.59	0.64	0.68	0.55	0.55	0.58	0.56	0.57
356	0.93	0.93	0.99	0.94	0.99	0.88	0.93	0.89	1	0.94	0.88	0.69	0.73	0.71	0.68
357	0.9	0.87	0.93	0.92	0.95	0.86	0.89	0.86	0.91	0.94	0.83	0.85	0.88	0.9	0.86
358	0.72	0.75	0.79	0.77	0.81	0.71	0.73	0.76	0.87	0.71	0.67	0.71	0.76	0.78	0.71
359	0.86	0.9	0.96	0.9	0.96	0.9	0.91	0.88	0.96	0.91	0.87	0.9	0.92	0.91	0.85
360	0.7	0.85	0.82	0.85	0.76	0.84	0.86	0.82	0.86	0.8	0.82	0.8	0.8	0.72	0.78
361	0.41	0.54	0.42	0.47	0.45	0.52	0.46	0.41	0.48	0.43	0.44	0.44	0.44	0.39	0.47
362	0.34	0.46	0.43	0.46	0.32	0.46	0.47	0.44	0.37	0.45	0.45	0.38	0.44	0.44	0.41
363	0.05	0.08	-0.02	0.07	0	0.05	-0.01	0.01	0.02	-0.03	-0.03	0.01	0.02	0.09	0.11
364	0.32	0.36	0.24	0.33	0.25	0.33	0.29	0.31	0.29	0.3	0.23	0.29	0.29	0.37	0.42
365	0.3	0.26	0.2	0.25	0.16	0.18	0.21	0.25	0.25	0.14	0.15	0.18	0.28	0.35	0.26
366	0.39	0.42	0.28	0.32	0.36	0.35	0.28	0.35	0.43	0.32	0.27	0.38	0.33	0.49	0.49
367	0.46	0.59	0.45	0.35	0.49	0.4	0.37	0.41	0.48	0.45	0.36	0.45	0.41	0.52	0.62
368	0.39	0.41	0.34	0.31	0.33	0.34	0.33	0.34	0.37	0.35	0.31	0.32	0.31	0.45	0.48
369	0.71	0.59	0.52	0.61	0.59	0.62	0.56	0.7	0.65	0.54	0.47	0.57	0.66	0.82	0.83
370	0.78	0.87	0.8	0.66	0.86	0.74	0.76	0.83	0.89	0.82	0.71	0.88	0.82	0.99	1.03
371	0.54	0.66	0.62	0.5	0.62	0.67	0.72	0.72	0.78	0.69	0.68	0.76	0.72	0.88	0.95
372	0.84	0.93	0.68	0.85	0.92	0.82	0.89	0.91	0.94	0.75	0.69	0.77	0.85	1.02	1.07
373	0.83	0.84	0.71	0.84	0.73	0.9	0.93	1	1.01	0.89	0.88	0.91	0.95	1.09	1.11
374	0.58	0.57	0.54	0.58	0.48	0.57	0.61	0.71	0.73	0.54	0.66	0.66	0.55	0.7	0.81
375	0.72	0.69	0.69	0.73	0.74	0.8	0.8	0.78	0.91	0.51	0.75	0.78	0.72	0.75	0.85
376	0.66	0.58	0.71	0.66	0.72	0.67	0.61	0.57	0.71	0.26	0.57	0.59	0.49	0.53	0.64
377	0.52	0.47	0.59	0.48	0.57	0.47	0.56	0.51	0.58	0.27	0.5	0.51	0.42	0.48	0.56
378	0.69	0.67	0.75	0.56	0.71	0.59	0.71	0.58	0.73	0.33	0.52	0.52	0.44	0.53	0.68
379	0.41	0.31	0.46	0.24	0.44	0.33	0.44	0.37	0.48	0.15	0.32	0.29	0.22	0.32	0.51
380	0.56	0.66	0.67	0.42	0.7	0.55	0.66	0.52	0.71	0.39	0.64	0.62	0.46	0.5	0.6
381	0.53	0.54	0.6	0.33	0.59	0.5	0.61	0.5	0.67	0.43	0.54	0.5	0.45	0.5	0.61
382	0.57	0.62	0.58	0.41	0.56	0.42	0.57	0.48	0.56	0.41	0.51	0.45	0.4	0.46	0.55
383	0.64	0.63	0.66	0.54	0.69	0.66	0.69	0.68	0.8	0.57	0.74	0.68	0.64	0.73	0.74
384	0.4	0.45	0.43	0.38	0.41	0.39	0.45	0.41	0.49	0.33	0.47	0.41	0.41	0.51	0.45
385	0.7	0.74	0.69	0.69	0.73	0.68	0.71	0.75	0.81	0.65	0.8	0.69	0.74	0.78	0.76
386	0.73	0.71	0.58	0.66	0.69	0.64	0.59	0.78	0.72	0.59	0.78	0.64	0.64	0.65	0.81
387	0.24	0.33	0.2	0.26	0.29	0.22	0.28	0.24	0.32	0.21	0.27	0.23	0.19	0.25	0.27
388	0.37	0.5	0.34	0.46	0.39	0.41	0.43	0.43	0.43	0.43	0.37	0.33	0.4	0.41	0.46
389	0.57	0.66	0.4	0.59	0.49	0.55	0.41	0.69	0.53	0.56	0.53	0.47	0.53	0.47	0.67
390	0.31	0.4	0.12	0.33	0.28	0.34	0.09	0.37	0.33	0.3	0.34	0.3	0.25	0.15	0.39
391	0.28	0.33	0.08	0.29	0.19	0.39	0.06	0.31	0.18	0.24	0.27	0.27	0.2	0.2	0.31
392	0.3	0.3	0.2	0.33	0.27	0.29	0.2	0.28	0.26	0.23	0.36	0.18	0.29	0.16	0.28
393	0.45	0.55	0.4	0.54	0.48	0.5	0.44	0.53	0.47	0.5	0.56	0.46	0.5	0.44	0.51
394	0.36	0.34	0.33	0.35	0.33	0.31	0.38	0.36	0.33	0.37	0.39	0.33	0.42	0.36	0.33
395	0.21	0.26	0.25	0.23	0.23	0.23	0.26	0.22	0.23	0.22	0.25	0.25	0.26	0.29	0.24
396	0.38	0.38	0.43	0.4	0.38	0.36	0.49	0.37	0.37	0.44	0.39	0.46	0.44	0.53	0.38
397	0.23	0.29	0.33	0.24	0.28	0.21	0.33	0.27	0.33	0.25	0.24	0.25	0.28	0.37	0.25
398	0.21	0.19	0.27	0.26	0.22	0.21	0.29	0.23	0.28	0.27	0.27	0.22	0.21	0.27	0.24
399	0.14	0.25	0.23	0.14	0.18	0.13	0.23	0.18	0.28	0.14	0.18	0.18	0.2	0.26	0.21
400	-0.04	0.17	0.04	0.02	0.04	0.02	0.02	0.04	0.19	0.06	0.05	0.02	0	0.12	0.09
401	0.29	0.36	0.35	0.33	0.28	0.34	0.26	0.26	0.39	0.37	0.33	0.29	0.28	0.32	0.32
402	0.03	0.11	0.08	0.14	0.11	0.08	0.01	0.01	0.06	0.03	0.02	0.01	0.01	0.03	0.06
403	0.4	0.43	0.47	0.51	0.47	0.47	0.38	0.37	0.43	0.44	0.38	0.38	0.41	0.4	0.39
404	0.25	0.23	0.27	0.39	0.36	0.27	0.26	0.26	0.23	0.23	0.25	0.2	0.27	0.19	0.22
405	0.65	0.64	0.71	0.84	0.81	0.78	0.61	0.62	0.57	0.53	0.59	0.6	0.66	0.52	0.58
406	0.25	0.29	0.25	0.36	0.38	0.32	0.24	0.28	0.26	0.26	0.27	0.27	0.27	0.21	0.23
407	0.16	0.15	0.16	0.28	0.28	0.17	0.15	0.11	0.08	0.08	0.11	0.08	0.14	0.06	0.11
408	0.6	0.56	0.62	0.78	0.8	0.67	0.43	0.41	0.37	0.31	0.38	0.39	0.5	0.36	0.44
409	0.44	0.46	0.39	0.52	0.54	0.42	0.38	0.3	0.34	0.24	0.29	0.41	0.45	0.28	0.38
410	-0.01	0.05	0	0.11	0.17	0.05	0	-0.02	-0.01	-0.03	0.01	0.07	0.03	-0.01	0.02
411	0.33	0.35	0.36	0.36	0.47	0.38	0.35	0.32	0.3	0.19	0.29	0.38	0.33	0.33	0.32
412	0.35	0.4	0.36	0.36	0.44	0.38	0.34	0.27	0.3	0.28	0.33	0.38	0.35	0.37	0.39
413	0.42	0.47	0.48	0.41	0.52	0.49	0.43	0.38	0.38	0.43	0.43	0.46	0.43	0.51	0.52
414	0.73	0.75	0.78	0.76	0.89	0.81	0.75	0.71	0.68	0.73	0.71	0.83	0.74	0.86	0.8
415	0.54	0.66	0.65	0.54	0.72	0.65	0.56	0.56	0.52	0.67	0.6	0.64	0.51	0.75	0.6
416	0.49	0.52	0.64	0.48	0.69	0.57	0.49	0.5	0.43	0.57	0.51	0.58	0.42	0.75	0.5
417	0.66	0.73	0.74	0.47	0.89	0.74	0.62	0.61	0.53	0.75	0.62	0.77	0.55	0.9	0.6
418	0.24	0.3	0.47	0.24	0.5	0.39	0.32	0.32	0.24	0.49	0.33	0.56	0.23	0.64	0.26
419	0.22	0.28	0.37	0.22	0.48	0.37	0.27	0.27	0.17	0.37	0.23	0.34	0.23	0.53	0.22
420	0.47	0.32	0.4	0.32	0.48	0.58	0.36	0.4	0.25	0.41	0.42	0.49	0.37	0.42	0.31
421	0.22	0.1	0.29	0.2	0.28	0.34	0.19	0.19	0.14	0.23	0.27	0.31	0.21	0.27	0.15
422	-0.04	-0.03	0.07	-0.01	0.13	0.12	-0.04	0	-0.05	0.06	0.06	0.17	0.08	0.13	0.08
423	0.16	0.02	0.06	0.13	0.17	0.18	0.06	0.15	0.14	0.09	0.12	0.11	0.15	0.08	0.12
424	0.26	0.14	0.27	0.21	0.35	0.33	0.23	0.31	0.28	0.24	0.29	0.29	0.34	0.3	0.33
425	0.07	0.06	0.11	0.06	0.12	0.09	0.08	0.17	0.15	0.12	0.14	0.08	0.14	0.08	0.19
426	0.18	0.02	0.21	0.18	0.19	0.22	0.19	0.24	0.24	0.19	0.15	0.16	0.25	0.19	0.27
427	0.56	0.31	0.62	0.49	0.59	0.6	0.63	0.55	0.56	0.51	0.44	0.56	0.62	0.6	0.65
428	0.57	0.43	0.63	0.5	0.6	0.64	0.65	0.71	0.66	0.63	0.57	0.55	0.69	0.72	0.73
429	0.3	0.43	0.42	0.36	0.4	0.44	0.44	0.45	0.4	0.43	0.37	0.38	0.42	0.35	0.46
430	0.46	0.39	0.55	0.39	0.54	0.54	0.53	0.52	0.43	0.5	0.46	0.46	0.5	0.46	0.51
431	0.12	0.14	0.13	0.03	0.17	0.19	0.2	0.19	0.16	0.2	0.11	0.14	0.16	0.15	0.12
432	0.25	0.2	0.28	0.2	0.3	0.25	0.3	0.26	0.27	0.23	0.24	0.25	0.21	0.24	0.28
433	0.23	0.26	0.26	0.26	0.29	0.23	0.26	0.24	0.28	0.22	0.23	0.23	0.2	0.21	0.25
434	0.29	0.33	0.29	0.27	0.32	0.25	0.3	0.31	0.32	0.3	0.3	0.3	0.26	0.28	0.28
435	0.23	0.23	0.25	0.26	0.26	0.25	0.19	0.24	0.27	0.19	0.24	0.25	0.19	0.19	0.22
436	0.79	0.72	0.76	0.81	0.73	0.66	0.78	0.71	0.81	0.7	0.7	0.69	0.7	0.73	0.71
437	0.63	0.62	0.66	0.67	0.6	0.67	0.67	0.71	0.74	0.67	0.64	0.69	0.77	0.71	0.66
438	0.8	0.77	0.76	0.81	0.7	0.79	0.78	0.73	0.89	0.84	0.72	0.72	0.74	0.76	0.76
439	1.13	1.04	1.08	1.15	1.02	1.12	1.11	1.09	1.14	1.17	1.08	1.12	1.19	1.11	1.08
440	1.34	1.21	1.31	1.33	1.16	1.39	1.36	1.33	1.44	1.38	1.36	1.32	1.34	1.34	1.35
441	1.55	1.35	1.58	1.43	1.19	1.48	1.46	1.39	1.55	1.48	1.49	1.31	1.29	1.34	1.43
442	1.28	1.2	1.38	1.25	1.06	1.53	1.21	1.3	1.48	1.45	1.34	1.17	1.21	1.33	1.28
443	1.39	1.29	1.4	1.37	1.22	1.48	1.34	1.37	1.39	1.39	1.39	1.27	1.3	1.34	1.44
444	1.81	1.72	1.79	1.69	1.46	1.89	1.82	1.75	1.73	1.82	1.84	1.63	1.66	1.66	1.78
445	1.8	1.71	1.73	1.76	1.52	1.91	1.82	1.82	1.55	1.67	1.75	1.64	1.75	1.69	1.82
446	1.86	1.82	1.78	1.75	1.64	1.86	1.77	1.86	1.63	1.84	1.8	1.57	1.71	1.62	1.75
447	1.68	1.71	1.61	1.62	1.43	1.82	1.66	1.71	1.7	1.8	1.71	1.57	1.72	1.64	1.69
448	1.27	1.35	1.3	1.34	1.3	1.46	1.41	1.57	1.48	1.39	1.36	1.29	1.37	1.26	1.32
449	1.56	1.45	1.5	1.45	1.33	1.61	1.63	1.67	1.55	1.61	1.62	1.42	1.5	1.51	1.5
450	1.11	1.01	1.1	1.09	0.97	1.16	1.22	1.26	1.15	1.13	1.17	1.12	1.22	1.16	1.14
451	0.62	0.55	0.59	0.62	0.62	0.7	0.59	0.71	0.79	0.64	0.68	0.55	0.62	0.56	0.67
452	0.61	0.46	0.58	0.5	0.79	0.57	0.53	0.79	0.55	0.64	0.54	0.65	0.74	0.62	0.72
453	0.44	0.32	0.36	0.38	0.33	0.44	0.37	0.37	0.37	0.42	0.35	0.35	0.36	0.26	0.35
454	0.53	0.39	0.42	0.41	0.45	0.48	0.39	0.38	0.41	0.47	0.43	0.39	0.41	0.34	0.38
455	0.51	0.32	0.38	0.41	0.28	0.45	0.38	0.32	0.31	0.47	0.32	0.39	0.27	0.15	0.2
456	0.62	0.34	0.39	0.48	0.3	0.46	0.42	0.44	0.35	0.49	0.34	0.51	0.39	0.27	0.26
457	0.82	0.56	0.7	0.62	0.58	0.71	0.63	0.55	0.54	0.58	0.54	0.7	0.58	0.49	0.55
458	0.65	0.4	0.52	0.52	0.45	0.52	0.5	0.47	0.39	0.51	0.48	0.53	0.41	0.43	0.43
459	0.33	0.17	0.28	0.26	0.22	0.29	0.26	0.21	0.17	0.24	0.2	0.31	0.23	0.17	0.16
460	0.28	0.15	0.23	0.22	0.2	0.26	0.22	0.16	0.24	0.31	0.24	0.35	0.33	0.24	0.21
461	0.12	0.12	0.1	0.09	0.09	0.12	0.09	0.11	0.04	0.09	0.1	0.08	0.07	0.05	0.08
462	0.31	0.25	0.26	0.27	0.26	0.36	0.29	0.27	0.26	0.27	0.27	0.28	0.32	0.26	0.28
463	0.02	0.1	0	0.01	0.06	0.08	0.03	0.07	0	0.07	0.08	0.01	0.08	0.05	0.08
464	0.06	0.14	0.08	0.13	0.07	0.15	0.1	0.11	0.16	0.14	0.13	0.07	0.13	0.13	0.11
465	0.16	0.22	0.14	0.2	0.21	0.22	0.2	0.22	0.25	0.25	0.25	0.19	0.27	0.23	0.26
466	0.22	0.32	0.25	0.28	0.29	0.27	0.25	0.33	0.32	0.31	0.36	0.21	0.33	0.33	0.32
467	0.24	0.21	0.2	0.25	0.23	0.24	0.21	0.24	0.31	0.26	0.26	0.25	0.25	0.26	0.3
468	0.22	0.28	0.24	0.32	0.27	0.26	0.29	0.31	0.37	0.3	0.32	0.29	0.34	0.34	0.32
469	0.3	0.31	0.29	0.4	0.32	0.28	0.33	0.36	0.48	0.36	0.4	0.39	0.41	0.41	0.39
470	0.35	0.4	0.4	0.47	0.49	0.31	0.36	0.5	0.52	0.45	0.47	0.5	0.42	0.5	0.51
471	0.46	0.46	0.49	0.55	0.51	0.5	0.5	0.56	0.66	0.56	0.62	0.65	0.48	0.67	0.65
472	0.87	0.85	0.9	0.88	0.89	0.77	0.7	0.91	0.9	0.9	0.9	1.05	0.85	1	0.99
473	1.04	0.92	1.01	0.93	0.86	0.78	0.7	0.95	0.93	1.03	0.96	1.17	0.96	0.98	1
474	1.07	1	1.18	1.13	1.02	0.89	0.9	1.04	1.02	1.11	1.03	1.31	1.07	1.18	1.2
475	1.13	0.98	1.15	0.94	0.86	0.85	0.76	0.91	0.84	1.08	0.83	1.3	1.11	1.02	1.15
476	1.39	1.25	1.44	1.25	1.26	1.18	1.14	1.31	1.33	1.45	1.26	1.69	1.37	1.47	1.51
477	1.43	1.28	1.46	1.39	1.36	1.36	1.28	1.47	1.48	1.52	1.36	1.81	1.44	1.61	1.55
478	1.39	1.33	1.33	1.21	1.54	1.41	1.49	1.56	1.6	1.62	1.6	1.95	1.6	1.78	1.71
479	1.16	1.09	1.13	1.04	1.21	1.05	1.1	1.19	1.27	1.23	1.28	1.59	1.23	1.58	1.36
480	0.99	0.99	1.06	0.78	1.04	0.95	0.98	1.06	1.13	1.07	1.13	1.47	1.17	1.37	1.18
481	1.17	1.16	1.24	0.99	1.31	1.19	1.25	1.28	1.42	1.3	1.46	1.81	1.55	1.8	1.5
482	1.15	1.11	1.22	0.85	1.35	1.23	1.27	1.27	1.44	1.28	1.47	1.73	1.63	1.74	1.27
483	1.46	1.42	1.67	1.09	1.56	1.52	1.62	1.52	1.71	1.53	1.79
484	1.66	1.61	1.89	1.47	1.72	1.64	1.68	1.52	1.82	1.63	1.77	1.99	1.84	1.92	1.42
485	1.66	1.53	1.76	1.62	1.53	1.69	1.71	1.63	1.71	1.7	1.83	1.84	1.79	1.71	1.4
486	2.02	1.88	2.14	1.98	1.84	2.03	2	1.8	1.8	1.8	1.86	1.91	1.88	1.75	1.51
487	1.7	1.52	1.79	1.74	1.48	1.66	1.6	1.52	1.67	1.68	1.73	1.86	1.79	1.66	1.54
488	1.31	1.17	1.35	1.38	1.22	1.26	1.27	1.18	1.3	1.31	1.39	1.55	1.42	1.39	1.24
489	1.64	1.48	1.65	1.57	1.42	1.47	1.38	1.43	1.43	1.46	1.52	1.74	1.66	1.5	1.41
490	1.38	1.22	1.41	1.37	1.16	1.26	1.18	1.29	1.09	1.1	1.16	1.62	1.4	1.39	1.18
491	0.92	0.86	0.93	0.86	1.02	0.78	0.79	0.87	0.89	0.99	0.96	1.04	0.96	0.93	0.85
492	0.86	0.86	0.9	0.88	0.93	0.82	0.8	0.9	0.93	1	0.96	0.97	0.93	0.97	0.85
493	1.11	0.94	1.04	0.99	1.03	1.07	1.03	1.02	1	1.2	1.12	1.08	1.05	1.03	0.95
494	0.87	0.8	0.9	0.88	0.92	0.81	0.82	0.9	0.86	0.97	0.97	0.87	0.88	0.8	0.83
495	0.61	0.55	0.64	0.68	0.54	0.7	0.62	0.6	0.63	0.81	0.73	0.51	0.71	0.54	0.63
496	0.69	0.63	0.69	0.76	0.64	0.76	0.76	0.77	0.85	0.85	0.87	0.63	0.8	0.68	0.76
497	0.5	0.34	0.43	0.46	0.49	0.52	0.44	0.51	0.6	0.53	0.58	0.44	0.58	0.42	0.57
498	0.47	0.52	0.39	0.48	0.48	0.72	0.66	0.61	0.65	0.74	0.75	0.49	0.65	0.46	0.65
499	0.37	0.39	0.2	0.31	0.44	0.48	0.45	0.37	0.39	0.43	0.48	0.32	0.37	0.23	0.46
500	0.55	0.59	0.42	0.5	0.66	0.66	0.71	0.52	0.5	0.57	0.6	0.5	0.54	0.4	0.54
501	0.65	0.72	0.62	0.72	0.82	0.76	0.81	0.62	0.53	0.68	0.69	0.65	0.73	0.49	0.6
502	0.61	0.56	0.52	0.64	0.75	0.64	0.73	0.55	0.44	0.5	0.58	0.58	0.66	0.49	0.52
503	0.51	0.48	0.47	0.64	0.66	0.47	0.59	0.42	0.36	0.35	0.46	0.52	0.6	0.42	0.39
504	0.52	0.49	0.56	0.68	0.66	0.56	0.62	0.49	0.39	0.42	0.51	0.54	0.65	0.48	0.45
505	0.6	0.5	0.56	0.67	0.69	0.54	0.58	0.5	0.45	0.48	0.51	0.56	0.58	0.45	0.42
506	0.39	0.31	0.32	0.4	0.39	0.35	0.3	0.27	0.31	0.28	0.32	0.34	0.36	0.28	0.23
507	0.17	0.11	0.12	0.2	0.15	0.23	0.17	0.18	0.21	0.22	0.2	0.14	0.18	0.14	0.15
508	0.22	0.22	0.21	0.28	0.26	0.16	0.21	0.17	0.19	0.15	0.2	0.21	0.22	0.19	0.19
509	0.53	0.56	0.51	0.47	0.5	0.48	0.53	0.48	0.54	0.55	0.46	0.47	0.48	0.54	0.51
510	0.05	0.13	0.04	0.08	0.11	0.07	0.09	0.09	0.1	0.08	0.11	0.09	0.09	0.08	0.09
511	0.03	0.09	0	0.03	0.02	-0.01	0.08	0.06	0.06	0.03	0.04	0.05	0	0.04	0.05
512	0.03	0.12	0.05	0.07	0.08	0.08	0.09	0.07	0.08	0.11	0.07	0.11	0.07	0.05	0.09
513	0.13	0.2	0.14	0.16	0.14	0.15	0.19	0.17	0.17	0.13	0.17	0.16	0.1	0.1	0.15
514	0.19	0.17	0.19	0.18	0.18	0.24	0.23	0.22	0.17	0.27	0.2	0.21	0.21	0.24	0.21
515	0.25	0.25	0.24	0.25	0.23	0.21	0.25	0.21	0.18	0.23	0.27	0.19	0.24	0.15	0.23
516	0.69	0.65	0.69	0.66	0.61	0.62	0.7	0.67	0.55	0.71	0.66	0.68	0.73	0.68	0.69
517	1.01	0.95	0.91	0.93	0.95	0.97	0.98	1	0.97	1.03	0.99	0.97	0.95	0.94	0.96
518	1.39	1.41	1.25	1.37	1.38	1.36	1.4	1.44	1.4	1.51	1.43	1.42	1.34	1.37	1.41
519	1.38	1.47	1.31	1.44	1.45	1.48	1.45	1.51	1.54	1.56	1.45	1.51	1.33	1.53	1.47
520	0.99	1.16	0.93	1.08	1.12	1.18	1.09	1.15	1.24	1.24	1.09	1.22	0.95	1.26	1.08
521	1.01	1.19	0.9	1.01	1.16	1.28	1.11	1.19	1.18	1.31	1.18	1.27	0.93	1.24	1.13
522	0.36	0.62	0.36	0.43	0.5	0.66	0.57	0.59	0.65	0.66	0.61	0.56	0.45	0.65	0.6
523	0.36	0.44	0.37	0.37	0.43	0.59	0.41	0.45	0.38	0.45	0.43	0.44	0.4	0.53	0.42
524	0.03	0.08	0.03	0.05	0.08	0.13	0.08	0.05	0.06	0.06	0.01	0.05	0.01	0.09	0.09
525	0.07	0.05	-0.01	0.01	0	0.23	0.13	0.08	-0.01	0.05	0	0.12	0.03	0.13	0.15
526	0.01	0.1	0.06	0.06	0	0.05	0.08	0.04	0.01	0	0.05	-0.02	0.1	0.04	0.11
