# Supplementary material for: Epimaps of the SARS-CoV-2 Receptor-Binding Domain Mutational Landscape: Insights into Protein Stability, Epitope Prediction, and Antibody Binding
Source: Biomolecules. 2025 Feb 18;15(2):301. doi: 10.3390/biom15020301 (PMC11853434; doi:10.3390/biom15020301)
Supplement: Supplementary file 1 [file biomolecules-15-00301-s001.zip › Multimedia component 2.xlsx]

## Sheet: Info
Multimedia component 2: HADDOCK 2.4 results for the docked RBD-casirivimab complexes.

## Sheet: WT
Model	RMSD Å		Cluster 1			*Casirivimab
Cluster5_4	3.481		HADDOCK score	-138.6 ± 8.4
Cluster5_3	5.089		Z-Score	-2.3
Cluster5_1	5.191		Cluster 5
Cluster1_3	5.452		HADDOCK score	-89.4 ± 0.9
Cluster5_2	6.057		Z-Score	-0.3
Cluster1_1	6.19		Cluster 8
Cluster1_2	6.318		HADDOCK score	-85.3 ± 16.8
Cluster1_4	7.136		Z-Score	-0.1
Cluster6_1	7.607		Cluster 6
Cluster4_2	8.963		HADDOCK score	-83.1 ± 5.7
Cluster6_2	10.612		Z-Score	0
Cluster8_4	10.649		Cluster 4
Cluster6_3	11.183		HADDOCK score	-74.4 ± 4.0
Cluster8_1	11.572		Z-Score	0.3
Cluster8_2	12.215		Cluster 2
Cluster6_4	12.259		HADDOCK score	-72.4 ± 3.3
Cluster8_3	12.643		Z-Score	0.4
Cluster4_4	14.541		Cluster 3
Cluster4_3	19.99		HADDOCK score	-65.8 ± 2.4
Cluster4_1	21.347		Z-Score	0.7
Cluster3_3	38.731		Cluster 7
Cluster3_2	41.063		HADDOCK score	-50.0 ± 4.1
Cluster7_4	45.879		Z-Score	1.3
Cluster7_2	46.059
Cluster3_4	46.766
Cluster7_3	48.199
Cluster3_1	48.447
Cluster7_1	48.458
Cluster2_3	54.112
Cluster2_4	54.719
Cluster2_2	55.258
Cluster2_1	55.844

## Sheet: Alpha
Model	RMSD Å		Cluster 3
Cluster11_1	3.183		HADDOCK score	-145.6 ± 6.2
Cluster11_2	4.255		Z-Score	-2.6
Cluster11_4	5.438		Cluster 11
Cluster3_1	6.721		HADDOCK score	-93.6 ± 6.6
Cluster11_3	7.437		Z-Score	-0.4
Cluster3_4	7.512		Cluster 1
Cluster6_1	8.077		HADDOCK score	-91.7 ± 4.2
Cluster3_3	8.116		Z-Score	-0.3
Cluster3_2	9.097		Cluster 2
Cluster1_3	9.493		HADDOCK score	-86.0 ± 4.5
Cluster10_2	9.555		Z-Score	-0.1
Cluster10_3	9.935		Cluster 6
Cluster6_3	10.224		HADDOCK score	-85.6 ± 3.0
Cluster10_1	10.372		Z-Score	0
Cluster6_2	10.971		Cluster 7
Cluster10_4	10.988		HADDOCK score	-77.9 ± 3.7
Cluster6_4	11.711		Z-Score	0.3
Cluster1_1	11.814		Cluster 10
Cluster1_2	13.654		HADDOCK score	-74.9 ± 13.5
Cluster1_4	19.656		Z-Score	0.4
Cluster4_1	34.829		Cluster 4
Cluster4_4	35.413		HADDOCK score	-74.4 ± 4.0
Cluster4_2	36.154		Z-Score	0.4
Cluster5_2	37.329		Cluster 5
Cluster5_3	40.961		HADDOCK score	-62.0 ± 3.9
Cluster5_4	44.487		Z-Score	0.9
Cluster5_1	45.41		Cluster 9
Cluster4_3	46.185		HADDOCK score	-52.3 ± 6.0
Cluster7_3	52.182		Z-Score	1.3
Cluster7_2	52.952
Cluster7_1	53.061
Cluster7_4	53.465
Cluster2_4	53.552
Cluster9_1	54.008
Cluster2_3	54.238
Cluster9_4	54.399
Cluster9_3	54.527
Cluster2_1	54.853
Cluster9_2	55.193
Cluster2_2	56.095

## Sheet: Beta
Model	RMSD Å		Cluster 3
Cluster3_3	6.299		HADDOCK score	-122.9 ± 1.0
Cluster3_1	7.351		Z-Score	-2.1
Cluster3_4	7.522		Cluster 4
Cluster3_2	10.073		HADDOCK score	-100.0 ± 8.3
Cluster10_2	15.807		Z-Score	-0.8
Cluster10_3	17.109		Cluster 1
Cluster10_1	17.302		HADDOCK score	-95.6 ± 3.0
Cluster10_4	20.191		Z-Score	-0.6
Cluster2_2	20.603		Cluster 2
Cluster2_1	20.718		HADDOCK score	-95.4 ± 4.8
Cluster2_3	23.336		Z-Score	-0.6
Cluster2_4	23.441		Cluster 11
Cluster6_4	37.599		HADDOCK score	-86.5 ± 7.9
Cluster1_3	37.829		Z-Score	-0.1
Cluster6_1	40.311		Cluster 5
Cluster6_2	40.897		HADDOCK score	-78.6 ± 6.6
Cluster6_3	43.522		Z-Score	0.4
Cluster7_2	44.165		Cluster 10
Cluster1_2	44.581		HADDOCK score	-77.9 ± 12.7
Cluster1_1	45.222		Z-Score	-0.4
Cluster7_1	45.292		Cluster 8
Cluster1_4	45.464		HADDOCK score	-69.6 ± 3.6
Cluster5_1	47.159		Z-Score	0.9
Cluster5_2	48.131		Cluster 7
Cluster5_4	48.581		HADDOCK score	-64.0 ± 1.7
Cluster7_3	49.168		Z-Score	1.2
Cluster4_2	50.809		Cluster 6
Cluster4_3	51.312		HADDOCK score	-62.9 ± 6.6
Cluster8_1	51.472		Z-Score	1.3
Cluster8_3	51.665
Cluster4_4	51.772
Cluster5_3	51.869
Cluster4_1	52.057
Cluster7_4	52.536
Cluster8_2	52.566
Cluster11_1	52.645
Cluster8_4	52.682
Cluster11_4	53.34
Cluster11_2	53.425
Cluster11_3	53.714

## Sheet: Gamma
Model	RMSD Å		Cluster 1
Cluster3_2	6.11		HADDOCK score	-124.6 ± 4.2
Cluster1_1	6.536		Z-Score	-2.2
Cluster13_1	6.909		Cluster 3
Cluster13_3	7.279		HADDOCK score	-114.1 ± 6.0
Cluster1_4	7.727		Z-Score	-1.5
Cluster13_2	7.843		Cluster 7
Cluster1_2	7.99		HADDOCK score	-96.8 ± 5.0
Cluster13_4	8.113		Z-Score	-0.2
Cluster3_1	8.122		Cluster 14
Cluster3_4	8.843		HADDOCK score	-94.4 ± 7.4
Cluster1_3	8.844		Z-Score	-0.1
Cluster3_3	9.493		Cluster 6
Cluster7_2	9.514		HADDOCK score	-87.3 ± 8.7
Cluster7_4	10.864		Z-Score	0.4
Cluster7_3	11.624		Cluster 12
Cluster7_1	12.606		HADDOCK score	-85.2 ± 8.0
Cluster5_1	17.197		Z-Score	0.6
Cluster9_2	17.782		Cluster 4
Cluster9_4	18.57		HADDOCK score	-85.2 ± 3.8
Cluster9_1	19.461		Z-Score	0.6
Cluster9_3	19.628		Cluster 5
Cluster5_3	25.084		HADDOCK score	-84.2 ± 1.5
Cluster5_4	26.241		Z-Score	0.6
Cluster5_2	30.719		Cluster 13
Cluster14_4	33.123		HADDOCK score	-81.3 ± 7.6
Cluster14_1	33.367		Z-Score	0.8
Cluster14_3	34.568		Cluster 9
Cluster14_2	34.736		HADDOCK score	-80.1 ± 2.9
Cluster12_4	38.483		Z-Score	0.9
Cluster4_1	38.537
Cluster12_1	39.2
Cluster12_3	39.364
Cluster4_4	40.766
Cluster4_3	41.423
Cluster12_2	42.241
Cluster4_2	43.457
Cluster6_1	51.176
Cluster6_4	51.294
Cluster6_3	51.608
Cluster6_2	51.929

## Sheet: Delta
Model	RMSD Å		Cluster 1
Cluster1_2	7.558		HADDOCK score	-141.6 ± 3.6
Cluster1_1	8.654		Z-Score	-1.3
Cluster1_3	8.734		Cluster 2
Cluster1_4	8.893		HADDOCK score	-119.3 ± 5.7
Cluster2_1	14.681		Z-Score	-0.6
Cluster2_2	15.225		Cluster 3
Cluster2_4	16.01		HADDOCK score	-71.9 ± 1.9
Cluster2_3	17.785		Z-Score	0.9
Cluster3_1	29.801		Cluster 4
Cluster3_3	33.028		HADDOCK score	-65.1 ± 3.9
Cluster3_4	33.365		Z-Score	1.1
Cluster3_2	34.583
Cluster4_1	38.42
Cluster4_3	38.986
Cluster4_4	40.557
Cluster4_2	43.111

## Sheet: BA.1
Model	RMSD Å		Cluster 2
Cluster2_2	6.312		HADDOCK score	-131.0 ± 5.2
Cluster2_3	8.294		Z-Score	-1.6
Cluster2_1	8.303		Cluster 1
Cluster2_4	8.307		HADDOCK score	-108.8 ± 1.7
Cluster1_2	12.204		Z-Score	-0.6
Cluster1_4	16.31		Cluster 6
Cluster1_1	18.059		HADDOCK score	-99.7 ± 3.0
Cluster1_3	22.922		Z-Score	-0.2
Cluster5_4	24.472		Cluster 4
Cluster5_2	24.758		HADDOCK score	-92.4 ± 5.0
Cluster5_1	25.442		Z-Score	0.1
Cluster5_3	26.803		Cluster 3
Cluster6_2	38.904		HADDOCK score	-76.2 ± 5.5
Cluster6_4	40.826		Z-Score	0.9
Cluster6_1	40.896		Cluster 5
Cluster6_3	41.672		HADDOCK score	-63.8 ± 1.7
Cluster4_3	53.535		Z-Score	1.4
Cluster4_4	53.557
Cluster3_4	53.844
Cluster3_1	54.209
Cluster3_3	55.455
Cluster4_1	55.57
Cluster4_2	55.892
Cluster3_2	58.231

## Sheet: BA.2
Model	RMSD Å		Cluster 3
Cluster3_3	2.822		HADDOCK score	-118.1 ± 2.9
Cluster1_3	3.751		Z-Score	-1.2
Cluster1_1	5.823		Cluster 1
Cluster1_2	6.633		HADDOCK score	-114.1 ± 2.4
Cluster3_1	7.589		Z-Score	-0.9
Cluster3_4	10.208		Cluster 2
Cluster1_4	10.362		HADDOCK score	-104.6 ± 6.3
Cluster3_2	14.248		Z-Score	-0.2
Cluster4_2	14.472		Cluster 4
Cluster4_3	14.75		HADDOCK score	-93.2 ± 7.3
Cluster4_4	15.156		Z-Score	0.7
Cluster4_1	15.174		Cluster 5
Cluster5_1	35.724		HADDOCK score	-83.2 ± 11.6
Cluster5_3	36.383		Z-Score	1.5
Cluster5_4	37.221
Cluster5_2	39.267
Cluster2_3	60.783
Cluster2_2	60.963
Cluster2_4	61.402
Cluster2_1	61.42

## Sheet: BA.4
Model	RMSD Å		Cluster 2
Cluster4_3	3.913		HADDOCK score	-107.0 ± 1.9
Cluster4_2	5.068		Z-Score	-1.3
Cluster4_4	5.833		Cluster 1
Cluster4_1	6.012		HADDOCK score	-102.8 ± 6.5
Cluster1_4	7.448		Z-Score	-1
Cluster1_1	7.996		Cluster 5
Cluster1_2	8.588		HADDOCK score	-85.7 ± 6.2
Cluster1_3	9.758		Z-Score	0.4
Cluster5_2	20.859		Cluster 3
Cluster5_1	21.713		HADDOCK score	-81.2 ± 7.0
Cluster5_3	22.181		Z-Score	0.7
Cluster5_4	24.68		Cluster 4
Cluster3_3	50.612		HADDOCK score	-75.0 ± 3.7
Cluster3_1	51.744		Z-Score	1.2
Cluster3_2	52.228
Cluster3_4	52.23
Cluster2_2	57.865
Cluster2_4	57.943
Cluster2_3	57.973
Cluster2_1	58.562

## Sheet: XBB.1.5
Model	RMSD Å		Cluster 1
Cluster5_3	3.606		HADDOCK score	-108.3 ± 1.7
Cluster2_2	3.936		Z-Score	-1.9
Cluster5_1	4.191		Cluster 2
Cluster2_3	4.805		HADDOCK score	-87.6 ± 9.1
Cluster2_4	6.126		Z-Score	-0.3
Cluster5_2	6.24		Cluster 6
Cluster6_4	6.655		HADDOCK score	-82.8 ± 4.7
Cluster2_1	7.197		Z-Score	0.1
Cluster1_1	7.345		Cluster 4
Cluster6_3	7.629		HADDOCK score	-82.7 ± 9.8
Cluster6_1	7.854		Z-Score	0.1
Cluster1_2	8.069		Cluster 5
Cluster1_3	8.112		HADDOCK score	-77.7 ± 9.2
Cluster4_2	8.453		Z-Score	0.5
Cluster4_4	9.08		Cluster 3
Cluster4_3	9.337		HADDOCK score	-64.7 ± 9.8
Cluster5_4	9.46		Z-Score	1.5
Cluster1_4	10.03
Cluster6_2	10.077
Cluster4_1	12.081
Cluster3_4	19.527
Cluster3_1	19.864
Cluster3_3	23.949
Cluster3_2	24.518

[truncated: 6 more sheets: XBB.1.16, EG.5, BA.2.86, JN.1, KP.2, KP.3]
