# Supplementary material for: Epimaps of the SARS-CoV-2 Receptor-Binding Domain Mutational Landscape: Insights into Protein Stability, Epitope Prediction, and Antibody Binding
Source: Biomolecules. 2025 Feb 18;15(2):301. doi: 10.3390/biom15020301 (PMC11853434; doi:10.3390/biom15020301)
Supplement: Supplementary file 1 [file biomolecules-15-00301-s001.zip › Multimedia component 3.xlsx]

## Sheet: Info
Multimedia component 3: HADDOCK 2.4 results for the docked RBD-imdevimab complexes.

## Sheet: WT
Model	RMSD Å		Cluster 4			*Imdevimab
Cluster6_1	7.972		HADDOCK score	-85.7 ± 3.5
Cluster6_4	8.034		Z-Score	-1
Cluster6_3	10.322		Cluster 3
Cluster6_2	10.76		HADDOCK score	-84.8 ± 1.1
Cluster2_2	13.559		Z-Score	-0.9
Cluster2_3	13.731		Cluster 7
Cluster2_4	14.456		HADDOCK score	-83.6 ± 6.6
Cluster2_1	15.556		Z-Score	-0.7
Cluster5_1	20.646		Cluster 6
Cluster5_3	20.972		HADDOCK score	-82.5 ± 3.5
Cluster5_4	21.421		Z-Score	-0.6
Cluster5_2	21.708		Cluster 8
Cluster9_2	22.776		HADDOCK score	-79.2 ± 13.7
Cluster9_4	23.732		Z-Score	-0.3
Cluster9_3	23.984		Cluster 2
Cluster3_3	24.691		HADDOCK score	-76.0 ± 4.2
Cluster3_4	25.062		Z-Score	0
Cluster9_1	25.151		Cluster 5
Cluster3_1	25.306		HADDOCK score	-74.1 ± 5.4
Cluster3_2	25.574		Z-Score	0.2
Cluster8_4	27.048		Cluster 1
Cluster8_3	27.351		HADDOCK score	-67.7 ± 2.2
Cluster8_1	28.245		Z-Score	0.9
Cluster8_2	28.334		Cluster 9
Cluster4_4	30.323		HADDOCK score	-53.9 ± 9.8
Cluster7_1	32.323		Z-Score	2.3
Cluster1_4	32.409
Cluster1_3	32.547
Cluster4_1	32.775
Cluster7_2	33.684
Cluster7_3	34.243
Cluster7_4	34.529
Cluster4_3	34.666
Cluster4_2	35.479
Cluster1_2	39.835
Cluster1_1	41.317

## Sheet: Alpha
Model	RMSD Å		Cluster 1
Cluster4_2	12.918		HADDOCK score	-103.0 ± 2.8
Cluster4_4	13.472		Z-Score	-1.1
Cluster4_3	14.75		Cluster 3
Cluster4_1	15.416		HADDOCK score	-101.1 ± 1.3
Cluster6_3	18.191		Z-Score	-0.9
Cluster1_4	19.213		Cluster 2
Cluster2_4	19.419		HADDOCK score	-97.4 ± 2.6
Cluster6_4	19.98		Z-Score	-0.6
Cluster1_3	20.816		Cluster 5
Cluster1_1	20.837		HADDOCK score	-92.2 ± 4.4
Cluster6_2	20.925		Z-Score	-0.2
Cluster6_1	21.096		Cluster 4
Cluster1_2	21.244		HADDOCK score	-89.9 ± 2.6
Cluster2_1	27.196		Z-Score	0
Cluster2_3	27.606		Cluster 7
Cluster7_2	27.786		HADDOCK score	-77.9 ± 5.7
Cluster2_2	28.172		Z-Score	0.9
Cluster5_4	28.824		Cluster 6
Cluster5_1	28.924		HADDOCK score	-65.4 ± 3.0
Cluster5_2	28.939		Z-Score	1.9
Cluster7_4	29.152
Cluster5_3	29.373
Cluster7_3	30.19
Cluster7_1	31.518
Cluster3_2	33.311
Cluster3_1	33.461
Cluster3_4	33.772
Cluster3_3	33.967

## Sheet: Beta
Model	RMSD Å		Cluster 1
Cluster2_3	21.599		HADDOCK score	-98.3 ± 1.9
Cluster2_4	21.677		Z-Score	-1.2
Cluster2_1	21.922		Cluster 2
Cluster2_2	22.203		HADDOCK score	-97.6 ± 3.6
Cluster3_3	26.288		Z-Score	-1.2
Cluster3_2	26.558		Cluster 4
Cluster3_4	27.816		HADDOCK score	-78.1 ± 4.4
Cluster4_2	30.588		Z-Score	0.5
Cluster4_1	30.65		Cluster 5
Cluster4_4	31.617		HADDOCK score	-75.3 ± 11.6
Cluster4_3	32.755		Z-Score	0.7
Cluster1_3	33.25		Cluster 3
Cluster1_1	33.867		HADDOCK score	-70.6 ± 4.0
Cluster1_2	34.441		Z-Score	1.1
Cluster1_4	35.548
Cluster3_1	36.35
Cluster5_4	39.122
Cluster5_2	39.963
Cluster5_3	40.12
Cluster5_1	40.503

## Sheet: Gamma
Model	RMSD Å		Cluster 3
Cluster3_3	10.286		HADDOCK score	-87.7 ± 1.0
Cluster3_2	12.212		Z-Score	-1.3
Cluster3_1	12.235		Cluster 2
Cluster3_4	13.391		HADDOCK score	-86.1 ± 5.6
Cluster5_1	26.496		Z-Score	-1
Cluster2_3	26.753		Cluster 4
Cluster2_4	28.787		HADDOCK score	-80.8 ± 7.5
Cluster5_3	29.243		Z-Score	0.1
Cluster5_2	29.338		Cluster 5
Cluster2_2	31.895		HADDOCK score	-75.8 ± 11.8
Cluster1_2	31.942		Z-Score	1.1
Cluster1_1	32.063		Cluster 1
Cluster1_3	32.373		HADDOCK score	-75.5 ± 1.2
Cluster5_4	32.404		Z-Score	1.1
Cluster1_4	33.083
Cluster2_1	35.093
Cluster4_4	39.852
Cluster4_3	40.253
Cluster4_2	40.28
Cluster4_1	40.576

## Sheet: Delta
Model	RMSD Å		Cluster 1
Cluster6_3	6.039		HADDOCK score	-107.0 ± 6.0
Cluster6_4	6.836		Z-Score	-2.1
Cluster6_2	7.288		Cluster 7
Cluster6_1	8.019		HADDOCK score	-84.7 ± 9.4
Cluster3_3	8.787		Z-Score	-0.5
Cluster3_2	14.607		Cluster 3
Cluster3_4	16.236		HADDOCK score	-84.0 ± 1.3
Cluster8_3	18.21		Z-Score	-0.4
Cluster8_1	18.904		Cluster 4
Cluster1_2	19.013		HADDOCK score	-77.9 ± 3.4
Cluster8_2	19.908		Z-Score	0
Cluster8_4	20.016		Cluster 6
Cluster3_1	20.351		HADDOCK score	-73.3 ± 7.0
Cluster1_4	20.599		Z-Score	0.3
Cluster1_3	21.42		Cluster 8
Cluster1_1	21.651		HADDOCK score	-70.8 ± 16.5
Cluster5_3	24.146		Z-Score	0.5
Cluster5_1	24.308		Cluster 2
Cluster5_2	29.936		HADDOCK score	-67.5 ± 3.9
Cluster4_3	31.042		Z-Score	0.7
Cluster4_2	31.189		Cluster 5
Cluster2_4	31.271		HADDOCK score	-57.1 ± 7.6
Cluster7_4	31.319		Z-Score	1.5
Cluster5_4	31.543
Cluster2_3	32.085
Cluster4_4	32.361
Cluster4_1	32.477
Cluster2_2	32.547
Cluster7_2	32.97
Cluster2_1	33.036
Cluster7_1	33.132
Cluster7_3	36.175

## Sheet: BA.1
Model	RMSD Å		Cluster 6
Cluster10_1	9.687		HADDOCK score	-95.5 ± 4.0
Cluster10_4	10.746		Z-Score	-2
Cluster10_2	11.698		Cluster 1
Cluster5_3	12.809		HADDOCK score	-88.1 ± 2.9
Cluster5_4	14.989		Z-Score	-1.1
Cluster5_2	15.591		Cluster 4
Cluster5_1	15.635		HADDOCK score	-84.1 ± 3.5
Cluster10_3	15.863		Z-Score	-0.6
Cluster6_1	21.072		Cluster 7
Cluster6_2	21.296		HADDOCK score	-80.1 ± 4.7
Cluster6_4	23.864		Z-Score	-0.1
Cluster4_4	27.136		Cluster 10
Cluster4_3	27.307		HADDOCK score	-78.7 ± 6.4
Cluster4_1	27.635		Z-Score	0
Cluster4_2	27.951		Cluster 9
Cluster2_2	28.413		HADDOCK score	-76.5 ± 1.1
Cluster1_3	29.091		Z-Score	0.3
Cluster6_3	29.551		Cluster 2
Cluster2_3	29.654		HADDOCK score	-76.3 ± 2.5
Cluster1_4	29.676		Z-Score	0.3
Cluster11_1	29.697		Cluster 5
Cluster1_2	29.71		HADDOCK score	-74.8 ± 4.1
Cluster1_1	29.828		Z-Score	0.5
Cluster2_4	29.848		Cluster 11
Cluster2_1	30.871		HADDOCK score	-72.8 ± 10.3
Cluster7_4	32.073		Z-Score	0.7
Cluster11_4	32.773		Cluster 8
Cluster11_3	32.989		HADDOCK score	-63.1 ± 3.8
Cluster7_2	33.149		Z-Score	1.9
Cluster11_2	34.494
Cluster8_1	35.019
Cluster8_2	35.949
Cluster7_3	36.757
Cluster8_3	36.802
Cluster8_4	37.682
Cluster7_1	38.405
Cluster9_1	39.038
Cluster9_3	39.45
Cluster9_4	39.931
Cluster9_2	40.482

## Sheet: BA.2
Model	RMSD Å		Cluster 4
Cluster1_3	10.096		HADDOCK score	-90.6 ± 3.5
Cluster6_4	10.677		Z-Score	-1.6
Cluster6_3	11.165		Cluster 7
Cluster7_3	11.165		HADDOCK score	-82.5 ± 7.5
Cluster1_1	11.427		Z-Score	-0.6
Cluster1_2	11.544		Cluster 1
Cluster3_3	12.714		HADDOCK score	-82.3 ± 3.6
Cluster6_1	13.501		Z-Score	-0.5
Cluster6_2	13.588		Cluster 3
Cluster1_4	13.683		HADDOCK score	-79.9 ± 2.0
Cluster3_1	15.76		Z-Score	-0.2
Cluster3_2	16.582		Cluster 5
Cluster3_4	16.754		HADDOCK score	-79.7 ± 8.4
Cluster4_4	19.604		Z-Score	-0.2
Cluster4_1	19.732		Cluster 8
Cluster4_3	19.813		HADDOCK score	-76.1 ± 10.3
Cluster4_2	20.152		Z-Score	0.2
Cluster7_2	20.681		Cluster 2
Cluster7_4	26.523		HADDOCK score	-71.8 ± 0.7
Cluster7_1	27.984		Z-Score	0.8
Cluster5_4	30.45		Cluster 6
Cluster5_1	30.547		HADDOCK score	-61.4 ± 4.6
Cluster5_2	31.48		Z-Score	2.1
Cluster5_3	31.959
Cluster2_2	36.505
Cluster2_4	37.539
Cluster2_3	38.64
Cluster2_1	38.788
Cluster8_2	39.317
Cluster8_1	41.175
Cluster8_4	42.475
Cluster8_3	43.188

## Sheet: BA.4
Model	RMSD Å		Cluster 4
Cluster2_2	21.956		HADDOCK score	-106.5 ± 10.0
Cluster2_4	22.262		Z-Score	-1.5
Cluster2_3	22.627		Cluster 1
Cluster2_1	22.892		HADDOCK score	-96.4 ± 3.3
Cluster6_2	29.066		Z-Score	-0.7
Cluster5_1	29.256		Cluster 2
Cluster5_3	29.329		HADDOCK score	-90.6 ± 5.3
Cluster5_4	29.484		Z-Score	-0.2
Cluster5_2	29.664		Cluster 3
Cluster6_1	30.582		HADDOCK score	-89.3 ± 4.7
Cluster4_3	31.447		Z-Score	0
Cluster4_4	31.522		Cluster 5
Cluster4_2	32.348		HADDOCK score	-79.9 ± 3.7
Cluster6_3	32.402		Z-Score	0.8
Cluster4_1	32.971		Cluster 6
Cluster1_4	34.095		HADDOCK score	-70.4 ± 11.3
Cluster6_4	35.13		Z-Score	1.6
Cluster1_1	35.945
Cluster1_3	37.093
Cluster1_2	37.329
Cluster3_2	38.047
Cluster3_4	38.409
Cluster3_1	38.723
Cluster3_3	39.368

## Sheet: XBB.1.5
Model	RMSD Å		Cluster 6
Cluster10_3	11.526		HADDOCK score	-99.5 ± 4.1
Cluster10_1	12.349		Z-Score	-2.1
Cluster10_4	12.491		Cluster 9
Cluster10_2	16.678		HADDOCK score	-93.0 ± 10.1
Cluster3_3	18.078		Z-Score	-1.5
Cluster1_4	18.285		Cluster 1
Cluster1_2	19.036		HADDOCK score	-81.0 ± 4.0
Cluster3_1	19.11		Z-Score	-0.4
Cluster9_2	19.464		Cluster 5
Cluster9_4	19.564		HADDOCK score	-77.1 ± 3.3
Cluster1_1	20.357		Z-Score	0
Cluster5_3	20.434		Cluster 4
Cluster9_3	20.639		HADDOCK score	-73.1 ± 9.0
Cluster3_2	21.903		Z-Score	0.4
Cluster5_1	22.182		Cluster 10
Cluster7_4	22.385		HADDOCK score	-72.9 ± 2.9
Cluster3_4	23.049		Z-Score	0.4
Cluster7_2	23.123		Cluster 8
Cluster5_2	23.383		HADDOCK score	-71.0 ± 7.5
Cluster5_4	23.679		Z-Score	0.5
Cluster1_3	23.731		Cluster 3
Cluster7_3	24.232		HADDOCK score	-70.8 ± 3.2
Cluster9_1	24.598		Z-Score	0.6
Cluster7_1	24.682		Cluster 2
Cluster4_2	28.415		HADDOCK score	-66.1 ± 3.3
Cluster2_1	30.649		Z-Score	1
Cluster4_3	30.752		Cluster 7
Cluster2_4	30.762		HADDOCK score	-64.5 ± 8.3
Cluster4_4	30.976		Z-Score	1.1
Cluster8_3	32.206
Cluster8_1	33.168
Cluster2_3	33.336
Cluster2_2	33.439
Cluster8_2	33.619
Cluster4_1	33.625
Cluster8_4	33.645
Cluster6_4	40.22
Cluster6_2	40.264
Cluster6_1	40.322
Cluster6_3	40.511

[truncated: 6 more sheets: XBB.1.16, EG.5, BA.2.86, JN.1, KP.2, KP.3]
