# Supplementary material for: Epimaps of the SARS-CoV-2 Receptor-Binding Domain Mutational Landscape: Insights into Protein Stability, Epitope Prediction, and Antibody Binding
Source: Biomolecules. 2025 Feb 18;15(2):301. doi: 10.3390/biom15020301 (PMC11853434; doi:10.3390/biom15020301)
Supplement: Supplementary file 1 [file biomolecules-15-00301-s001.zip › Multimedia component 4.xlsx]

## Sheet: Info
Multimedia component 4: HADDOCK 2.4 results for the docked RBD-tixagevimab complexes.

## Sheet: WT
Model	RMSD Å		Cluster 1			*Tixagevimab
Cluster1_2	3.75		HADDOCK score	-120.8 ± 0.7
Cluster1_3	5.621		Z-Score	-1
Cluster1_1	6.003		Cluster 2
Cluster1_4	9.083		HADDOCK score	-95.3 ± 2.5
Cluster2_2	45.291		Z-Score	1
Cluster2_4	46.722
Cluster2_3	47.113
Cluster2_1	48.261

## Sheet: Alpha
Model	RMSD Å		Cluster 1
Cluster1_2	2.265		HADDOCK score	-119.6 ± 0.8
Cluster1_1	3.173		Z-Score	-1.9
Cluster1_4	3.319		Cluster 2
Cluster1_3	7.543		HADDOCK score	-96.1 ± 2.8
Cluster2_3	22.985		Z-Score	-0.2
Cluster2_1	25.05		Cluster 3
Cluster2_2	25.905		HADDOCK score	-95.5 ± 5.6
Cluster2_4	26.03		Z-Score	-0.2
Cluster3_2	40.908		Cluster 4
Cluster3_4	44.236		HADDOCK score	-88.7 ± 8.1
Cluster3_1	44.644		Z-Score	0.3
Cluster3_3	45.608		Cluster 6
Cluster4_4	46.628		HADDOCK score	-84.6 ± 5.4
Cluster4_1	47.223		Z-Score	0.6
Cluster4_3	47.548		Cluster 5
Cluster4_2	47.8		HADDOCK score	-73.0 ± 2.4
			Z-Score	1.4

## Sheet: Beta
Model	RMSD Å		Cluster 1
Cluster2_1	2.746		HADDOCK score	-109.7 ± 1.4
Cluster2_2	5.864		Z-Score	-1.1
Cluster2_4	7.626		Cluster 2
Cluster2_3	10.226		HADDOCK score	-102.7 ± 1.3
Cluster1_1	43.439		Z-Score	-0.5
Cluster1_3	44.255		Cluster 4
Cluster4_1	44.778		HADDOCK score	-96.1 ± 2.8
Cluster4_2	44.937		Z-Score	0
Cluster4_4	45.752		Cluster 3
Cluster1_2	46.128		HADDOCK score	-76.6 ± 2.9
Cluster1_4	47.006		Z-Score	1.6
Cluster4_3	47.402
Cluster3_2	51.874
Cluster3_1	53.476
Cluster3_3	54.007
Cluster3_4	55.394

## Sheet: Gamma
Model	RMSD Å		Cluster 1
Cluster1_4	3.45		HADDOCK score	-119.9 ± 2.0
Cluster1_2	3.642		Z-Score	-1.2
Cluster1_3	3.924		Cluster 2
Cluster1_1	4.591		HADDOCK score	-106.9 ± 2.5
Cluster3_4	21.43		Z-Score	0
Cluster3_1	23.375		Cluster 3
Cluster3_3	23.841		HADDOCK score	-92.2 ± 7.3
Cluster3_2	24.143		Z-Score	1.2
Cluster2_1	45.828
Cluster2_2	46.182
Cluster2_3	46.348
Cluster2_4	47.317

## Sheet: Delta
Model	RMSD Å		Cluster 5
Cluster1_4	4.896		HADDOCK score	-112.1 ± 6.8
Cluster5_1	5.668		Z-Score	-2.3
Cluster1_2	5.756		Cluster 1
Cluster11_3	7.038		HADDOCK score	-89.5 ± 3.7
Cluster1_1	7.125		Z-Score	-0.6
Cluster1_3	7.886		Cluster 11
Cluster5_4	8.967		HADDOCK score	-88.4 ± 9.1
Cluster5_2	8.992		Z-Score	-0.6
Cluster5_3	10.51		Cluster 14
Cluster11_4	12.207		HADDOCK score	-82.5 ± 15.5
Cluster11_2	14.024		Z-Score	-0.1
Cluster4_3	14.396		Cluster 6
Cluster8_4	19.671		HADDOCK score	-82.4 ± 3.6
Cluster11_1	20.056		Z-Score	-0.1
Cluster4_1	20.339		Cluster 3
Cluster8_2	20.961		HADDOCK score	-80.2 ± 2.8
Cluster8_3	21.176		Z-Score	0.1
Cluster8_1	21.286		Cluster 4
Cluster4_2	22.202		HADDOCK score	-73.5 ± 2.7
Cluster4_4	23.295		Z-Score	0.6
Cluster6_4	28.665		Cluster 10
Cluster6_1	29.141		HADDOCK score	-68.5 ± 8.8
Cluster6_2	31.727		Z-Score	0.9
Cluster6_3	32.185		Cluster 13
Cluster14_4	33.881		HADDOCK score	-67.4 ± 5.7
Cluster3_1	34.65		Z-Score	1
Cluster14_3	34.827		Cluster 8
Cluster3_2	34.891		HADDOCK score	-64.7 ± 6.0
Cluster3_3	35.324		Z-Score	1.2
Cluster3_4	36.026
Cluster14_1	37.449
Cluster14_2	38.021
Cluster10_4	47.312
Cluster13_3	48.14
Cluster13_2	48.594
Cluster13_4	48.993
Cluster13_1	51.188
Cluster10_3	51.219
Cluster10_1	51.855
Cluster10_2	52.837

## Sheet: BA.1
Model	RMSD Å		Cluster 2
Cluster2_2	1.854		HADDOCK score	-116.2 ± 0.6
Cluster2_3	2.552		Z-Score	-1.6
Cluster2_1	3.271		Cluster 4
Cluster2_4	4.87		HADDOCK score	-102.4 ± 6.1
Cluster1_4	23.791		Z-Score	0.1
Cluster1_1	24.274		Cluster 1
Cluster1_2	24.664		HADDOCK score	-99.6 ± 0.7
Cluster1_3	26.875		Z-Score	0.4
Cluster3_2	44.768		Cluster 3
Cluster3_4	45.841		HADDOCK score	-93.4 ± 0.9
Cluster3_3	47.117		Z-Score	1.1
Cluster3_1	47.217

## Sheet: BA.2
Model	RMSD Å		Cluster 2
Cluster2_4	4.813		HADDOCK score	-102.8 ± 2.0
Cluster2_3	4.996		Z-Score	-1.5
Cluster2_2	6.16		Cluster 3
Cluster4_3	6.944		HADDOCK score	-94.2 ± 4.8
Cluster3_4	7.437		Z-Score	-0.9
Cluster4_1	7.736		Cluster 4
Cluster2_1	8.59		HADDOCK score	-87.1 ± 1.2
Cluster4_4	8.622		Z-Score	-0.3
Cluster3_2	8.943		Cluster 1
Cluster4_2	8.958		HADDOCK score	-84.7 ± 0.5
Cluster3_3	13.303		Z-Score	-0.2
Cluster1_2	18.179		Cluster 7
Cluster1_4	18.488		HADDOCK score	-76.4 ± 9.2
Cluster1_3	18.853		Z-Score	0.5
Cluster3_1	19.553		Cluster 6
Cluster1_1	20.154		HADDOCK score	-75.4 ± 8.4
Cluster5_3	35.262		Z-Score	0.5
Cluster5_4	37.045		Cluster 5
Cluster5_1	40.455		HADDOCK score	-57.5 ± 1.5
Cluster5_2	41.303		Z-Score	1.9
Cluster6_2	41.947
Cluster7_3	43.42
Cluster6_3	43.462
Cluster7_4	44.357
Cluster6_4	44.404
Cluster7_1	44.899
Cluster7_2	45.038
Cluster6_1	46.109

## Sheet: BA.4
Model	RMSD Å		Cluster 4
Cluster4_2	2.324		HADDOCK score	-102.9 ± 3.0
Cluster4_4	2.423		Z-Score	-1.9
Cluster4_1	2.538		Cluster 5
Cluster4_3	4.507		HADDOCK score	-85.3 ± 4.6
Cluster6_4	7.993		Z-Score	-0.8
Cluster6_3	8.908		Cluster 2
Cluster6_1	9.113		HADDOCK score	-81.6 ± 3.4
Cluster6_2	12.798		Z-Score	-0.6
Cluster8_1	13.847		Cluster 1
Cluster8_2	14.964		HADDOCK score	-71.7 ± 1.8
Cluster8_4	15.001		Z-Score	0
Cluster8_3	16.004		Cluster 6
Cluster2_4	19.065		HADDOCK score	-62.5 ± 4.4
Cluster2_2	22.539		Z-Score	0.5
Cluster2_1	24.371		Cluster 8
Cluster1_4	26.747		HADDOCK score	-60.4 ± 4.2
Cluster2_3	26.848		Z-Score	0.6
Cluster1_3	27.432		Cluster 3
Cluster1_1	28.881		HADDOCK score	-56.3 ± 5.3
Cluster1_2	30.508		Z-Score	0.8
Cluster3_4	35.069		Cluster 7
Cluster3_1	35.439		HADDOCK score	-46.0 ± 8.9
Cluster3_2	37.1		Z-Score	1.4
Cluster3_3	38.441
Cluster5_2	42.58
Cluster5_3	43.524
Cluster5_4	43.69
Cluster5_1	47.629
Cluster7_3	48.858
Cluster7_4	48.989
Cluster7_2	52.893
Cluster7_1	53.109

## Sheet: XBB.1.5
Model	RMSD Å		Cluster 2
Cluster4_1	5.685		HADDOCK score	-100.8 ± 5.2
Cluster4_3	8.408		Z-Score	-1.6
Cluster4_2	8.661		Cluster 3
Cluster4_4	10.455		HADDOCK score	-75.7 ± 5.0
Cluster3_4	16.411		Z-Score	-0.1
Cluster3_2	18.651		Cluster 4
Cluster3_1	25.864		HADDOCK score	-74.5 ± 5.4
Cluster5_1	28.053		Z-Score	-0.1
Cluster5_2	28.978		Cluster 1
Cluster5_4	30.029		HADDOCK score	-70.0 ± 1.3
Cluster3_3	32.528		Z-Score	0.2
Cluster1_4	33.355		Cluster 5
Cluster5_3	33.968		HADDOCK score	-45.6 ± 2.8
Cluster1_2	35.262		Z-Score	1.6
Cluster1_1	35.495
Cluster1_3	37.705
Cluster2_1	48.414
Cluster2_3	48.68
Cluster2_4	49.123
Cluster2_2	49.747

[truncated: 6 more sheets: XBB.1.16, EG.5, BA.2.86, JN.1, KP.2, KP.3]
