# Supplementary material for: Epimaps of the SARS-CoV-2 Receptor-Binding Domain Mutational Landscape: Insights into Protein Stability, Epitope Prediction, and Antibody Binding
Source: Biomolecules. 2025 Feb 18;15(2):301. doi: 10.3390/biom15020301 (PMC11853434; doi:10.3390/biom15020301)
Supplement: Supplementary file 1 [file biomolecules-15-00301-s001.zip › Multimedia component 5.xlsx]

## Sheet: Info
Multimedia component 5: HADDOCK 2.4 results for the docked RBD-cilgavimab complexes.

## Sheet: WT
Model	RMSD Å		Cluster 1			*Cilgavimab
Cluster1_2	2.416		HADDOCK score	-104.3 ± 2.2
Cluster1_3	2.865		Z-Score	0
Cluster1_4	3
Cluster1_1	4.872

## Sheet: Alpha
Model	RMSD Å		Cluster 1
Cluster2_4	4.123		HADDOCK score	-93.2 ± 1.3
Cluster2_3	4.258		Z-Score	-1
Cluster2_2	4.409		Cluster 2
Cluster2_1	4.718		HADDOCK score	-93.0 ± 1.3
Cluster5_1	8.225		Z-Score	-1
Cluster4_3	8.896		Cluster 3
Cluster5_2	8.906		HADDOCK score	-72.1 ± 2.8
Cluster3_1	9.426		Z-Score	0.2
Cluster5_3	9.883		Cluster 4
Cluster5_4	10.268		HADDOCK score	-70.1 ± 2.1
Cluster3_4	10.328		Z-Score	0.3
Cluster4_2	10.683		Cluster 5
Cluster4_1	11.755		HADDOCK score	-46.2 ± 8.6
Cluster3_3	11.945		Z-Score	1.6
Cluster3_2	12.083
Cluster4_4	12.239
Cluster1_3	17.661
Cluster1_4	17.874
Cluster1_2	18.531
Cluster1_1	19.094

## Sheet: Beta
Model	RMSD Å		Cluster 1
Cluster1_4	2.372		HADDOCK score	-104.7 ± 0.6
Cluster1_2	3.294		Z-Score	-1
Cluster1_3	5.057		Cluster 2
Cluster1_1	5.397		HADDOCK score	-85.0 ± 1.0
Cluster2_4	26.815		Z-Score	1
Cluster2_1	28.243
Cluster2_3	28.313
Cluster2_2	29.388

## Sheet: Gamma
Model	RMSD Å		Cluster 1
Cluster1_3	2.541		HADDOCK score	-117.4 ± 3.0
Cluster1_4	2.895		Z-Score	0
Cluster1_1	3.709
Cluster1_2	4.324

## Sheet: Delta
Model	RMSD Å		Cluster 2
Cluster1_4	4.446		HADDOCK score	-96.0 ± 7.7
Cluster1_2	5.175		Z-Score	-1
Cluster1_1	5.734		Cluster 1
Cluster1_3	5.873		HADDOCK score	-89.5 ± 3.9
Cluster2_2	15.554		Z-Score	1
Cluster2_1	16.349
Cluster2_4	16.862
Cluster2_3	20.607

## Sheet: BA.1
Model	RMSD Å		Cluster 1
Cluster1_1	3.334		HADDOCK score	-114.9 ± 0.7
Cluster1_3	4.26		Z-Score	0
Cluster1_4	4.697
Cluster1_2	5.408

## Sheet: BA.2
Model	RMSD Å		Cluster 1
Cluster1_4	2.197		HADDOCK score	-106.8 ± 0.8
Cluster1_1	2.247		Z-Score	0
Cluster1_2	3.521
Cluster1_3	4.133

## Sheet: BA.4
Model	RMSD Å		Cluster 1
Cluster1_2	2.505		HADDOCK score	-95.7 ± 2.6
Cluster1_1	3.067		Z-Score	0
Cluster1_3	3.644
Cluster1_4	4.04

## Sheet: XBB.1.15
Model	RMSD Å		Cluster 2
Cluster1_2	1.769		HADDOCK score	-100.2 ± 8.3
Cluster1_1	3.3		Z-Score	-1.5
Cluster6_2	3.879		Cluster 7
Cluster6_1	4.034		HADDOCK score	-92.3 ± 8.9
Cluster6_3	4.299		Z-Score	-0.9
Cluster1_4	5.568		Cluster 1
Cluster1_3	5.662		HADDOCK score	-88.3 ± 1.2
Cluster6_4	5.956		Z-Score	-0.6
Cluster4_4	9.079		Cluster 5
Cluster5_1	9.425		HADDOCK score	-84.5 ± 3.2
Cluster5_2	9.621		Z-Score	-0.2
Cluster5_4	9.725		Cluster 6
Cluster4_3	10.291		HADDOCK score	-71.1 ± 6.1
Cluster4_1	10.387		Z-Score	0.8
Cluster5_3	11.859		Cluster 3
Cluster4_2	12.824		HADDOCK score	-70.4 ± 4.7
Cluster3_1	35.026		Z-Score	0.9
Cluster3_3	35.035		Cluster 4
Cluster3_4	35.405		HADDOCK score	-62.9 ± 2.1
Cluster3_2	38.861		Z-Score	1.5
Cluster2_4	39.615
Cluster7_4	40.199
Cluster7_3	40.794
Cluster7_2	41.239
Cluster2_3	41.292
Cluster2_2	41.51
Cluster2_1	42.259
Cluster7_1	42.367

[truncated: 6 more sheets: XBB.1.16, EG.5, BA.2.86, JN.1, KP.2, KP.3]
