# Supplementary material for: Epimaps of the SARS-CoV-2 Receptor-Binding Domain Mutational Landscape: Insights into Protein Stability, Epitope Prediction, and Antibody Binding
Source: Biomolecules. 2025 Feb 18;15(2):301. doi: 10.3390/biom15020301 (PMC11853434; doi:10.3390/biom15020301)
Supplement: Supplementary file 1 [file biomolecules-15-00301-s001.zip › Multimedia component 6.xlsx]

## Sheet: Info
Multimedia component 6: HADDOCK 2.4 results for the docked RBD-bamlanivimab complexes.

## Sheet: WT
Model	RMSD Å		Cluster 1			*Bamlanivimab
Cluster1_1	2.731		HADDOCK score	-127.6 ± 1.0
Cluster1_2	2.957		Z-Score	-1.8
Cluster1_3	3.434		Cluster 2
Cluster1_4	4.663		HADDOCK score	-90.6 ± 1.6
Cluster3_3	6.189		Z-Score	-0.1
Cluster3_1	6.458		Cluster 3
Cluster4_3	8.655		HADDOCK score	-85.4 ± 5.0
Cluster3_4	8.669		Z-Score	0.2
Cluster4_4	9.742		Cluster 4
Cluster4_2	9.862		HADDOCK score	-75.4 ± 4.1
Cluster3_2	11.312		Z-Score	0.7
Cluster4_1	12.662		Cluster 5
Cluster5_4	22.258		HADDOCK score	-67.7 ± 4.9
Cluster5_3	22.263		Z-Score	1
Cluster5_1	22.326
Cluster5_2	22.405
Cluster2_3	55.169
Cluster2_1	55.652
Cluster2_2	55.98
Cluster2_4	57.462

## Sheet: Alpha
Model	RMSD Å		Cluster 1
Cluster1_4	2.383		HADDOCK score	-129.7 ± 1.2
Cluster1_2	3.434		Z-Score	-2.2
Cluster1_1	3.5		Cluster 3
Cluster2_2	4.776		HADDOCK score	-104.5 ± 5.4
Cluster1_3	4.788		Z-Score	-1
Cluster7_2	5.169		Cluster 2
Cluster2_4	5.766		HADDOCK score	-84.0 ± 5.6
Cluster7_3	5.973		Z-Score	0
Cluster7_4	6.928		Cluster 4
Cluster2_3	7.052		HADDOCK score	-79.0 ± 2.7
Cluster2_1	7.511		Z-Score	0.3
Cluster7_1	8.013		Cluster 6
Cluster4_2	11.059		HADDOCK score	-74.2 ± 7.4
Cluster4_4	12.719		Z-Score	0.5
Cluster4_1	13.245		Cluster 5
Cluster4_3	14.422		HADDOCK score	-70.9 ± 4.8
Cluster8_3	17.091		Z-Score	0.7
Cluster8_4	18.206		Cluster 8
Cluster8_2	20.126		HADDOCK score	-68.4 ± 4.0
Cluster8_1	20.928		Z-Score	0.8
Cluster5_2	40.849		Cluster 7
Cluster5_3	41.569		HADDOCK score	-67.9 ± 6.5
Cluster5_1	42.501		Z-Score	0.8
Cluster5_4	42.57
Cluster6_2	43.211
Cluster6_1	44.669
Cluster6_3	45.733
Cluster6_4	45.908
Cluster3_2	54.135
Cluster3_3	54.28
Cluster3_4	54.365
Cluster3_1	54.482

## Sheet: Beta
Model	RMSD Å		Cluster 1
Cluster1_4	1.692		HADDOCK score	-96.7 ± 5.4
Cluster1_1	1.998		Z-Score	-1.7
Cluster1_2	2.583		Cluster 5
Cluster1_3	4.543		HADDOCK score	-93.3 ± 4.3
Cluster6_1	10.11		Z-Score	-1.5
Cluster3_3	12.692		Cluster 11
Cluster6_4	13.131		HADDOCK score	-73.1 ± 4.5
Cluster6_3	13.311		Z-Score	-0.3
Cluster6_2	13.34		Cluster 6
Cluster3_1	13.664		HADDOCK score	-72.8 ± 4.0
Cluster3_2	13.905		Z-Score	-0.3
Cluster3_4	14.723		Cluster 2
Cluster8_3	22.245		HADDOCK score	-69.1 ± 1.9
Cluster8_4	25.594		Z-Score	-0.1
Cluster4_4	26.447		Cluster 3
Cluster8_2	27.004		HADDOCK score	-65.4 ± 1.7
Cluster8_1	27.338		Z-Score	0.1
Cluster4_3	28.935		Cluster 4
Cluster4_2	30.757		HADDOCK score	-60.0 ± 1.0
Cluster4_1	32.565		Z-Score	0.4
Cluster5_2	36.018		Cluster 8
Cluster5_3	36.673		HADDOCK score	-54.1 ± 11.3
Cluster5_4	37.806		Z-Score	0.8
Cluster5_1	39.128		Cluster 7
Cluster9_3	42.399		HADDOCK score	-52.7 ± 6.2
Cluster9_1	44.097		Z-Score	0.8
Cluster9_4	44.668		Cluster 9
Cluster9_2	44.698		HADDOCK score	-35.4 ± 7.2
Cluster11_4	45.896		Z-Score	1.8
Cluster2_1	46.331
Cluster11_1	46.419
Cluster2_3	46.945
Cluster11_3	47.013
Cluster2_4	47.098
Cluster11_2	47.223
Cluster2_2	47.89
Cluster7_4	49.014
Cluster7_2	51.612
Cluster7_1	52.389
Cluster7_3	52.416

## Sheet: Gamma
Model	RMSD Å		Cluster 1
Cluster1_1	4.325		HADDOCK score	-106.4 ± 0.6
Cluster1_3	6.211		Z-Score	0
Cluster1_2	6.652
Cluster1_4	6.975

## Sheet: Delta
Model	RMSD Å		Cluster 4
Cluster3_4	10.969		HADDOCK score	-90.0 ± 6.3
Cluster3_3	11.413		Z-Score	-1.2
Cluster3_1	11.719		Cluster 1
Cluster3_2	11.776		HADDOCK score	-89.7 ± 1.9
Cluster1_1	13.146		Z-Score	-1.1
Cluster1_4	13.268		Cluster 2
Cluster1_2	13.296		HADDOCK score	-89.0 ± 1.8
Cluster1_3	14.88		Z-Score	-1
Cluster5_3	20.799		Cluster 6
Cluster5_4	31.192		HADDOCK score	-77.9 ± 8.4
Cluster5_1	31.333		Z-Score	0.4
Cluster5_2	32.794		Cluster 3
Cluster4_3	40.133		HADDOCK score	-74.7 ± 0.5
Cluster6_1	40.214		Z-Score	0.8
Cluster4_2	40.408		Cluster 5
Cluster6_4	40.689		HADDOCK score	-73.6 ± 4.4
Cluster6_3	41.728		Z-Score	1
Cluster7_1	42.097		Cluster 7
Cluster6_2	42.369		HADDOCK score	-71.7 ± 11.0
Cluster7_4	42.506		Z-Score	1.2
Cluster4_1	42.719
Cluster4_4	43.521
Cluster7_2	43.542
Cluster7_3	44.271
Cluster2_4	53.363
Cluster2_2	53.526
Cluster2_3	53.971
Cluster2_1	54.628

## Sheet: BA.1
Model	RMSD Å		Cluster 1
Cluster1_4	3.942		HADDOCK score	-104.8 ± 0.8
Cluster1_2	4.637		Z-Score	-1.5
Cluster1_3	5.774		Cluster 3
Cluster1_1	6.525		HADDOCK score	-94.4 ± 4.7
Cluster4_1	9.996		Z-Score	-0.6
Cluster2_4	10.597		Cluster 2
Cluster2_3	11.482		HADDOCK score	-86.7 ± 5.4
Cluster2_2	11.912		Z-Score	0
Cluster4_2	11.932		Cluster 4
Cluster2_1	12.099		HADDOCK score	-76.7 ± 4.3
Cluster4_3	12.963		Z-Score	0.8
Cluster4_4	13.764		Cluster 5
Cluster3_3	15.39		HADDOCK score	-71.6 ± 3.4
Cluster3_2	15.407		Z-Score	1.3
Cluster5_2	16.384
Cluster3_1	18.149
Cluster5_3	18.354
Cluster5_4	18.664
Cluster3_4	18.824
Cluster5_1	19.289

## Sheet: BA.2
Model	RMSD Å		Cluster 1
Cluster1_2	6.33		HADDOCK score	-96.8 ± 2.4
Cluster1_3	6.764		Z-Score	-1.5
Cluster1_4	7.507		Cluster 2
Cluster1_1	8.351		HADDOCK score	-88.4 ± 0.6
Cluster4_4	9.611		Z-Score	-0.9
Cluster2_4	10.431		Cluster 3
Cluster7_4	11.021		HADDOCK score	-83.3 ± 2.3
Cluster2_1	11.68		Z-Score	-0.6
Cluster7_2	11.745		Cluster 5
Cluster4_2	11.96		HADDOCK score	-76.8 ± 4.3
Cluster4_1	12.03		Z-Score	-0.1
Cluster7_3	12.529		Cluster 4
Cluster2_3	12.784		HADDOCK score	-64.0 ± 3.6
Cluster4_3	12.891		Z-Score	0.8
Cluster2_2	13.934		Cluster 6
Cluster7_1	14.225		HADDOCK score	-61.0 ± 10.0
Cluster6_2	29.073		Z-Score	1.1
Cluster6_4	29.262		Cluster 7
Cluster6_1	31.14		HADDOCK score	-58.1 ± 15.9
Cluster6_3	33.119		Z-Score	1.3
Cluster3_2	39.002
Cluster3_4	39.442
Cluster3_1	39.648
Cluster3_3	40.346
Cluster5_4	45.124
Cluster5_1	45.912
Cluster5_2	46.565
Cluster5_3	47.417

## Sheet: BA.4
Model	RMSD Å		Cluster 1
Cluster1_1	2.633		HADDOCK score	-105.2 ± 2.2
Cluster5_3	2.667		Z-Score	-1.4
Cluster1_3	3.248		Cluster 2
Cluster1_4	3.728		HADDOCK score	-92.1 ± 8.2
Cluster1_2	3.914		Z-Score	-0.6
Cluster5_1	6.813		Cluster 3
Cluster4_2	7.234		HADDOCK score	-84.0 ± 4.4
Cluster4_4	7.522		Z-Score	-0.1
Cluster4_3	8.442		Cluster 5
Cluster4_1	9.482		HADDOCK score	-72.3 ± 5.6
Cluster5_4	10.641		Z-Score	0.6
Cluster5_2	11.323		Cluster 4
Cluster2_3	38.794		HADDOCK score	-58.0 ± 5.5
Cluster2_4	41.842		Z-Score	1.5
Cluster3_2	41.99
Cluster2_1	42.338
Cluster2_2	42.956
Cluster3_4	43.155
Cluster3_3	44.358
Cluster3_1	44.516

## Sheet: XBB.1.5
Model	RMSD Å		Cluster 1
Cluster3_4	3.123		HADDOCK score	-92.1 ± 2.0
Cluster1_4	3.505		Z-Score	-2
Cluster3_3	3.549		Cluster 2
Cluster3_2	3.894		HADDOCK score	-77.9 ± 4.7
Cluster3_1	4.345		Z-Score	-0.8
Cluster1_1	4.876		Cluster 6
Cluster1_2	4.882		HADDOCK score	-66.6 ± 1.5
Cluster7_2	5.032		Z-Score	0.1
Cluster1_3	5.333		Cluster 4
Cluster2_4	5.846		HADDOCK score	-65.0 ± 4.4
Cluster7_4	5.856		Z-Score	0.3
Cluster2_3	6.639		Cluster 3
Cluster2_1	7.223		HADDOCK score	-63.1 ± 7.2
Cluster2_2	8.267		Z-Score	0.4
Cluster7_3	8.515		Cluster 5
Cluster7_1	10.376		HADDOCK score	-56.9 ± 6.3
Cluster5_4	12.753		Z-Score	1
Cluster5_1	13.043		Cluster 7
Cluster6_2	13.112		HADDOCK score	-56.0 ± 14.5
Cluster5_3	13.525		Z-Score	1
Cluster5_2	15.326
Cluster6_3	18.83
Cluster6_4	19.772
Cluster6_1	20.237
Cluster4_3	33.136
Cluster4_4	40.383
Cluster4_2	41.28
Cluster4_1	41.874

[truncated: 6 more sheets: XBB.1.16, EG.5, BA.2.86, JN.1, KP.2, KP.3]
