# Supplementary material for: Epimaps of the SARS-CoV-2 Receptor-Binding Domain Mutational Landscape: Insights into Protein Stability, Epitope Prediction, and Antibody Binding
Source: Biomolecules. 2025 Feb 18;15(2):301. doi: 10.3390/biom15020301 (PMC11853434; doi:10.3390/biom15020301)
Supplement: Supplementary file 1 [file biomolecules-15-00301-s001.zip › Multimedia component 7.xlsx]

## Sheet: Info
Multimedia component 7: HADDOCK 2.4 results for the docked RBD-etesevimab complexes.

## Sheet: WT
Model	RMSD Å		Cluster 5			*Etesevimab
Cluster2_2	4.92		HADDOCK score	-125.8 ± 8.2
Cluster2_3	7.822		Z-Score	-1.4
Cluster2_4	9.748		Cluster 3
Cluster1_2	10.286		HADDOCK score	-123.2 ± 5.7
Cluster1_4	10.583		Z-Score	-1.3
Cluster2_1	11.066		Cluster 2
Cluster1_3	13.198		HADDOCK score	-115.1 ± 4.3
Cluster8_3	14.959		Z-Score	-0.8
Cluster1_1	15.697		Cluster 1
Cluster8_2	15.968		HADDOCK score	-106.0 ± 2.1
Cluster8_1	16.487		Z-Score	-0.3
Cluster8_4	16.612		Cluster 7
Cluster5_3	31.714		HADDOCK score	-87.4 ± 9.0
Cluster5_2	32.426		Z-Score	0.8
Cluster5_1	32.542		Cluster 6
Cluster5_4	33.313		HADDOCK score	-86.1 ± 9.8
Cluster3_1	36.18		Z-Score	0.9
Cluster3_3	36.554		Cluster 8
Cluster3_2	37.553		HADDOCK score	-84.0 ± 14.5
Cluster6_3	37.858		Z-Score	1
Cluster3_4	38.018		Cluster 4
Cluster6_2	39.359		HADDOCK score	-81.1 ± 12.9
Cluster6_1	39.404		Z-Score	-1.1
Cluster6_4	39.555
Cluster4_3	44.962
Cluster4_1	45.189
Cluster4_4	45.196
Cluster4_2	45.706
Cluster7_1	46.669
Cluster7_3	46.978
Cluster7_2	47.298
Cluster7_4	47.885

## Sheet: Alpha
Model	RMSD Å		Cluster 1
Cluster1_1	2.01		HADDOCK score	-133.7 ± 8.6
Cluster1_4	2.299		Z-Score	-1.3
Cluster1_2	2.412		Cluster 2
Cluster7_2	6.467		HADDOCK score	-130.8 ± 4.4
Cluster7_1	7.695		Z-Score	-1.1
Cluster7_3	7.711		Cluster 5
Cluster1_3	8.102		HADDOCK score	-123.2 ± 7.3
Cluster7_4	9.74		Z-Score	-0.8
Cluster4_4	11.701		Cluster 4
Cluster4_1	12.481		HADDOCK score	-111.9 ± 5.8
Cluster4_3	12.697		Z-Score	-0.3
Cluster4_2	12.865		Cluster 8
Cluster8_1	33.577		HADDOCK score	-100.2 ± 13.4
Cluster8_2	33.58		Z-Score	0.2
Cluster8_3	34.604		Cluster 3
Cluster8_4	34.789		HADDOCK score	-89.3 ± 2.1
Cluster5_2	35.738		Z-Score	0.7
Cluster5_3	37.106		Cluster 6
Cluster5_4	37.688		HADDOCK score	-87.0 ± 6.8
Cluster5_1	38.318		Z-Score	0.8
Cluster2_4	41.919		Cluster 7
Cluster2_3	42.141		HADDOCK score	-67.2 ± 3.1
Cluster2_1	43.478		Z-Score	1.7
Cluster2_2	43.726
Cluster6_1	44.901
Cluster3_3	46.023
Cluster6_4	46.211
Cluster3_1	46.285
Cluster6_3	46.294
Cluster6_2	46.692
Cluster3_2	46.956
Cluster3_4	48.501

## Sheet: Beta
Model	RMSD Å		Cluster 1
Cluster1_3	3.681		HADDOCK score	-128.4 ± 0.7
Cluster1_4	3.813		Z-Score	-1.7
Cluster1_2	5.749		Cluster 3
Cluster1_1	6.659		HADDOCK score	-120.3 ± 4.7
Cluster3_2	11.816		Z-Score	-1.2
Cluster3_3	11.877		Cluster 2
Cluster3_4	12.617		HADDOCK score	-100.9 ± 1.2
Cluster3_1	12.806		Z-Score	-0.1
Cluster4_4	13.398		Cluster 8
Cluster4_3	14.384		HADDOCK score	-96.6 ± 5.3
Cluster4_2	15.819		Z-Score	0.1
Cluster4_1	18.437		Cluster 6
Cluster8_4	37.989		HADDOCK score	-95.4 ± 11.5
Cluster8_3	38.47		Z-Score	0.2
Cluster8_1	38.919		Cluster 4
Cluster8_2	40.022		HADDOCK score	-93.4 ± 7.6
Cluster6_1	43.222		Z-Score	0.3
Cluster6_2	43.915		Cluster 7
Cluster5_3	44.614		HADDOCK score	-88.5 ± 5.3
Cluster6_4	44.951		Z-Score	0.6
Cluster6_3	45.375		Cluster 5
Cluster5_4	45.581		HADDOCK score	-68.6 ± 5.3
Cluster5_1	45.594		Z-Score	1.8
Cluster5_2	45.761
Cluster2_4	46.001
Cluster7_2	46.108
Cluster2_1	46.141
Cluster2_3	46.52
Cluster7_4	47.304
Cluster7_3	47.387
Cluster2_2	47.445
Cluster7_1	48.766

## Sheet: Gamma
Model	RMSD Å		Cluster 1
Cluster1_3	2.239		HADDOCK score	-135.2 ± 1.1
Cluster1_4	2.291		Z-Score	-1.8
Cluster1_1	3.315		Cluster 2
Cluster1_2	6.906		HADDOCK score	-110.5 ± 7.5
Cluster5_4	12.761		Z-Score	-0.4
Cluster5_3	13.365		Cluster 5
Cluster5_1	14.384		HADDOCK score	-95.8 ± 3.6
Cluster5_2	15.475		Z-Score	0.5
Cluster4_1	34.021		Cluster 4
Cluster4_3	34.492		HADDOCK score	-93.8 ± 4.0
Cluster4_4	35.013		Z-Score	0.6
Cluster4_2	35.046		Cluster 3
Cluster3_4	44.385		HADDOCK score	-84.8 ± 3.2
Cluster3_3	44.578		Z-Score	1.1
Cluster3_2	44.988
Cluster3_1	45.202
Cluster2_4	46.321
Cluster2_2	46.847
Cluster2_1	47.228
Cluster2_3	48.56

## Sheet: Delta
Model	RMSD Å		Cluster 4
Cluster2_2	2.018		HADDOCK score	-137.7 ± 9.4
Cluster2_4	2.18		Z-Score	-1.5
Cluster2_3	2.495		Cluster 2
Cluster2_1	3.301		HADDOCK score	-135.1 ± 7.4
Cluster3_2	5.518		Z-Score	-1.4
Cluster3_4	7.087		Cluster 6
Cluster3_3	7.179		HADDOCK score	-118.3 ± 3.2
Cluster1_2	8.838		Z-Score	-0.5
Cluster3_1	8.863		Cluster 1
Cluster1_1	11.237		HADDOCK score	-107.6 ± 2.5
Cluster1_3	12.266		Z-Score	0.1
Cluster1_4	12.52		Cluster 3
Cluster8_4	12.83		HADDOCK score	-106.6 ± 5.1
Cluster6_2	13.108		Z-Score	0.1
Cluster6_1	13.484		Cluster 5
Cluster6_4	13.817		HADDOCK score	-94.0 ± 2.1
Cluster6_3	13.984		Z-Score	0.8
Cluster8_1	14.195		Cluster 7
Cluster8_3	16.069		HADDOCK score	-87.7 ± 24.9
Cluster8_2	16.349		Z-Score	1.1
Cluster4_2	36.019		Cluster 8
Cluster4_1	36.844		HADDOCK score	-85.5 ± 13.1
Cluster4_3	37.016		Z-Score	1.3
Cluster4_4	37.59
Cluster7_2	40.947
Cluster7_4	44.444
Cluster7_3	44.701
Cluster7_1	45.069
Cluster5_3	45.692
Cluster5_4	46.441
Cluster5_2	46.458
Cluster5_1	46.544

## Sheet: BA.1
Model	RMSD Å		Cluster 1
Cluster1_1	1.846		HADDOCK score	-128.7 ± 2.7
Cluster1_4	2.849		Z-Score	-1.7
Cluster1_3	2.85		Cluster 2
Cluster1_2	2.906		HADDOCK score	-115.0 ± 1.5
Cluster3_4	11.64		Z-Score	-0.4
Cluster3_2	12.549		Cluster 5
Cluster3_1	12.581		HADDOCK score	-106.6 ± 6.7
Cluster3_3	12.786		Z-Score	0.4
Cluster4_2	16.909		Cluster 3
Cluster4_1	16.939		HADDOCK score	-104.5 ± 6.3
Cluster4_4	18.375		Z-Score	0.6
Cluster4_3	18.958		Cluster 4
Cluster5_4	45.559		HADDOCK score	-98.4 ± 8.6
Cluster2_3	46.04		Z-Score	1.2
Cluster2_1	46.516
Cluster2_4	46.672
Cluster2_2	46.929
Cluster5_3	48.11
Cluster5_2	48.466
Cluster5_1	48.597

## Sheet: BA.2
Model	RMSD Å		Cluster 1
Cluster1_3	2.258		HADDOCK score	-134.8 ± 1.7
Cluster1_1	2.358		Z-Score	-1.4
Cluster1_2	2.773		Cluster 4
Cluster3_3	2.875		HADDOCK score	-134.2 ± 1.3
Cluster3_2	2.964		Z-Score	-1.4
Cluster3_4	3.075		Cluster 5
Cluster3_1	4.21		HADDOCK score	-112.4 ± 6.0
Cluster7_4	6.55		Z-Score	-0.4
Cluster7_3	6.805		Cluster 3
Cluster7_2	7.732		HADDOCK score	-111.1 ± 3.7
Cluster1_4	8.29		Z-Score	-0.3
Cluster5_3	8.771		Cluster 2
Cluster5_1	8.972		HADDOCK score	-98.5 ± 1.4
Cluster5_2	9.171		Z-Score	0.2
Cluster5_4	9.31		Cluster 8
Cluster4_4	9.469		HADDOCK score	-87.1 ± 3.0
Cluster4_3	9.638		Z-Score	0.8
Cluster4_2	9.73		Cluster 6
Cluster4_1	9.974		HADDOCK score	-83.0 ± 5.3
Cluster7_1	11.006		Z-Score	0.9
Cluster2_2	40.307		Cluster 7
Cluster2_1	41.29		HADDOCK score	-69.1 ± 10.5
Cluster2_4	41.739		Z-Score	1.6
Cluster2_3	42.433
Cluster8_4	45.247
Cluster6_2	45.853
Cluster6_1	46.273
Cluster6_3	46.432
Cluster8_1	46.586
Cluster6_4	46.784
Cluster8_3	46.981
Cluster8_2	48.072

## Sheet: BA.4
Model	RMSD Å		Cluster 1
Cluster4_4	1.91		HADDOCK score	-135.1 ± 2.4
Cluster1_3	2.004		Z-Score	-1.2
Cluster1_2	2.129		Cluster 3
Cluster1_1	2.159		HADDOCK score	-129.9 ± 12.3
Cluster1_4	2.897		Z-Score	-0.8
Cluster4_3	3.008		Cluster 4
Cluster4_2	3.048		HADDOCK score	-109.6 ± 12.7
Cluster4_1	3.43		Z-Score	0.9
Cluster2_2	14.154		Cluster 2
Cluster2_4	14.976		HADDOCK score	-106.8 ± 5.1
Cluster2_1	15.546		Z-Score	1.1
Cluster2_3	15.898
Cluster3_2	35.906
Cluster3_1	37.28
Cluster3_4	37.406
Cluster3_3	37.702

## Sheet: XBB.1.5
Model	RMSD Å		Cluster 1
Cluster1_2	2.983		HADDOCK score	-128.6 ± 2.3
Cluster1_1	3.315		Z-Score	-1.8
Cluster1_3	3.508		Cluster 2
Cluster6_3	4.105		HADDOCK score	-114.1 ± 6.0
Cluster6_2	6.632		Z-Score	-0.7
Cluster6_4	7.018		Cluster 3
Cluster1_4	8.123		HADDOCK score	-110.9 ± 5.7
Cluster7_3	11.001		Z-Score	-0.5
Cluster7_2	12.816		Cluster 4
Cluster7_1	12.823		HADDOCK score	-102.1 ± 5.4
Cluster7_4	13.088		Z-Score	0.1
Cluster6_1	13.401		Cluster 7
Cluster5_1	14.821		HADDOCK score	-94.0 ± 4.3
Cluster5_2	15.28		Z-Score	0.7
Cluster5_3	15.727		Cluster 6
Cluster5_4	16.205		HADDOCK score	-88.0 ± 5.6
Cluster2_3	19.363		Z-Score	1.1
Cluster2_4	19.819		Cluster 5
Cluster2_1	23.725		HADDOCK score	-85.7 ± 3.3
Cluster2_2	24.087		Z-Score	1.2
Cluster4_3	32.163
Cluster4_4	32.651
Cluster4_2	32.713
Cluster4_1	32.823
Cluster3_1	34.448
Cluster3_4	36.433
Cluster3_3	36.508
Cluster3_2	36.952

[truncated: 6 more sheets: XBB.1.16, EG.5, BA.2.86, JN.1, KP.2, KP.3]
