# Supplementary material for: Epimaps of the SARS-CoV-2 Receptor-Binding Domain Mutational Landscape: Insights into Protein Stability, Epitope Prediction, and Antibody Binding
Source: Biomolecules. 2025 Feb 18;15(2):301. doi: 10.3390/biom15020301 (PMC11853434; doi:10.3390/biom15020301)
Supplement: Supplementary file 1 [file biomolecules-15-00301-s001.zip › Multimedia component 8.xlsx]

## Sheet: Info
Multimedia component 8: HADDOCK 2.4 results for the docked RBD-bebtelovimab complexes.

## Sheet: WT
Model	RMSD Å		Cluster 1			*Bebtelovimab
Cluster1_2	2.165		HADDOCK score	-104.5 ± 1.8
Cluster1_1	2.755		Z-Score	-1
Cluster1_4	2.799		Cluster 2
Cluster1_3	3.052		HADDOCK score	-65.5 ± 7.0
Cluster2_3	26.607		Z-Score	-1
Cluster2_2	28.268
Cluster2_1	28.421
Cluster2_4	31.264

## Sheet: Alpha
Model	RMSD Å		Cluster 1
Cluster2_2	29.77		HADDOCK score	-90.1 ± 4.9
Cluster2_4	29.923		Z-Score	-1.4
Cluster2_3	30.463		Cluster 3
Cluster1_4	30.684		HADDOCK score	-72.0 ± 10.2
Cluster1_3	31.5		Z-Score	0.6
Cluster1_2	31.512		Cluster 2
Cluster3_4	31.577		HADDOCK score	-70.4 ± 5.6
Cluster1_1	31.584		Z-Score	0.8
Cluster2_1	31.852
Cluster3_3	31.991
Cluster3_2	32.271
Cluster3_1	32.632

## Sheet: Beta
Model	RMSD Å		Cluster 1
Cluster1_4	4.308		HADDOCK score	-107.4 ± 0.4
Cluster1_2	5.325		Z-Score	-1.5
Cluster1_1	6.129		Cluster 2
Cluster1_3	6.992		HADDOCK score	-85.2 ± 3.9
Cluster2_4	25.164		Z-Score	-0.3
Cluster2_1	25.262		Cluster 4
Cluster2_2	25.903		HADDOCK score	-63.5 ± 10.8
Cluster2_3	26.04		Z-Score	0.9
Cluster3_3	28.887		Cluster 3
Cluster3_1	30.927		HADDOCK score	-62.2 ± 9.3
Cluster3_4	30.978		Z-Score	0.9
Cluster3_2	31.117

## Sheet: Gamma
Model	RMSD Å		Cluster 1
Cluster1_4	2.467		HADDOCK score	-113.7 ± 1.9
Cluster1_1	2.957		Z-Score	0
Cluster1_3	3.28
Cluster1_2	5.12

## Sheet: Delta
Model	RMSD Å		Cluster 1
Cluster1_2	2.818		HADDOCK score	-104.3 ± 0.9
Cluster1_1	3.239		Z-Score	-1
Cluster1_3	3.595		Cluster 2
Cluster1_4	4.569		HADDOCK score	-59.4 ± 3.2
Cluster2_3	30.59		Z-Score	1
Cluster2_1	31.447
Cluster2_2	33.062
Cluster2_4	33.188

## Sheet: BA.1
Model	RMSD Å		Cluster 1
Cluster1_3	3.978		HADDOCK score	-127.9 ± 0.2
Cluster1_1	4.463		Z-Score	-1
Cluster1_4	4.522		Cluster 2
Cluster1_2	5.611		HADDOCK score	-82.6 ± 5.9
Cluster2_1	27.645		Z-Score	1
Cluster2_3	27.902
Cluster2_4	28.925
Cluster2_2	30.428

## Sheet: BA.2
Model	RMSD Å		Cluster 1
Cluster1_1	3.778		HADDOCK score	-112.7 ± 0.6
Cluster1_2	3.782		Z-Score	0
Cluster1_4	3.983
Cluster1_3	4.755

## Sheet: BA.4
Model	RMSD Å		Cluster 1
Cluster1_2	5.213		HADDOCK score	-131.7 ± 0.6
Cluster1_1	5.421		Z-Score	-1
Cluster1_4	7.826		Cluster 2
Cluster1_3	7.966		HADDOCK score	-86.4 ± 3.7
Cluster2_4	17.37		Z-Score	1
Cluster2_1	18.4
Cluster2_3	18.872
Cluster2_2	19.178

## Sheet: XBB.1.5
Model	RMSD Å		Cluster 1
Cluster6_3	7.968		HADDOCK score	-89.2 ± 3.1
Cluster6_2	9.281		Z-Score	-1.3
Cluster6_1	9.367		Cluster 6
Cluster6_4	10.373		HADDOCK score	-86.0 ± 4.8
Cluster2_4	14.736		Z-Score	-1
Cluster2_2	14.881		Cluster 5
Cluster2_3	16.272		HADDOCK score	-84.8 ± 6.4
Cluster2_1	18.498		Z-Score	-0.9
Cluster1_3	22.049		Cluster 4
Cluster5_1	22.539		HADDOCK score	-74.7 ± 8.0
Cluster1_2	23.338		Z-Score	0
Cluster5_3	23.547		Cluster 3
Cluster1_4	23.667		HADDOCK score	-74.2 ± 2.1
Cluster7_2	23.779		Z-Score	0.1
Cluster7_4	23.856		Cluster 2
Cluster8_2	23.918		HADDOCK score	-71.5 ± 5.6
Cluster4_4	23.967		Z-Score	0.3
Cluster7_3	24.263		Cluster 7
Cluster1_1	24.463		HADDOCK score	-59.1 ± 3.0
Cluster5_4	24.687		Z-Score	1.4
Cluster8_4	25.589		Cluster 8
Cluster4_2	25.689		HADDOCK score	-58.8 ± 10.0
Cluster8_1	25.975		Z-Score	1.5
Cluster4_3	26.199
Cluster3_3	26.336
Cluster4_1	26.392
Cluster3_1	26.727
Cluster5_2	26.958
Cluster3_4	28.481
Cluster3_2	28.568
Cluster8_3	29.409
Cluster7_1	30.915

[truncated: 6 more sheets: XBB.1.16, EG.5, BA.2.86, JN.1, KP.2, KP.3]
