# Supplementary material for: Epimaps of the SARS-CoV-2 Receptor-Binding Domain Mutational Landscape: Insights into Protein Stability, Epitope Prediction, and Antibody Binding
Source: Biomolecules. 2025 Feb 18;15(2):301. doi: 10.3390/biom15020301 (PMC11853434; doi:10.3390/biom15020301)
Supplement: Supplementary file 1 [file biomolecules-15-00301-s001.zip › Multimedia component 9.xlsx]

## Sheet: Info
Multimedia component 9: HADDOCK 2.4 results for the docked RBD-sotrovimab complexes.

## Sheet: WT
Model	RMSD Å		Cluster 1			*Sotrovimab/S309
Cluster4_2	3.507		HADDOCK score	-103.3 ± 2.1
Cluster9_3	4.597		Z-Score	-2.3
Cluster9_1	4.848		Cluster 9
Cluster4_1	5.845		HADDOCK score	-85.9 ± 2.7
Cluster9_2	6.395		Z-Score	-1
Cluster10_2	6.468		Cluster 5
Cluster9_4	6.567		HADDOCK score	-78.1 ± 7.0
Cluster4_4	7.506		Z-Score	-0.5
Cluster10_4	8.474		Cluster 6
Cluster10_3	8.591		HADDOCK score	-74.0 ± 4.4
Cluster10_1	9.319		Z-Score	-0.2
Cluster4_3	9.377		Cluster 3
Cluster3_1	11.097		HADDOCK score	-71.2 ± 1.8
Cluster3_2	12.227		Z-Score	0.1
Cluster3_4	12.606		Cluster 8
Cluster2_3	12.747		HADDOCK score	-65.4 ± 5.1
Cluster2_1	12.818		Z-Score	0.5
Cluster3_3	12.968		Cluster 2
Cluster6_2	13.339		HADDOCK score	-65.3 ± 3.7
Cluster6_3	13.652		Z-Score	0.5
Cluster6_1	13.692		Cluster 7
Cluster6_4	14.406		HADDOCK score	-63.4 ± 4.6
Cluster2_4	16.046		Z-Score	0.6
Cluster2_2	16.167		Cluster 4
Cluster8_1	30.872		HADDOCK score	-58.3 ± 2.7
Cluster8_4	31.231		Z-Score	1
Cluster8_2	31.947		Cluster 10
Cluster7_3	34.243		HADDOCK score	-54.5 ± 9.5
Cluster1_4	34.764		Z-Score	1.3
Cluster1_2	35.196
Cluster1_3	35.266
Cluster7_2	35.331
Cluster1_1	35.367
Cluster7_1	36.184
Cluster7_4	36.246
Cluster8_3	36.623
Cluster5_2	38.793
Cluster5_4	39.017
Cluster5_1	39.723
Cluster5_3	40.18

## Sheet: Alpha
Model	RMSD Å		Cluster 7
Cluster7_1	4.07		HADDOCK score	-81.9 ± 14.0
Cluster7_3	4.324		Z-Score	-1.1
Cluster7_4	4.635		Cluster 3
Cluster7_2	5.129		HADDOCK score	-80.3 ± 1.2
Cluster10_2	6.071		Z-Score	-1
Cluster10_1	6.826		Cluster 12
Cluster10_4	6.952		HADDOCK score	-77.4 ± 13.1
Cluster10_3	8.544		Z-Score	-0.6
Cluster5_4	11.769		Cluster 5
Cluster6_1	12.933		HADDOCK score	-76.4 ± 7.8
Cluster6_3	14.781		Z-Score	-0.5
Cluster5_3	14.783		Cluster 11
Cluster5_2	14.866		HADDOCK score	-75.9 ± 17.9
Cluster5_1	15.129		Z-Score	-0.5
Cluster6_4	15.691		Cluster 2
Cluster6_2	16.556		HADDOCK score	-75.5 ± 3.7
Cluster3_3	31.838		Z-Score	-0.4
Cluster3_2	32.703		Cluster 1
Cluster3_4	33.022		HADDOCK score	-74.3 ± 5.2
Cluster11_1	33.096		Z-Score	-0.3
Cluster3_1	33.451		Cluster 4
Cluster1_3	33.518		HADDOCK score	-60.9 ± 5.8
Cluster11_4	33.82		Z-Score	1.2
Cluster11_3	34.146		Cluster 10
Cluster11_2	34.441		HADDOCK score	-57.8 ± 4.7
Cluster1_1	35.265		Z-Score	1.5
Cluster1_2	35.765		Cluster 6
Cluster1_4	36.785		HADDOCK score	-55.5 ± 2.6
Cluster12_4	37.403		Z-Score	1.8
Cluster12_2	37.517
Cluster12_3	37.56
Cluster12_1	37.919
Cluster4_2	38.588
Cluster4_4	38.794
Cluster2_4	40.037
Cluster2_2	40.423
Cluster2_3	41.798
Cluster2_1	42.54
Cluster4_1	42.731
Cluster4_3	43.062

## Sheet: Beta
Model	RMSD Å		Cluster 3
Cluster1_1	11.168		HADDOCK score	-94.3 ± 0.9
Cluster6_4	11.954		Z-Score	-1.9
Cluster1_4	13.104		Cluster 13
Cluster1_2	13.895		HADDOCK score	-83.7 ± 8.6
Cluster6_3	14.659		Z-Score	-0.7
Cluster6_1	14.957		Cluster 9
Cluster6_2	15.357		HADDOCK score	-83.0 ± 12.8
Cluster1_3	16.321		Z-Score	-0.7
Cluster13_2	29.597		Cluster 6
Cluster3_1	30.616		HADDOCK score	-80.9 ± 3.1
Cluster13_3	30.901		Z-Score	-0.4
Cluster13_1	31.09		Cluster 8
Cluster3_4	31.155		HADDOCK score	-78.5 ± 3.2
Cluster3_3	32.626		Z-Score	-0.2
Cluster4_3	33.033		Cluster 2
Cluster3_2	33.56		HADDOCK score	-75.1 ± 2.1
Cluster13_4	34.284		Z-Score	0.2
Cluster9_1	34.696		Cluster 4
Cluster9_2	35.162		HADDOCK score	-74.8 ± 1.5
Cluster9_4	37.445		Z-Score	0.3
Cluster4_4	37.9		Cluster 7
Cluster4_2	38.02		HADDOCK score	-74.3 ± 4.8
Cluster9_3	38.134		Z-Score	0.3
Cluster4_1	38.407		Cluster 5
Cluster7_2	39.648		HADDOCK score	-63.8 ± 6.4
Cluster5_4	39.864		Z-Score	1.5
Cluster5_3	40.096		Cluster 1
Cluster7_1	40.116		HADDOCK score	-62.6 ± 1.1
Cluster5_2	40.43		Z-Score	1.6
Cluster7_4	40.469
Cluster8_2	40.502
Cluster8_3	41.071
Cluster5_1	41.189
Cluster2_3	41.218
Cluster8_4	41.499
Cluster2_2	41.823
Cluster8_1	41.856
Cluster7_3	42.313
Cluster2_1	42.579
Cluster2_4	42.923

## Sheet: Gamma
Model	RMSD Å		Cluster 3
Cluster9_1	6.72		HADDOCK score	-89.4 ± 3.4
Cluster9_4	7.201		Z-Score	-1.8
Cluster9_3	7.32		Cluster 6
Cluster4_4	7.52		HADDOCK score	-86.4 ± 1.4
Cluster9_2	7.967		Z-Score	-1.6
Cluster4_1	8.356		Cluster 9
Cluster4_2	9.783		HADDOCK score	-72.3 ± 7.8
Cluster8_1	10.303		Z-Score	-0.4
Cluster8_3	10.406		Cluster 5
Cluster8_2	10.551		HADDOCK score	-69.5 ± 1.3
Cluster2_1	12.412		Z-Score	-0.2
Cluster4_3	12.486		Cluster 8
Cluster8_4	12.795		HADDOCK score	-66.7 ± 6.2
Cluster6_3	14.809		Z-Score	0.1
Cluster6_1	15.031		Cluster 7
Cluster6_2	15.309		HADDOCK score	-65.4 ± 6.1
Cluster6_4	15.515		Z-Score	0.2
Cluster2_4	15.697		Cluster 4
Cluster2_3	16.4		HADDOCK score	-60.8 ± 2.8
Cluster2_2	16.778		Z-Score	0.6
Cluster11_4	33.184		Cluster 1
Cluster11_3	33.263		HADDOCK score	-60.2 ± 1.7
Cluster3_3	33.288		Z-Score	0.6
Cluster3_4	33.539		Cluster 2
Cluster11_1	33.641		HADDOCK score	-55.8 ± 0.8
Cluster11_2	33.714		Z-Score	1
Cluster3_1	34.045		Cluster 11
Cluster3_2	34.22		HADDOCK score	-48.9 ± 3.6
Cluster5_1	37.163		Z-Score	1.5
Cluster5_3	37.769
Cluster5_4	37.938
Cluster5_2	38.867
Cluster7_2	40.815
Cluster7_1	41.277
Cluster1_4	41.634
Cluster7_4	41.782
Cluster7_3	41.889
Cluster1_3	42.105
Cluster1_1	42.423
Cluster1_2	42.456

## Sheet: Delta
Model	RMSD Å		Cluster 1
Cluster4_2	12.589		HADDOCK score	-101.3 ± 1.8
Cluster3_1	12.75		Z-Score	-1.8
Cluster3_3	13.841		Cluster 3
Cluster3_2	13.899		HADDOCK score	-91.5 ± 2.7
Cluster4_4	14.133		Z-Score	-1.2
Cluster4_1	14.145		Cluster 2
Cluster3_4	15.054		HADDOCK score	-81.0 ± 4.0
Cluster4_3	16.033		Z-Score	-0.5
Cluster7_1	17.319		Cluster 5
Cluster7_2	18.074		HADDOCK score	-69.7 ± 4.2
Cluster7_4	18.646		Z-Score	0.3
Cluster7_3	18.828		Cluster 4
Cluster8_4	31.36		HADDOCK score	-68.4 ± 2.2
Cluster8_3	31.577		Z-Score	0.4
Cluster8_2	31.624		Cluster 6
Cluster8_1	31.904		HADDOCK score	-63.8 ± 8.6
Cluster1_4	33.927		Z-Score	0.7
Cluster1_3	34.121		Cluster 8
Cluster1_1	34.28		HADDOCK score	-61.2 ± 2.3
Cluster1_2	34.43		Z-Score	0.8
Cluster2_1	34.444		Cluster 7
Cluster2_2	35.394		HADDOCK score	-54.0 ± 4.3
Cluster2_3	35.48		Z-Score	1.3
Cluster2_4	35.563
Cluster6_2	40.587
Cluster6_3	41.406
Cluster6_4	41.76
Cluster6_1	42.307
Cluster5_2	42.312
Cluster5_1	42.589
Cluster5_3	43.716
Cluster5_4	44.057

## Sheet: BA.1
Model	RMSD Å		Cluster 1
Cluster4_4	6.616		HADDOCK score	-92.2 ± 1.9
Cluster7_3	6.617		Z-Score	-2.2
Cluster7_2	6.797		Cluster 3
Cluster4_3	6.849		HADDOCK score	-75.8 ± 4.1
Cluster9_4	7.412		Z-Score	-0.9
Cluster4_1	7.59		Cluster 7
Cluster9_3	7.825		HADDOCK score	-68.3 ± 6.0
Cluster9_2	8.698		Z-Score	-0.4
Cluster7_1	8.754		Cluster 6
Cluster9_1	9.096		HADDOCK score	-61.8 ± 3.7
Cluster6_4	10.254		Z-Score	0.1
Cluster7_4	10.717		Cluster 5
Cluster6_2	10.751		HADDOCK score	-61.3 ± 5.3
Cluster4_2	11.404		Z-Score	0.2
Cluster3_2	11.701		Cluster 4
Cluster3_1	12.459		HADDOCK score	-58.1 ± 1.9
Cluster6_3	12.674		Z-Score	0.4
Cluster3_4	14.525		Cluster 2
Cluster6_1	15.031		HADDOCK score	-54.5 ± 4.3
Cluster2_4	15.939		Z-Score	0.7
Cluster2_2	16.639		Cluster 8
Cluster2_3	16.737		HADDOCK score	-43.3 ± 2.9
Cluster3_3	17.578		Z-Score	1.5
Cluster2_1	17.977
Cluster5_4	31.01
Cluster5_3	31.127
Cluster5_1	31.483
Cluster1_4	35.091
Cluster1_1	35.166
Cluster1_2	35.283
Cluster1_3	35.492
Cluster5_2	36.246
Cluster8_2	37.705
Cluster8_1	38.231
Cluster8_4	38.584
Cluster8_3	38.667

## Sheet: BA.2
Model	RMSD Å		Cluster 1
Cluster7_3	5.649		HADDOCK score	-127.0 ± 2.9
Cluster7_2	6.75		Z-Score	-2.7
Cluster7_1	6.774		Cluster 3
Cluster7_4	6.868		HADDOCK score	-80.5 ± 9.5
Cluster3_4	13.382		Z-Score	-0.2
Cluster3_1	14.562		Cluster 11
Cluster5_2	15.047		HADDOCK score	-80.1 ± 6.4
Cluster5_1	15.867		Z-Score	-0.2
Cluster5_3	16.985		Cluster 4
Cluster3_2	17.247		HADDOCK score	-78.8 ± 2.1
Cluster3_3	17.333		Z-Score	-0.1
Cluster5_4	17.709		Cluster 2
Cluster1_1	33.54		HADDOCK score	-77.0 ± 2.2
Cluster11_4	33.79		Z-Score	0
Cluster1_2	34.122		Cluster 5
Cluster1_4	34.49		HADDOCK score	-74.3 ± 7.1
Cluster11_1	34.508		Z-Score	0.1
Cluster2_2	34.59		Cluster 6
Cluster2_1	34.677		HADDOCK score	-64.8 ± 8.1
Cluster11_3	34.845		Z-Score	0.6
Cluster9_3	35.076		Cluster 7
Cluster9_2	35.213		HADDOCK score	-60.9 ± 7.9
Cluster2_3	35.249		Z-Score	0.8
Cluster11_2	35.495		Cluster 10
Cluster9_1	35.607		HADDOCK score	-59.5 ± 6.7
Cluster1_3	35.765		Z-Score	0.9
Cluster9_4	35.899		Cluster 9
Cluster2_4	36.326		HADDOCK score	-58.9 ± 9.7
Cluster6_2	38.471		Z-Score	0.9
Cluster6_3	38.604
Cluster10_1	39.29
Cluster6_4	39.374
Cluster4_3	39.562
Cluster4_1	39.907
Cluster4_4	39.918
Cluster10_3	40.482
Cluster6_1	40.523
Cluster4_2	40.545
Cluster10_2	40.692
Cluster10_4	41.569

## Sheet: BA.4
Model	RMSD Å		Cluster 14
Cluster11_2	3.666		HADDOCK score	-105.7 ± 10.9
Cluster5_2	4.203		Z-Score	-1.9
Cluster1_4	4.344		Cluster 6
Cluster11_1	4.49		HADDOCK score	-102.6 ± 20.6
Cluster5_3	4.494		Z-Score	-1.7
Cluster5_4	4.526		Cluster 11
Cluster5_1	4.711		HADDOCK score	-83.6 ± 6.4
Cluster11_4	7.184		Z-Score	-0.2
Cluster11_3	9.824		Cluster 5
Cluster1_3	11.444		HADDOCK score	-82.6 ± 5.6
Cluster1_1	12.212		Z-Score	-0.1
Cluster1_2	12.272		Cluster 8
Cluster8_3	14.453		HADDOCK score	-78.3 ± 7.6
Cluster8_2	14.523		Z-Score	0.2
Cluster8_4	14.739		Cluster 2
Cluster8_1	15.332		HADDOCK score	-77.1 ± 2.0
Cluster12_2	31.242		Z-Score	0.3
Cluster12_1	31.64		Cluster 3
Cluster12_3	31.792		HADDOCK score	-75.5 ± 4.5
Cluster14_2	32.103		Z-Score	0.5
Cluster14_4	32.156		Cluster 1
Cluster14_3	32.676		HADDOCK score	-73.9 ± 1.4
Cluster6_1	33.045		Z-Score	0.6
Cluster14_1	33.108		Cluster 9
Cluster6_2	33.147		HADDOCK score	-69.8 ± 5.5
Cluster6_3	33.772		Z-Score	0.9
Cluster12_4	34.197		Cluster 12
Cluster6_4	37.356		HADDOCK score	-64.3 ± 11.3
Cluster9_4	37.909		Z-Score	1.3
Cluster9_2	38.031
Cluster9_3	38.827
Cluster9_1	40.252
Cluster2_4	40.311
Cluster2_1	40.599
Cluster2_3	40.618
Cluster2_2	40.73
Cluster3_4	42.912
Cluster3_2	43.333
Cluster3_3	43.336
Cluster3_1	43.412

## Sheet: XBB.1.5
Model	RMSD Å		Cluster 3
Cluster7_1	8.323		HADDOCK score	-95.9 ± 5.5
Cluster7_2	9.408		Z-Score	-1.9
Cluster7_4	10.308		Cluster 1
Cluster7_3	10.45		HADDOCK score	-88.9 ± 1.1
Cluster9_2	12.682		Z-Score	-1.3
Cluster5_3	13.133		Cluster 2
Cluster5_2	13.24		HADDOCK score	-75.1 ± 2.9
Cluster3_3	13.364		Z-Score	-0.2
Cluster5_1	13.569		Cluster 6
Cluster9_4	14.428		HADDOCK score	-72.9 ± 6.6
Cluster5_4	14.526		Z-Score	-0.1
Cluster3_2	15.295		Cluster 4
Cluster3_1	15.606		HADDOCK score	-72.7 ± 5.1
Cluster9_1	15.956		Z-Score	0
Cluster9_3	17.185		Cluster 9
Cluster3_4	17.389		HADDOCK score	-64.7 ± 5.9
Cluster1_3	34.62		Z-Score	0.6
Cluster1_1	34.661		Cluster 5
Cluster6_1	35.474		HADDOCK score	-61.8 ± 4.0
Cluster1_2	35.506		Z-Score	0.8
Cluster6_3	35.56		Cluster 8
Cluster8_3	35.561		HADDOCK score	-61.4 ± 7.9
Cluster1_4	35.951		Z-Score	0.8
Cluster8_4	36.085		Cluster 7
Cluster6_4	36.18		HADDOCK score	-55.2 ± 12.8
Cluster6_2	36.191		Z-Score	1.3
Cluster2_2	36.256
Cluster4_3	36.437
Cluster2_3	36.496
Cluster2_4	37.201
Cluster2_1	37.511
Cluster4_4	37.672
Cluster8_2	37.814
Cluster4_2	38.324
Cluster8_1	38.354
Cluster4_1	42.564

[truncated: 6 more sheets: XBB.1.16, EG.5, BA.2.86, JN.1, KP.2, KP.3]
